# Supplementary material for: A novel tumor mutational burden-based risk model predicts prognosis and correlates with immune infiltration in ovarian cancer
Source: Front Immunol. 2022 Aug 8;13:943389. doi: 10.3389/fimmu.2022.943389 (PMC9393426; doi:10.3389/fimmu.2022.943389)
Supplement: Supplementary file 11 [file Table_2.xls]

id	TMB	CancerType
TCGA-23-2072-01A	1.65789473684211	OV
TCGA-13-0919-01A	0.236842105263158	OV
TCGA-24-0979-01A	3.13157894736842	OV
TCGA-13-1511-01A	0.552631578947368	OV
TCGA-10-0926-01A	0.552631578947368	OV
TCGA-13-0760-01A	5.63157894736842	OV
TCGA-13-0757-01A	2.63157894736842	OV
TCGA-25-2401-01A	2.42105263157895	OV
TCGA-61-2102-01A	2.13157894736842	OV
TCGA-09-0366-01A	1.60526315789474	OV
TCGA-24-2290-01A	2.02631578947368	OV
TCGA-42-2589-01A	2.57894736842105	OV
TCGA-36-2543-01A	2.05263157894737	OV
TCGA-04-1347-01A	3.55263157894737	OV
TCGA-23-2643-01A	1.47368421052632	OV
TCGA-61-1728-01A	1.15789473684211	OV
TCGA-25-1312-01A	0.473684210526316	OV
TCGA-24-1435-01A	3.13157894736842	OV
TCGA-61-2002-01A	1.36842105263158	OV
TCGA-61-2096-01A	2.92105263157895	OV
TCGA-24-1842-01A	1.34210526315789	OV
TCGA-29-1776-01A	1.57894736842105	OV
TCGA-13-0899-01A	0.552631578947368	OV
TCGA-36-2548-01A	1.47368421052632	OV
TCGA-13-1409-01A	1.65789473684211	OV
TCGA-61-1906-01A	1.92105263157895	OV
TCGA-23-1030-01A	1.26315789473684	OV
TCGA-29-1688-01A	1.42105263157895	OV
TCGA-36-2552-01A	2	OV
TCGA-13-1492-01A	1.60526315789474	OV
TCGA-09-2050-01A	3.68421052631579	OV
TCGA-OY-A56P-01A	1.36842105263158	OV
TCGA-61-1725-01A	1.86842105263158	OV
TCGA-13-0764-01A	0.631578947368421	OV
TCGA-09-0369-01A	2.97368421052632	OV
TCGA-09-2055-01B	2.65789473684211	OV
TCGA-13-0916-01A	1	OV
TCGA-61-2110-01A	1.65789473684211	OV
TCGA-13-1489-01A	2	OV
TCGA-36-2545-01A	2.31578947368421	OV
TCGA-23-2645-01A	4	OV
TCGA-24-2024-01A	2.84210526315789	OV
TCGA-23-2084-01A	3.97368421052632	OV
TCGA-61-2611-02A	2.36842105263158	OV
TCGA-61-1733-01A	1.73684210526316	OV
TCGA-61-1915-01A	2.84210526315789	OV
TCGA-04-1369-01A	2.5	OV
TCGA-29-1697-01A	1.15789473684211	OV
TCGA-23-1027-01A	1.5	OV
TCGA-42-2591-01A	2.57894736842105	OV
TCGA-61-1734-01B	10.5789473684211	OV
TCGA-13-1504-01A	1.13157894736842	OV
TCGA-29-1705-01A	1.5	OV
TCGA-24-1425-01A	1.84210526315789	OV
TCGA-24-2030-01A	1.78947368421053	OV
TCGA-24-1413-01A	1.55263157894737	OV
TCGA-20-1685-01A	2.18421052631579	OV
TCGA-13-1512-01A	2.07894736842105	OV
TCGA-24-2267-01A	3.55263157894737	OV
TCGA-24-2260-01A	1.63157894736842	OV
TCGA-30-1718-01A	3.36842105263158	OV
TCGA-61-1738-01A	1.57894736842105	OV
TCGA-31-1953-01A	1.23684210526316	OV
TCGA-61-2101-01A	1.39473684210526	OV
TCGA-24-1104-01A	2.18421052631579	OV
TCGA-29-1783-01A	1.63157894736842	OV
TCGA-29-1764-01A	2.55263157894737	OV
TCGA-04-1516-01A	2.10526315789474	OV
TCGA-5X-AA5U-01A	1.44736842105263	OV
TCGA-61-1895-01A	1.60526315789474	OV
TCGA-13-0726-01A	2.34210526315789	OV
TCGA-24-1565-01A	1.21052631578947	OV
TCGA-24-1418-01A	1.34210526315789	OV
TCGA-13-0903-01A	4.26315789473684	OV
TCGA-13-0797-01A	0.552631578947368	OV
TCGA-25-2396-01A	0.710526315789474	OV
TCGA-30-1853-01A	1.44736842105263	OV
TCGA-29-1785-01A	2.34210526315789	OV
TCGA-36-2538-01A	1.5	OV
TCGA-23-1110-01A	4.10526315789474	OV
TCGA-23-1117-01A	3.78947368421053	OV
TCGA-13-1500-01A	1.81578947368421	OV
TCGA-13-1507-01A	2.86842105263158	OV
TCGA-25-2399-01A	1.39473684210526	OV
TCGA-30-1855-01A	3.21052631578947	OV
TCGA-24-1428-01A	2.55263157894737	OV
TCGA-29-1694-01A	1.18421052631579	OV
TCGA-24-2288-01A	3.26315789473684	OV
TCGA-OY-A56Q-01A	2.05263157894737	OV
TCGA-29-A5NZ-01A	2.26315789473684	OV
TCGA-20-0991-01A	4.44736842105263	OV
TCGA-57-1992-01A	3.05263157894737	OV
TCGA-04-1356-01A	2.76315789473684	OV
TCGA-13-2059-01A	2.39473684210526	OV
TCGA-61-1913-01A	1.76315789473684	OV
TCGA-13-0794-01A	0.447368421052632	OV
TCGA-25-1321-01A	1.13157894736842	OV
TCGA-36-2533-01A	2.92105263157895	OV
TCGA-24-1423-01A	2.34210526315789	OV
TCGA-20-1683-01A	2.65789473684211	OV
TCGA-36-2551-01A	1.07894736842105	OV
TCGA-13-1491-01A	1.5	OV
TCGA-24-2254-01A	1.57894736842105	OV
TCGA-09-1672-01A	0.131578947368421	OV
TCGA-29-1703-01A	2.44736842105263	OV
TCGA-23-1124-01A	4.52631578947368	OV
TCGA-59-2348-01A	2.28947368421053	OV
TCGA-04-1648-01A	1.21052631578947	OV
TCGA-04-1542-01A	2.15789473684211	OV
TCGA-61-1901-01A	1.60526315789474	OV
TCGA-29-2434-01A	3.84210526315789	OV
TCGA-24-1469-01A	5.21052631578947	OV
TCGA-13-0758-01A	0.605263157894737	OV
TCGA-13-0768-01A	0.263157894736842	OV
TCGA-29-1771-01A	0.526315789473684	OV
TCGA-24-2298-01A	4.39473684210526	OV
TCGA-29-1711-01A	2.10526315789474	OV
TCGA-61-1727-01A	3.36842105263158	OV
TCGA-04-1348-01A	1.39473684210526	OV
TCGA-04-1644-01B	0.921052631578947	OV
TCGA-09-2049-01D	4.36842105263158	OV
TCGA-25-2392-01A	3.21052631578947	OV
TCGA-23-2647-01A	1.86842105263158	OV
TCGA-36-2540-01A	0.263157894736842	OV
TCGA-04-1343-01A	2.34210526315789	OV
TCGA-36-2547-01A	4.73684210526316	OV
TCGA-24-1434-01A	1.86842105263158	OV
TCGA-13-0921-01A	0.605263157894737	OV
TCGA-13-1481-01A	4	OV
TCGA-24-2293-01A	1.71052631578947	OV
TCGA-13-A5FU-01A	2.52631578947368	OV
TCGA-61-2113-01A	4.18421052631579	OV
TCGA-61-2018-01A	2.21052631578947	OV
TCGA-61-2612-01A	1.39473684210526	OV
TCGA-13-0765-01A	1.02631578947368	OV
TCGA-13-0755-01A	3.28947368421053	OV
TCGA-24-1850-01A	2.31578947368421	OV
TCGA-24-2295-01A	2.21052631578947	OV
TCGA-24-2271-01A	1.02631578947368	OV
TCGA-13-0911-01A	0.315789473684211	OV
TCGA-61-1740-01A	5.86842105263158	OV
TCGA-25-2409-01A	0.947368421052632	OV
TCGA-13-0891-01A	0.552631578947368	OV
TCGA-04-1652-01A	2.31578947368421	OV
TCGA-36-2544-01A	2	OV
TCGA-24-1466-01A	1.73684210526316	OV
TCGA-59-2352-01A	2.89473684210526	OV
TCGA-24-1430-01A	1.23684210526316	OV
TCGA-04-1362-01A	2.21052631578947	OV
TCGA-23-1123-01A	2.68421052631579	OV
TCGA-25-2391-01A	1.94736842105263	OV
TCGA-10-0931-01A	1.52631578947368	OV
TCGA-13-1505-01A	1.94736842105263	OV
TCGA-31-1950-01A	1.5	OV
TCGA-29-1698-01A	1.94736842105263	OV
TCGA-24-1424-01A	2.07894736842105	OV
TCGA-20-1684-01A	1.31578947368421	OV
TCGA-30-1857-01A	2.89473684210526	OV
TCGA-36-2534-01A	3.73684210526316	OV
TCGA-13-0886-01A	1.10526315789474	OV
TCGA-61-1914-01A	2.65789473684211	OV
TCGA-24-2038-01A	0.315789473684211	OV
TCGA-13-1482-01A	2	OV
TCGA-24-1927-01A	2.52631578947368	OV
TCGA-24-1564-01A	1.44736842105263	OV
TCGA-13-0905-01B	2.18421052631579	OV
TCGA-29-1693-01A	3.10526315789474	OV
TCGA-13-1499-01A	2.63157894736842	OV
TCGA-13-1410-01A	2.47368421052632	OV
TCGA-24-1470-01A	0.657894736842105	OV
TCGA-61-1730-01A	1.42105263157895	OV
TCGA-61-1737-01A	2.39473684210526	OV
TCGA-13-1477-01A	1.5	OV
TCGA-24-1417-01A	2.97368421052632	OV
TCGA-24-2033-01A	3.34210526315789	OV
TCGA-61-2092-01A	1.63157894736842	OV
TCGA-24-1846-01A	3.21052631578947	OV
TCGA-13-2061-01A	2.84210526315789	OV
TCGA-25-1316-01A	0.789473684210526	OV
TCGA-25-1329-01A	1.52631578947368	OV
TCGA-59-2351-01A	3.07894736842105	OV
TCGA-23-1118-01A	2.23684210526316	OV
TCGA-61-1910-01A	4.63157894736842	OV
TCGA-04-1651-01A	1.86842105263158	OV
TCGA-13-0904-01A	1.34210526315789	OV
TCGA-36-2530-01A	2.42105263157895	OV
TCGA-36-2537-01A	1.55263157894737	OV
TCGA-29-1695-01A	2.15789473684211	OV
TCGA-13-1496-01A	2.15789473684211	OV
TCGA-23-1809-01A	1.5	OV
TCGA-29-1784-01A	2.97368421052632	OV
TCGA-29-1763-01A	3.5	OV
TCGA-24-1103-01A	2.23684210526316	OV
TCGA-25-1326-01A	5.18421052631579	OV
TCGA-25-1319-01A	1.84210526315789	OV
TCGA-29-1707-01A	1.44736842105263	OV
TCGA-20-0996-01A	0.710526315789474	OV
TCGA-04-1361-01A	2.68421052631579	OV
TCGA-24-1849-01A	2.34210526315789	OV
TCGA-24-2280-01A	4.52631578947368	OV
TCGA-24-0980-01A	1.36842105263158	OV
TCGA-20-1687-01A	2.47368421052632	OV
TCGA-24-2035-01A	3.07894736842105	OV
TCGA-24-1427-01A	2.02631578947368	OV
TCGA-61-2009-01A	2.31578947368421	OV
TCGA-23-1114-01B	3.55263157894737	OV
TCGA-42-2582-01A	2.76315789473684	OV
TCGA-13-0908-01B	1.86842105263158	OV
TCGA-25-2042-01A	2.42105263157895	OV
TCGA-29-2427-01A	2.15789473684211	OV
TCGA-23-1113-01A	1.39473684210526	OV
TCGA-13-0912-01A	1.18421052631579	OV
TCGA-30-1714-01A	2	OV
TCGA-04-1638-01A	1.57894736842105	OV
TCGA-23-2079-01A	1.76315789473684	OV
TCGA-24-1550-01A	1.84210526315789	OV
TCGA-29-1768-01A	1.26315789473684	OV
TCGA-61-2109-01A	2.28947368421053	OV
TCGA-24-1474-01A	2.02631578947368	OV
TCGA-13-0889-01A	0.315789473684211	OV
TCGA-13-0795-01A	2.13157894736842	OV
TCGA-09-1664-01A	0.5	OV
TCGA-04-1353-01A	1.34210526315789	OV
TCGA-13-1497-01A	4.60526315789474	OV
TCGA-13-2065-01A	1.81578947368421	OV
TCGA-13-0800-01A	2.94736842105263	OV
TCGA-29-1761-01A	4.97368421052632	OV
TCGA-61-2104-01A	1.94736842105263	OV
TCGA-20-0990-01A	2.60526315789474	OV
TCGA-24-1426-01A	2.44736842105263	OV
TCGA-24-1419-01A	1.18421052631579	OV
TCGA-20-1686-01A	2.42105263157895	OV
TCGA-59-2363-01A	2.68421052631579	OV
TCGA-25-1320-01A	1.89473684210526	OV
TCGA-61-2012-01A	3.94736842105263	OV
TCGA-04-1331-01A	3.39473684210526	OV
TCGA-25-1314-01A	2.28947368421053	OV
TCGA-31-1959-01A	2	OV
TCGA-09-2045-01A	1.39473684210526	OV
TCGA-61-2087-01A	2.57894736842105	OV
TCGA-24-1844-01A	4.31578947368421	OV
TCGA-13-1501-01A	2.44736842105263	OV
TCGA-10-0935-01A	1.71052631578947	OV
TCGA-61-2613-01A	2.34210526315789	OV
TCGA-23-1111-01A	1.39473684210526	OV
TCGA-09-2044-01B	3.76315789473684	OV
TCGA-29-2429-01A	2.42105263157895	OV
TCGA-09-2043-01A	2.86842105263158	OV
TCGA-04-1342-01A	2.92105263157895	OV
TCGA-13-0791-01A	2.76315789473684	OV
TCGA-13-1494-01A	1.81578947368421	OV
TCGA-24-2261-01A	1.39473684210526	OV
TCGA-13-0723-01A	2.02631578947368	OV
TCGA-23-2077-01A	2.13157894736842	OV
TCGA-61-1899-01A	1.92105263157895	OV
TCGA-23-1121-01A	8.55263157894737	OV
TCGA-10-0933-01A	2.07894736842105	OV
TCGA-25-2393-01A	2.42105263157895	OV
TCGA-13-0804-01A	1.26315789473684	OV
TCGA-30-1856-01A	1.97368421052632	OV
TCGA-13-0906-01A	0.578947368421053	OV
TCGA-23-1029-01B	2.60526315789474	OV
TCGA-13-0887-01A	3.42105263157895	OV
TCGA-61-1919-01A	1.26315789473684	OV
TCGA-VG-A8LO-01A	2.97368421052632	OV
TCGA-59-2372-01A	2.44736842105263	OV
TCGA-36-2539-01A	2.10526315789474	OV
TCGA-23-1032-01A	4.86842105263158	OV
TCGA-25-2398-01A	1.84210526315789	OV
TCGA-04-1655-01A	1.65789473684211	OV
TCGA-24-1616-01A	1.78947368421053	OV
TCGA-59-2355-01A	0.842105263157895	OV
TCGA-42-2590-01A	1.81578947368421	OV
TCGA-24-1416-01A	0.631578947368421	OV
TCGA-61-2000-01A	1.84210526315789	OV
TCGA-09-2053-01C	1.63157894736842	OV
TCGA-24-1847-01A	2.60526315789474	OV
TCGA-29-1691-01A	5.02631578947368	OV
TCGA-24-2289-01A	4.76315789473684	OV
TCGA-09-0365-01A	1.73684210526316	OV
TCGA-61-2610-02A	2.55263157894737	OV
TCGA-13-1485-01A	0.263157894736842	OV
TCGA-13-0913-01A	1.13157894736842	OV
TCGA-29-2436-01A	0.263157894736842	OV
TCGA-13-A5FT-01A	3.89473684210526	OV
TCGA-23-2649-01A	4.02631578947368	OV
TCGA-09-1675-01B	2.05263157894737	OV
TCGA-61-2111-01A	1.31578947368421	OV
TCGA-WR-A838-01A	1.68421052631579	OV
TCGA-24-1436-01A	2.26315789473684	OV
TCGA-09-2051-01A	4.57894736842105	OV
TCGA-24-1603-01A	0.868421052631579	OV
TCGA-61-2095-01A	3.18421052631579	OV
TCGA-25-2404-01A	1.39473684210526	OV
TCGA-09-1670-01A	0.947368421052632	OV
TCGA-24-1467-01A	0.210526315789474	OV
TCGA-29-1762-01A	2.02631578947368	OV
TCGA-13-1403-01A	1.5	OV
TCGA-13-2071-01A	1.73684210526316	OV
TCGA-13-0894-01B	2.31578947368421	OV
TCGA-42-2588-01A	1.15789473684211	OV
TCGA-04-1332-01A	1.44736842105263	OV
TCGA-29-1775-01A	3.36842105263158	OV
TCGA-10-0928-01A	0.394736842105263	OV
TCGA-23-1031-01A	3.28947368421053	OV
TCGA-13-1488-01A	4.28947368421053	OV
TCGA-24-0970-01B	0.947368421052632	OV
TCGA-23-1022-01A	6	OV
TCGA-13-1405-01A	1.31578947368421	OV
TCGA-61-1903-01A	1.89473684210526	OV
TCGA-23-2081-01A	2	OV
TCGA-13-0923-01A	0.868421052631579	OV
TCGA-59-A5PD-01A	6.52631578947368	OV
TCGA-13-1483-01A	2.31578947368421	OV
TCGA-57-1994-01A	1.13157894736842	OV
TCGA-04-1341-01A	0.815789473684211	OV
TCGA-09-2056-01B	2.60526315789474	OV
TCGA-3P-A9WA-01A	5.18421052631579	OV
TCGA-13-1510-01A	3.10526315789474	OV
TCGA-24-2262-01A	2.5	OV
TCGA-13-0751-01A	1.47368421052632	OV
TCGA-09-1674-01A	3.28947368421053	OV
TCGA-25-2400-01A	2.92105263157895	OV
TCGA-29-1778-01A	1.31578947368421	OV
TCGA-24-1464-01A	1.78947368421053	OV
TCGA-23-1122-01A	3.57894736842105	OV
TCGA-24-1551-01A	1.39473684210526	OV
TCGA-13-1498-01A	4.55263157894737	OV
TCGA-29-2432-01A	2.81578947368421	OV
TCGA-23-1116-01A	3.15789473684211	OV
TCGA-23-1021-01B	3.07894736842105	OV
TCGA-13-1506-01A	0.921052631578947	OV
TCGA-13-0717-01A	0.0526315789473684	OV
TCGA-61-1736-01B	1.21052631578947	OV
TCGA-25-1328-01A	0.631578947368421	OV
TCGA-13-0885-01A	5.26315789473684	OV
TCGA-29-1701-01A	1.47368421052632	OV
TCGA-04-1336-01A	2.21052631578947	OV
TCGA-10-0934-01A	0.684210526315789	OV
TCGA-13-0803-01A	0.710526315789474	OV
TCGA-61-2088-01A	0.684210526315789	OV
TCGA-04-1367-01A	3.52631578947368	OV
TCGA-29-1699-01A	2.18421052631579	OV
TCGA-04-1360-01A	3.44736842105263	OV
TCGA-04-1357-01A	1.89473684210526	OV
TCGA-61-1995-01A	0.842105263157895	OV
TCGA-13-0724-01A	1.18421052631579	OV
TCGA-24-2281-01A	1.60526315789474	OV
TCGA-61-1911-01A	0.973684210526316	OV
TCGA-25-1323-01A	1.73684210526316	OV
TCGA-25-1315-01A	1.94736842105263	OV
TCGA-29-1766-01A	1.65789473684211	OV
TCGA-59-2350-01A	0.973684210526316	OV
TCGA-24-1845-01A	4.26315789473684	OV
TCGA-29-1696-01A	1.92105263157895	OV
TCGA-13-2057-01A	4.44736842105263	OV
TCGA-13-2060-01A	1.57894736842105	OV
TCGA-13-1495-01A	0.473684210526316	OV
TCGA-13-0714-01A	0.157894736842105	OV
TCGA-61-1722-01A	1.97368421052632	OV
TCGA-61-2614-01A	1.57894736842105	OV
TCGA-13-0805-01A	0.710526315789474	OV
TCGA-24-1843-01A	2.68421052631579	OV
TCGA-42-2593-01A	1.36842105263158	OV
TCGA-24-2036-01A	1.60526315789474	OV
TCGA-61-2003-01A	1.63157894736842	OV
TCGA-23-2078-01A	4.63157894736842	OV
TCGA-13-0888-01A	5.34210526315789	OV
TCGA-29-1769-01A	2.39473684210526	OV
TCGA-13-1411-01A	1.55263157894737	OV
TCGA-24-1471-01A	1.02631578947368	OV
TCGA-25-1313-01A	4.52631578947368	OV
TCGA-36-2542-01A	2.28947368421053	OV
TCGA-13-1509-01A	3.05263157894737	OV
TCGA-59-2354-01A	2.65789473684211	OV
TCGA-61-1998-01A	5.36842105263158	OV
TCGA-24-0966-01A	0.447368421052632	OV
TCGA-13-0883-01A	0.868421052631579	OV
TCGA-29-1781-01A	2.94736842105263	OV
TCGA-10-0937-01A	0.105263157894737	OV
TCGA-10-0930-01A	5.28947368421053	OV
TCGA-25-2397-01A	2.15789473684211	OV
TCGA-13-0807-01B	5.63157894736842	OV
TCGA-13-0720-01A	0.184210526315789	OV
TCGA-13-0884-01B	3.36842105263158	OV
TCGA-61-2008-01A	2.34210526315789	OV
TCGA-24-1463-01A	2.5	OV
TCGA-09-1673-01A	1.39473684210526	OV
TCGA-61-2016-01A	0.736842105263158	OV
TCGA-29-1702-01A	1.68421052631579	OV
TCGA-24-0982-01A	1.71052631578947	OV
TCGA-20-1682-01A	2.52631578947368	OV
TCGA-24-1422-01A	4.31578947368421	OV
TCGA-24-0975-01B	2.13157894736842	OV
TCGA-57-1586-01A	0.315789473684211	OV
TCGA-09-0364-01A	0.0263157894736842	OV
TCGA-36-2532-01A	1.47368421052632	OV
TCGA-13-0890-01A	2.44736842105263	OV
TCGA-13-0897-01A	1.76315789473684	OV
TCGA-57-1993-01A	2.10526315789474	OV
TCGA-13-1484-01A	1.21052631578947	OV
TCGA-24-1431-01A	2.02631578947368	OV
TCGA-13-0924-01A	0.789473684210526	OV
TCGA-13-0910-01A	1.31578947368421	OV
TCGA-61-1904-01A	2.94736842105263	OV
TCGA-59-2349-01A	29.2894736842105	OV
TCGA-04-1649-01A	1.89473684210526	OV
TCGA-24-1562-01A	1.02631578947368	OV
TCGA-24-1552-01A	1.68421052631579	OV
TCGA-29-1774-01A	1.5	OV
TCGA-61-1741-01A	1.15789473684211	OV
TCGA-29-2431-01A	1.07894736842105	OV
TCGA-42-2587-01A	4.18421052631579	OV
TCGA-61-2094-01A	1.71052631578947	OV
TCGA-04-1349-01A	1.15789473684211	OV
TCGA-10-0927-01A	0.631578947368421	OV
TCGA-30-1862-01A	1.07894736842105	OV
TCGA-23-2641-01A	2.78947368421053	OV
TCGA-13-0766-01A	0.157894736842105	OV
TCGA-09-0367-01A	0.789473684210526	OV
TCGA-13-0893-01B	2.55263157894737	OV
TCGA-04-1646-01A	0.789473684210526	OV
TCGA-13-1487-01A	1.47368421052632	OV
TCGA-13-0920-01A	6.13157894736842	OV
TCGA-13-1404-01A	1.97368421052632	OV
TCGA-30-1891-01A	2.18421052631579	OV
TCGA-04-1346-01A	1.68421052631579	OV
TCGA-20-0987-01A	1.02631578947368	OV
TCGA-29-1710-01A	1.21052631578947	OV
TCGA-24-2019-01A	1.65789473684211	OV
TCGA-61-1907-01A	3.42105263157895	OV
TCGA-61-1900-01A	2.89473684210526	OV
TCGA-13-1412-01A	1.84210526315789	OV
TCGA-29-1770-01A	2.57894736842105	OV
TCGA-29-1777-01A	3.81578947368421	OV
TCGA-25-2408-01A	0.447368421052632	OV
