# Supplementary material for: A novel tumor mutational burden-based risk model predicts prognosis and correlates with immune infiltration in ovarian cancer
Source: Front Immunol. 2022 Aug 8;13:943389. doi: 10.3389/fimmu.2022.943389 (PMC9393426; doi:10.3389/fimmu.2022.943389)
Supplement: Supplementary file 12 [file Table_3.xls]

Mixture	B cells naive	B cells memory	Plasma cells	T cells CD8	T cells CD4 naive	T cells CD4 memory resting	T cells CD4 memory activated	T cells follicular helper	T cells regulatory (Tregs)	T cells gamma delta	NK cells resting	NK cells activated	Monocytes	Macrophages M0	Macrophages M1	Macrophages M2	Dendritic cells resting	Dendritic cells activated	Mast cells resting	Mast cells activated	Eosinophils	Neutrophils	P-value	Correlation	RMSE
TCGA-23-1120-01A	0.0480423100148864	0	0	0.0209653086856962	0	0.205164311914042	0.0327397192904313	0.0449195330657501	0.0400123380355627	0	0	0.0465445584214198	0.0108857998289329	0.182591343546658	0.189334558650031	0.136172330996259	0	0	0.0426278875503298	0	0	0	0	0.361562511881166	0.938388726885065
TCGA-29-1695-01A	0.0368994776763106	0	0.0053674389550069	0.0350854619422277	0	0.0729427009046539	0.00279478080610903	0.0107209183279383	0.0227007733891578	0.0214927023626303	0	0.00574544017529091	0	0.509364619546748	0.0563003357837417	0.189100232761232	0	0	0	0.0314851173689527	0	0	0	0.753275907575058	0.678087289702848
TCGA-61-2003-01A	0.05704594933392	0	0.000262627297105796	0.0856207867061699	0	0.166926911523522	0	0.0090090064165189	0.0383381269995861	0	0	0.0384952899771124	0.0161092632729476	0.324966534702104	0.0430209398720161	0.153508440594001	0.0587555082354531	0	0.00794061506954262	0	0	0	0	0.518769287348526	0.855723898985853
TCGA-13-1404-01A	0.120984019566644	0	0.0143832034425616	0.0416381917922203	0	0.188415363638343	0	0.0822410683622295	0.0351055863805123	0	0	0.0524746886308543	0.025421345832267	0.113887055826221	0.126866392408808	0.184649529908545	0.0120273447838313	0	0	0.0019062094269635	0	0	0.04	0.194450787480645	1.01058195404674
TCGA-23-1027-01A	0.0182151358339858	0.0342780866613934	0	0.00513974237914205	0	0.172757888212929	0	0.0324441758637837	0.0211320168870661	0	0	0.0325004655394063	0	0.402771995819082	0.0610712476866911	0.17969507473457	0.000203841917754505	0	0	0.0384485696115762	0	0.00134175885261974	0	0.280530592938851	0.988548297148885
TCGA-23-1022-01A	0.182396316820974	0	0.00757437233714443	0.0125676231936854	0	0.142501208579123	0	0.0109246678982412	0.0235076345498139	0	0	0.0495897002403756	0.0069055307542625	0.238539396287263	0.0571799447175032	0.24107930303713	0	0	0.027234301584484	0	0	0	0.35	0.0379376781994201	1.08065049816359
TCGA-61-2088-01A	0	0.0653397456493437	0.00403193872292849	0.0466960805495689	0	0.217786197229446	0	0.0942595034232348	0.00295376018327016	0	0	0.0748143497938987	0.0483659460528285	0.236508266234166	0	0.00221646201258623	0	0	0.200233440077228	0	0	0.00679431007150112	0.34	0.0395485909251688	1.07407408499488
TCGA-13-1507-01A	0.0494680725999088	0	0.0265912601556513	0.0853236499029731	0	0.179765003835704	0.136346887180108	0.0484912876023267	0	0	0	0.0680660803852142	0.0241874162730084	0.0993361465590226	0.128330177140387	0.12258365289822	0.00458506201006306	0	0	0.00924340706754334	0.00963426292319236	0.00804763346667717	0.1	0.105103852953304	1.0479270943697
TCGA-61-1725-01A	0.0634299469849322	0	0.00475445705770381	0.099376009137933	0	0.229349813157727	0	0.0786347930347017	0.00368071578784685	0	0	0.0248733413362578	0.057598523085542	0.0468312159456001	0.147511576844365	0.214437262225813	0	0	0.00886888035044946	0	0	0.0206534650511269	0	0.24205767327999	0.991912564864315
TCGA-31-1944-01A	0.131632417194204	0	0.00865125907625995	0.0878437916450313	0	0.260396908291911	0.0360128871879882	0.0160471477573247	0.0117582250918896	0	0.0157804932394136	0.00721414984795672	0.0266731314876401	0.1286913966622	0.0842727233672283	0.148771222078903	0.0145378446189252	0	0.00349413612798676	0	0.0024547289241504	0.0157675374009866	0.01	0.217406787901893	0.997354709775661
TCGA-61-2092-01A	0.331696266090517	0	0.159755721849532	0.016285079465404	0	0.147022899968543	0	0	0.0138214768553786	0	0	0.0180311493653519	0	0.167340909081649	0.00525762781925383	0.118370690855293	0	0.0161323422658978	0.00628583638317876	0	0	0	0	0.417959072249966	0.919911083652599
TCGA-29-1710-01A	0.0796081508061715	0	0.00135029095857548	0.102110483921116	0	0.144648311625242	0	0.015461109145065	0.0746399846098479	0	0	0.132958255671786	0.0114496851256491	0.101338524205195	0.0732453679861544	0.122583459320302	0.0766804047777061	0	0.0639259718471888	0	0	0	0.05	0.144083217456262	1.03056472144668
TCGA-36-1571-01A	0.0322734972846667	0.0150520174786169	0	0	0	0.341657631724181	0	0.0909604022590296	0	0	0	0.0737284073339781	0.0572715426674938	0.066578465774824	0.0562769929481026	0.175371110311504	0	0.0461381016709049	0.0446918305466979	0	0	0	0.37	0.0338316378906055	1.07406026902764
TCGA-23-1118-01A	0	0.0721283004460588	0	0.0200785940601371	0	0.262863188264877	0	0.0232207964487975	0.0101053246008397	0.00162365875997242	0	0.0372080461930319	0.00516103776469934	0.158072337059539	0.151002579956014	0.126498907143666	0.000518716462988154	0.11583940509735	0.015679107742029	0	0	0	0	0.292934638188914	0.973265379786824
TCGA-29-1694-01A	0.125070647761872	0	0.015856911863626	0.0472283769548183	0	0.272454407783045	0.0285032358759541	0.00976131810285539	0	0	0	0.045611865255201	0.052516065873447	0.109443743970985	0.0482752457484176	0.0713552740678787	0.0309916923592096	0.0857976476789135	0.0571335667037776	0	0	0	0.14	0.0784056569229514	1.04676762719787
TCGA-25-1318-01A	0	0.0210820332771016	0.00478065121977297	0	0	0.151965993243577	0	0.0370675255053219	0.0204870130462166	0.0230709325714515	0	0.0693959648620956	0.00229671675550763	0.319702394355603	0.00262748876294387	0.24575395341732	0	0	0	0.0830815577232035	0.0186877752598843	0	0.05	0.143956277474561	1.05201011364795
TCGA-25-1870-01A	0.101991903106309	0	0.00519628601484991	0.0239878228517781	0	0.0868991066517017	0	0.0195344937474407	0	0	0	0.0932340801728836	0.102229739871728	0	0.0161431359567984	0.346048617265189	0.00304194246057042	0	0	0.200293087230768	0.00139978466998194	0	0.31	0.0468752704675711	1.08438682354097
TCGA-23-1028-01A	0.140252445887979	0	0.0185174884409126	0.0458851910321334	0	0.234961703948193	0.0363809955484915	0.0205476980941539	0.0313362188426837	0.0188628574423229	0	0.0882805657265302	0.00793044523665426	0.127593771419467	0.158681185498368	0.0194033583793734	0	0.0513660745027366	0	0	0	0	0.01	0.219866973590734	1.01200362204259
TCGA-24-1469-01A	0.201336197400876	0	0.00958117626585634	0	0	0.156326451008401	0	0.0335375046644605	0.0584746003013134	0	0	0.034028211403833	0	0.347848931110885	0.0665363167452987	0.0852419771950893	0	0	0.00708863390398771	0	0	0	0.01	0.232537599135593	1.0030232767724
TCGA-29-1705-01A	0.0332388533166495	0	0	0.0398974155886935	0	0.227408479475055	0	0.0144814193640404	0.0316682078516369	0	0.0117410923535964	0	0	0.337721498993327	0.0590044712269166	0.219382582887228	0	0	0	0.0187011551084058	0	0.00675482383445051	0.01	0.218909191001615	1.01438410511424
TCGA-13-1410-01A	0.122984363499867	0	0.0101191091928824	0.0264510906059447	0	0.212398324001188	0	0.0216044597692611	0.00350937182279202	0.0302468731554385	0	0.044085938681819	0.0173143972691143	0.125678557045855	0.150815905129323	0.157667455265454	0	0	0.0771241545610621	0	0	0	0	0.238372598942066	0.989818645729247
TCGA-24-1426-01A	0	0.0681063333995535	0	0.0587832031364557	0	0.160524830572615	0	0.00503729306538402	0.0461246380638201	0	0	0.0294063874650597	0.0262131877798156	0.0797955222510748	0.00795139097968306	0.238475313303616	0	0.0742595354071741	0.202557698073701	0	0	0.00276466650204727	0.5	0.00943275225266309	1.06996069573788
TCGA-20-1687-01A	0.13531197146893	0	0.0164300885022102	0.0723223795508503	0	0.25886449178788	0	0.0446783949140732	0.0467177724253867	0	0	0.0219364498835637	0.112553205117273	0.04719217919692	0.104205857858603	0.111567906333733	0.0237307291147727	0.0042878646857671	0	0.000200709160037856	0	0	0.04	0.172923579530938	1.01852200616321
TCGA-13-0884-01B	0.0962372239587316	0	0.0147876810394344	0.157072502119481	0	0.240172096380975	0	0.0249461657789203	0.083894841302868	0	0	0.116826671618647	0.0144892031961547	0.0715469738492293	0.066243939590594	0.0481846477515148	0	0.0180371535131277	0.0474115116353923	0	0	0.00014938826492894	0.04	0.180106710457234	1.03178405884617
TCGA-13-1489-01A	0	0.0620480574149161	0	0.0215797006043894	0	0.306688177282954	0	0.00996969973897404	0.0231477294924713	0	0	0.0943427442522698	0.111114819066302	0.133208752241998	0.0797630843064748	0.0717535973517192	0	0.0863836382475309	0	0	0	0	0.36	0.0349112571205272	1.07879281531996
TCGA-29-1697-01A	0.0104252621985246	0	0.000700166913820618	0.0736544977529358	0	0.0915557771985522	0	0.0492974235419694	0.0228382293769491	0	0	0.0795347375863882	0.0147817799022683	0.195125810580021	0.048774972050083	0.124401426395402	0	0.0813714593458118	0.204057636939602	0	0.00348082021767296	0	0.41	0.0316369652373233	1.07295268163394
TCGA-04-1362-01A	0.0337222612586536	0	0	0.0183092210786309	0	0.274513605017092	0	0.0318289570092782	0	0	0	0.102458862517593	0.152782564389774	0	0.0177554444436557	0.155477986909323	0	0.192918826220756	0	0.0202322711552435	0	0	0.17	0.0758027580629961	1.06004915652689
TCGA-29-1688-01A	0.0714652399388694	0	0.0025467424466229	0.0502575850681668	0	0.265125173447214	0	0.029571433965859	0.0276927198176444	0	0.0299844467024595	0.0214487757410721	0.0228180384243569	0.13088043588904	0.116123092867392	0.205863476514575	0	0	0.0209121949384118	0	0	0.0053106442383173	0.04	0.190429461637704	1.01173718883162
TCGA-25-1313-01A	0	0.0429975548654917	0.00251686218604143	0.0283186794085791	0	0.276843368902889	0	0.02920982618897	0.00472144726479067	0	0	0.0524535830581548	0.105440258178056	0	0.0655769357303146	0.297318465311962	0	0.0745771044710896	0.00415144380060239	0	0.000324989336213531	0.0155494812968454	0.01	0.214995720407804	0.997902084342252
TCGA-24-1616-01A	0.0878223337770639	0	0	0.0340364755779301	0	0.284324735674423	0	0.00595114873168902	0.0198452676109614	0	0	0.116634045039237	0.0203912010752747	0.135964169340247	0.0858479697984403	0.114095544936814	0	0.0557505675213518	0.0393365409165669	0	0	0	0.2	0.0654501918334783	1.0670681945152
TCGA-24-2281-01A	0.0337284550385492	0	0.000665440111998715	0.0853629581310612	0	0.107077787540593	0	0.0466540051904344	0.0828719485388459	0	0	0.0947601172590414	0	0.350270305126793	0.0462193611321005	0.133389541994333	0	0	0.0190000799362491	0	0	0	0.13	0.0866678060945284	1.07551686951842
TCGA-61-1736-01B	0.0607286117582584	0	0.00158094120926052	0.0571104672806977	0	0.252095887471992	0	0.0102623365057335	0.0210662187356769	0	0	0.131643362708607	0.149732407059587	0.0345667003455125	0.0111272941056415	0.191724874259681	0	0.0755454384807927	0.00281546007856	0	0	0	0.21	0.0629710510481505	1.0650330098946
TCGA-29-1774-01A	0.149870211509571	0	0	0.116864478005321	0	0.132615165832285	0	0	0	0	0	0.023113924285973	0.0503325650132749	0.279111547689413	0.00931862993497174	0.233177860482075	0	0	0.00559561724711599	0	0	0	0.48	0.0150380754475184	1.09677681881344
TCGA-25-1326-01A	0.0618073038320638	0	0.00904621982614918	0.0645933529689033	0	0.282091982728172	0.00405974760788762	0.0126431117494666	0.00837054921001534	0	0	0.0543810043534591	0.0071130811860961	0.183741120590578	0.0970055220502272	0.181800525960779	0.000469165299014177	0	0.032877312637189	0	0	0	0.05	0.147677799696927	1.03144352834453
TCGA-13-0726-01A	0.00398834872931931	0.0204195890966101	0	0.0274633062530279	0	0.433774060184384	0	0	0.036613830057107	0	0	0.106365237982996	0	0.0444063712511651	0.0633389926708178	0.164793814284187	0	0.05223951156531	0.0414969268170436	0	0	0.00510001110803271	0.13	0.081134703177251	1.07181678814917
TCGA-10-0937-01A	0.0223584290701688	0.00241101108878321	0	0.125839667899016	0	0.256473905374328	0.0157864900508608	0.0489725619014663	0.0657034854041134	0	0	0.0759090138458196	0.0565917558290583	0.113815812899723	0.0317372170148147	0.158001037367871	0	0.0218402571845174	0	0.00226786925761638	0.0022914858118427	0	0	0.26353196569753	0.98491465458764
TCGA-24-2023-01A	0.0405356268834515	0	0	0.0876876894084979	0	0.2081748009387	0.0291373909379976	0.0462019770023698	0.0358399443397824	0	0	0.09417759282401	0.00652897332541575	0.00862005727044027	0.101071749305316	0.237805322930143	0	0.0820075648051276	0.00714444312557089	0	0	0.0150668669031768	0.05	0.129889734540393	1.04411964641906
TCGA-25-1320-01A	0.139746345795974	0	0.0040302788692462	0.0642456041811174	0	0.153872532834705	0	0	0.0148706460095236	0	0	0.0653356873890604	0.00880919990479457	0.294406326682747	0.0493045878215079	0.127261688907856	0.0425546482183492	0	0.0021089658689176	0.0276952390596138	0	0.00575824845658637	0.03	0.202349032672776	1.01111377783885
TCGA-13-1489-02A	0.0426976022059195	0	0.00140040459381495	0.149439506129994	0	0.148131160655336	0	0.0580982619085147	0	0	0	0.0727307122400145	0.00779859295242631	0	0.138012870684472	0.10357580092929	0.00697068205158046	0.0940721956377758	0	0.175586262244174	0	0.00148594776668798	0.1	0.102237928976882	1.07307478893259
TCGA-13-1498-01A	0	0.0722201205623865	0	0.0530647718925299	0	0.221866313428573	0	0.0842635029281744	0.00398594915410347	0.0283387529388719	0	0.0922343752620051	0.013693597433634	0.245385358907342	0.105229697413456	0.0596747295699824	0.0103798589115923	0	0	0.00966297159734952	0	0	0	0.295930855982536	0.970740645090074
TCGA-13-0725-01A	0.17193148534393	0	0.0962434622231638	0.0298066083888373	0	0.103278905310124	0	0.0375725147785576	0.0198355369702912	0.00844201951210446	0	0.00512664759025974	0.0164198566992988	0.0962125023975795	0.0387218115346816	0.276039336705007	0	0.0547870269661797	0.0309190057578758	0	0	0.014663279822109	0	0.403728657076414	0.914598792147602
TCGA-23-1119-01A	0.0419136582230578	0.0345986966562155	0.0275360957611937	0.071981653114847	0	0.311457588266686	0.0629079991170601	0.0663938650543932	0.00379932199434984	0	0	0.039699774046256	0.0370495049934618	0	0.0924996119418666	0.203250194589553	0	0	0.00691203624105992	0	0	0	0.05	0.125691637858483	1.04134762094432
TCGA-25-1315-01A	0.0049357609751018	0	0.0133264436950947	0.0239189428401825	0	0.160170840762992	0	0.0349134360343737	0.0162628213366243	0.0274848463781431	0	0.118655723982805	0.00780186759485144	0.0686085566937919	0.0407956593493692	0.252937168834097	0	0.0842690755906936	0.145918855931879	0	0	0	0.72	-0.00915499953417957	1.08721387715031
TCGA-23-1123-01A	0.0494317695205211	0	0.000570127752677094	0.171421933275836	0	0.156031362869281	0.0138988714759008	0.075978045276783	0.0489303238997313	0	0.0187839393413749	0	0.00687888003404013	0.10809558295377	0.109024995984001	0.212799508953753	0	0	0	0.0254445695015039	0	0.00271008916082758	0.04	0.169331969661144	1.02499654469658
TCGA-24-1551-01A	0.028095132235805	0	0	0.119162457727162	0	0.142394602370128	0	0.00709233553807296	0.0798255428209152	0	0	0.075016899525667	0.0229552485416628	0.288448891335188	0.0690024875867086	0.131808912810808	0.00570945560505301	0	0.0276234979237059	0	0.0028645359791237	0	0	0.372797661800036	0.932131940184211
TCGA-61-1737-01A	0.0501611950391914	0	0	0.0310110195884324	0	0.191265781922632	0	0.0315570824651609	0.0270764038386467	0	0	0.0243629235311321	0	0.259463998817219	0.0755875822704851	0.217906049341307	0.0425119421395298	0.00283493068620264	0	0.0462610903600612	0	0	0.01	0.227004263505382	1.0011142564345
TCGA-25-1317-01A	0.154177653553557	0	0.0282977810454048	0.0931483018520375	0	0.254398759783478	0.00148357663507669	0.0353307881584246	0.00810749735521099	0	0	0.0373223310620901	0.0470119470068411	0.156010608404548	0.066658092087496	0.0945203012042446	0	0	0.0235323618515904	0	0	0	0.01	0.221322481146919	0.997358280341178
TCGA-30-1892-01A	0.0814576322052128	0	0.000955979845547696	0.0801711414363309	0	0.233963583588273	0.00318117698108891	0.0233909680340396	0.00389363168586794	0	0.0191883509271694	0	0	0.313548014649004	0.0450996876785657	0.163856686951637	0	0	0	0.0202862107599491	0	0.0110069352573142	0.01	0.220713125543805	1.00691176855952
TCGA-25-1329-01A	0.0932896282535684	0	0	0.102631963978753	0	0.162513801553964	0	0.0265076953210145	0.0514037531350583	0	0	0.00100102069775606	0.00260673423806977	0.321481672439313	0.0345238167239059	0.193792899029456	0	0	0.00693247859474192	0	0	0.00331453603439848	0.12	0.0911405027497878	1.06848994244705
TCGA-10-0928-01A	0.107495945188658	0	0	0	0	0.246048131863754	0	0	0	0	0	0.0795792623862426	0.00488666047678473	0.18369874219291	0	0.11424720381674	0.110217187136234	0.12870423462876	0	0.0251226323099169	0	0	0.29	0.0479410630500911	1.06768058926078
TCGA-61-2000-01A	0.0701171798875015	0	0	0.0466390583448531	0	0.300999544345651	0.0840215920985129	0.00806357809812971	0.00173975691779957	0	0	0.111808080506809	0.0154942525498859	0.106504780548104	0.0456723571597309	0.126741621278957	0.0326860298253469	0.013261168944506	0	0.0328254512900591	0	0.00342554820415305	0	0.29935580555139	0.964307627466184
TCGA-29-1781-01A	0.0236124758399274	0	0.116870456848943	0.20985979151326	0	0.0913896280953987	0.0623885137054069	0.0120281139580253	0.015237143360968	0	0	0	0.000876024762140237	0.16339967342729	0.0918555119750356	0.212482666513605	0	0	0	0	0	0	0.01	0.223113917854119	0.998532158755762
TCGA-61-2002-01A	0.0523624438093792	0	0	0.159301898185131	0	0.189173669225781	0.0651844895669362	0.0105755213663786	0.0927913021729623	0	0	0.0410948435834788	0.0520682839454298	0.0753911803966745	0.0812327542241253	0.109351116224297	0.0254586673977314	0	0.0364708941917567	0	0	0.00954293570993747	0	0.246490617444309	0.986774130906335
TCGA-61-2098-01A	0.0829429722075318	0	0.00599822500300086	0.0748523727145192	0	0.187047300102102	0	0.0304409663325505	0.00784161795021005	0	0	0.0739356590443826	0.0299760687192524	0.429940068187704	0.00761673980487376	0.0413298403549742	0	0	0.028078169578898	0	0	0	0.45	0.0268158309956481	1.10767368147514
TCGA-31-1956-01A	0.0405416631801974	0	0.00638165303314306	0.145884090353213	0	0.107926143010078	0.0400949712072741	0.0322498783622283	0.0241848656648063	0	0	0.0579772273649932	0	0.203006279209535	0.0436812284486899	0.224436628748562	0.0208251748653674	0	0.0392901038370055	0	0	0.0135200927149075	0.1	0.10654301883955	1.04637360720747
TCGA-24-1549-01A	0.0919614101178055	0	0.012217921515415	0.153247728737975	0	0.113865942822833	0.0957385376488032	0.0173429978101207	0.015085121586147	0	0.00268424037964158	0.108226001389074	0.0210735349570789	0.181249201726627	0.0824765007908972	0.0648883127914305	0.00103672559446318	0.018051758120907	0.0208540640107817	0	0	0	0.02	0.211874461459164	1.0053528277626
TCGA-24-2038-01A	0.000292374337520978	0.0408916332279712	0	0.0270663071586899	0	0.235884019879362	0	0.00449201751701949	0.0230581507153514	0	0	0.108916877181156	0.226160359684236	0.115149324960528	0.00501125756964207	0.145994533406155	0	0.0154079590078017	0	0.0516751853545665	0	0	0.47	0.0208528030488728	1.08140818388223
TCGA-24-1427-01A	0.113789701481847	0	0.0344645895655716	0.199370573029814	0	0.247678008859114	0	0.037618759921816	0.0422407885489471	0	0	0	0.101238662706422	0.0233421169917582	0.0578634992149519	0.116700681640232	0.00456386788898235	0.0033807516439492	0.0125592478902776	0	0	0.00518875061631693	0.04	0.19787091993702	1.01313778522533
TCGA-25-1628-01A	0.101282424149342	0	0.00241047170596295	0.288470530766578	0	0.117714988792574	0.0339699265872658	0.0353652234472525	0.0480345553345501	0	0	0	0.0133970766988457	0.0472238941532858	0.135423270202223	0.138902237587109	0.00823565220410553	0	0.0295697483709057	0	0	0	0.04	0.174108810733029	1.02831241598287
TCGA-29-1693-01A	0.00382942335451028	0.00183004610639874	0	0.0466080496406701	0	0.219893554283624	0	0.0301098420993281	0.00470747702372277	0.0165521573813668	0	0.0321166534280853	0.0252399246057093	0.12992412160546	0.117775918148344	0.151316975688846	0	0.173252597182716	0.0375840942707024	0	0	0.00925916518051671	0.04	0.192418745946088	1.02005964456951
TCGA-24-2035-01A	0.124839241332279	0	0.00935689852924691	0.0737754838068232	0	0.203519873877636	0.00948245549743415	0.0353194724472186	0.00708937863162599	0	0.0111438016361689	0.0057410383003275	0.0533467596191994	0.0046996221349111	0.101107417061022	0.3078080560025	0	0	0.0201414508012957	0.00613654716429809	0	0.0264925031580135	0	0.282900931352889	0.967885543456415
TCGA-24-1845-01A	0	0.0558660760861708	0	0	0	0.199517836041688	0	0.0253891705117075	0.000438781140185681	0	0.0482725468657085	0	0.0415068918297109	0.289750283876985	0.117184054975748	0.117653184823885	0	0.050394350100832	0	0.0514654409177387	0	0.00256138282964018	0	0.235142345931396	0.999279990069942
TCGA-24-1842-01A	0.100730256533568	0	0.00591654398736498	0.185305103233827	0	0.150505369619154	0	0.0305421391627051	0.05591856886578	0	0	0.0706913659065567	0.00580084735280945	0.206820013557841	0.0676577065855077	0.0912246961393674	0.00119008883458034	0	0.025788362983788	0	0	0.0019089372371503	0	0.290622025504984	0.970882902128086
TCGA-24-2288-01A	0.0876199078868691	0	0.0868939946832932	0.133679902680729	0	0.232857020710189	0.0226593343249333	0.0702408404517971	0.0327590661150774	0	0.0307272382637022	0	0.0416670005743818	0.0179669868885229	0.111912003076535	0.12668808846285	0	0.000447022952985747	0	0.0038815929281342	0	0	0	0.2606991993427	0.985633393045625
TCGA-13-1403-01A	0.0352162676411413	0	0	0	0	0.280310982033497	0	0.0179569109870338	0.0481950247529455	0	0	0.127397170843181	0	0	0	0.119963596157194	0	0.340147421303947	0.0308126262810614	0	0	0	0.36	0.0364902508806557	1.10562539045608
TCGA-61-1914-01A	0.057158379505192	0	0.0339176021814453	0.0218079517163358	0	0.160747046712004	0	0.0720936136964822	0	0.0412032883242121	0	0.0375416064083746	0.0606543944355825	0.0858119215559365	0.175280912776423	0.199851289201929	0	0	0	0.0145103229278226	0.0352953557987953	0.00412631475946446	0.02	0.213169031018582	1.00445425165873
TCGA-23-1809-01A	0.136695848946692	0	0.00238988358982467	0.0166469023021904	0	0.180559349538713	0	0.0304495720953025	0	0	0.00257477961622664	0.006638872010691	0	0.506491855632951	0.0514041153791915	0.0642317551346674	0	0	0	0.00191706575355071	0	0	0.17	0.075744008974185	1.10415352992543
TCGA-24-0966-01A	0.00569808350008931	0.0294761809299252	0	0.132544304048892	0	0.164383404107763	0	0.0197488946375137	0.0448772750217792	0	0	0.103158274000514	0.0324727888233429	0	0.0351929601390979	0.301690346081362	0	0.130343864975508	0	0	0	0.00041362373421292	0.05	0.150967757757184	1.03292467813064
TCGA-04-1365-01A	0.0791182595408428	0	0	0.132127704905313	0	0.236264413810438	0.00989373365138035	0.0599824786939463	0.0335433318412454	0	0	0.0358647122943436	0.0206705187953197	0.182136739782056	0.106242223318875	0.0905104686317991	0.00165317291338383	0	0	0.0054066485238289	0	0.00658559329722783	0.01	0.224594488855549	1.0029407923935
TCGA-29-1690-01A	0.0113508698447407	0	0	0.00640680774946524	0	0.214551954159922	0.0112616512404788	0	0.0404795651855397	0	0.00673869587547998	0.00278250375598405	0.118813247057643	0.224075334323829	0	0.276531085924357	0.0281203870213218	0.0377445821901796	0	0.00415551886479906	0.0152512834578803	0.00173651334838029	0	0.339809359065253	0.948229948787949
TCGA-29-1711-01A	0.075137478831428	0	0.00444794233944877	0.162708694807391	0	0.197946574032626	0.0517694722388013	0.0356359543176262	0.050552928870281	0	0	0.0278088335250266	0.0048621537607842	0.0870478045918101	0.134081963642456	0.141231229965747	0.00641716844002615	0	0.0203518006365482	0	0	0	0.04	0.194358047415191	1.01545731724241
TCGA-09-2056-01B	0.0328292705028308	0.00113037354788573	0	0.0786352338437615	0	0.156527381851362	0	0	0.0440193334258	0.0372428686804525	0	0.0635350190778244	0.0493243799546009	0.0781907787356491	0.066424518708771	0.170824673299005	0.0504788412806401	0	0	0.154687171912877	0.00756525328105765	0.00858490189748268	0.05	0.125699860436077	1.03952629447652
TCGA-25-1626-01A	0.115041174528817	0	0.0169272346007415	0.128272301967195	0	0.204995482557877	0	0.0213378412382047	0.0331144310405464	0.000884498697225302	0	0.0545312155517578	0.0814458658261399	0.0320321981310555	0.0275456102330045	0.108282721828577	0.00737003727531815	0.0238461408962279	0	0.134702437603967	0.000446223027003531	0.00922458499634172	0.04	0.193415942861504	1.00899315456945
TCGA-13-0800-01A	0.140751963518243	0	0	0.0159879308905391	0	0.0797932997331325	0	0.0948841263925038	0	0	0	0.109750480626923	0.0742474317798166	0.115743931320547	0	0.0318647716906837	0	0.10382335846523	0.233152705582382	0	0	0	0.85	-0.0204702284757168	1.08617015054994
TCGA-04-1361-01A	0.0685409206100754	0	0	0.0828085145594495	0	0.367914388924341	0	0.0226078539929325	0.00429347892071031	0	0	0.0425305616380018	0.0633289578699049	0	0.0238239130667356	0.135692814085288	0	0.172626406298936	0.0158321900336256	0	0	0	0.07	0.119315702174492	1.04805536530228
TCGA-13-1497-01A	0.0398673107678736	0.0108643539403264	0.100398601270983	0.0985384306854542	0	0.201077270762231	0	0.0595110157370668	0.0569463256260021	0	0	0.0269114379715135	0.0104988752007246	0.175637366017846	0.1186352282981	0.0789739553840296	0	0.011894062777101	0.0102457655607483	0	0	0	0.03	0.207673057833713	1.00882566295375
TCGA-24-1103-01A	0.0327626980349347	0	0	0.159357519805303	0	0.224166998910022	0	0.120859704589897	0	0	0	0.0862977467942931	0.0392487702625861	0.124433556934233	0.0592923325739587	0	0	0.118548370253733	0.0282959493136735	0	0.00552422227591791	0.00121213025144709	0.26	0.0503395762437674	1.08958872227813
TCGA-24-1546-01A	0.0526660733991671	0.0146210828830312	0	0.0200413243581041	0	0.159885795173936	0	0.0210976523907817	0.0259908777070914	0	0	0.00582569514864998	0.0352825009011135	0.260580679638502	0.0518720433806507	0.177341317308386	0.131230478606994	0	0.00924523631166807	0.0216412574544415	0	0.0126779853374834	0.05	0.14958886769351	1.03274275367791
TCGA-13-0891-01A	0.0280069379162002	0	0	0.0649297426231873	0	0.151927709992997	0	0.0297151658285084	0.0551066687778039	0	0.0496623851439797	0.0420588703436097	0.00130697968539229	0.232053205313398	0.055096728943956	0.200306399686191	0	0.0591601909663858	0.0306690147783906	0	0	0	0.12	0.0927216417882549	1.05687696432249
TCGA-09-2053-01C	0.0435902305070946	0	0.0810559166977571	0.0909549978751376	0	0.209943469312538	0	0.0568491566805227	0.0219229932470287	0.00259299228565049	0	0.0605102327385076	0	0.213169075632253	0.0807083695859882	0.138702565437522	0	0	0	0	0	0	0.04	0.180598009271342	1.01970227612245
TCGA-24-2261-01A	0.0704940814035295	0	0.00219707564634563	0.179380985744337	0	0.239193670800408	0.042330525546783	0.0750083290095875	0.0562332049972186	0	0	2.15968792403775e-05	0.0708731893520001	0.0051469528160243	0.0906100889826365	0.163078091278632	0.00422740398309151	0	0.00120480356016585	0	0	0	0.04	0.183206027891359	1.02337542206734
TCGA-61-1900-01A	0.131811452495761	0	0	0.146159516426037	0	0.145325885748235	0	0.0800969892805704	0.0176017943996579	0	0	0.12743557943046	0.0221315097133296	0.09349788878065	0.0640768705646751	0.171862513160624	0	0	0	0	0	0	0.05	0.131839641024103	1.04568251089628
TCGA-29-1783-01A	0.0551154112899737	0	0.0776177091774056	0.0635426574511319	0	0.18269379863212	0	0.0396848014321998	0.0341760555937273	0	0	0.0280813791959162	0.0291654980182386	0.149025905109376	0.0684731104350778	0.219219176649094	0.0255984334854228	0	0.00723603965763711	0	0	0.0203700238726789	0.01	0.227771178191354	0.991658480970182
TCGA-23-1122-01A	0.0796742285677991	0	0	0.0159872448940755	0	0.212641744999532	0	0.0592448154911085	0.00106853598451911	0	0	0.0634513334458726	0.0643055446503467	0.112102033115734	0.0814252890697027	0.145807136897482	0.0660582338152585	0.0928950362776377	0	0.00533882279093152	0	0	0.07	0.119649631249052	1.03598829813554
TCGA-30-1866-01A	0.0148434618020539	0.0340029586135712	0	0.379024748764597	0	0.0120461806734121	0.0201215813992178	0.0354144076973273	0.0649888638482751	0.0145194036843316	0	0.049604531930738	0.00691847621830397	0.117766059201226	0.0862867330347364	0.152262479896728	0	0	0	0.0122001132354826	0	0	0.1	0.107096834513325	1.06668341090772
TCGA-13-0883-01A	0.0784672843094864	0	0.00338703005657985	0.0946228314086483	0	0.135087952564313	0	0.00051541334824575	0.0478667517576487	0	0	0	0	0.386760291359528	0.0360880286574286	0.18219084361108	0	0	0	0.0258619179862335	0	0.0091516549408079	0.01	0.2314679835906	1.01070844171388
TCGA-13-1487-01A	0.163673749798968	0	0	0.0787832021245595	0	0.20962634495318	0	0.0722590762448087	0.0267020212433046	0	0	0.0693112825555108	0	0.154577157777374	0.085473565057665	0.0922029475375424	0.0218761125589905	0.0116467844710144	0.0138677556770828	0	0	0	0.1	0.104667106475086	1.05131089140302
TCGA-24-1604-01A	0.0171058376854236	0.0622930844966984	0	0.0386425239826489	0	0.199533960534133	0	0.0747021281606255	0.0198487278450744	0	0	0.0829649646536135	0.135512667013945	0.00713738149625123	0.0483157143185551	0.102577061201755	0	0.173942698976671	0.0343013691201643	0	0	0.00312188051444098	0.1	0.101648815259369	1.04509482564859
TCGA-13-1501-01A	0.19882117139809	0	0	0.0424955087804961	0	0.217876767376502	0	0.0363693155339259	0.0285573005992956	0	0	0.0519807009437972	0	0.156045076062246	0.0349175100478269	0.185305217816133	0	0	0.0476314314416863	0	0	0	0.01	0.229253025441587	0.993113611736336
TCGA-09-1659-01B	0.0455473080738999	0	0.00337416214791476	0.0908666362157099	0	0.171568499645408	0	0.0136345808679864	0.0200556695202974	0	0	0.0541773783536853	0.0338777025667283	0.330080891950649	0.0533409314434297	0.143361896610038	0	0.0332547115907751	0.00685963101347785	0	0	0	0.01	0.215167672978367	1.01032425182181
TCGA-29-1770-01A	0.0119517356598686	0	0	0.0372979643476225	0	0.12350528187424	0	0.0231216895145803	0.00610777677783883	0.00416431086034241	0	0.101674562525565	0.0448741857697444	0.252332773793383	0.0158589401905381	0.190000414771247	0	0.10122938228758	0	0.0761889790616428	0.00818872940413299	0.00350327316167479	0.21	0.0644716330556304	1.07718954293924
TCGA-24-1418-01A	0.133782981427175	0	0.0116929868589203	0.0841299966885903	0	0.309505233903443	0.000632474125207658	0.0304472149461692	0	0.00751695306963776	0	0.0665779426184651	0.0274161407687713	0.00406066497341032	0.0461080953091643	0.175499848356624	0	0.0541985840337051	0.0350883779415795	0	0.00343539808219887	0.00990710689693785	0.04	0.165466491700341	1.02218813952575
TCGA-61-2109-01A	0.0775603315301337	0	0	0.0207898052406132	0	0.13796825642729	0	0.000719703083468554	0.081628864264621	0	0	0.0861452431376663	0	0.351610927737268	0.00511233686107056	0.170984802827197	0	0.0318641909086795	0.0325432039789343	0	0	0.00307233400305744	0.13	0.0860738690050347	1.07210045256533
TCGA-29-1696-01A	0.0330614606468429	0	0	0.016107833701444	0	0.127800821433114	0	0.0688955601850573	0.0421529278676077	0	0	0.0527781083776116	0.0274752675162944	0.0903461531482046	0.102451348503994	0.157917596301694	0.0150159142699591	0.101989002258693	0.155667785711329	0	0.00676015546734043	0.0015800646108137	0.05	0.147848211346133	1.02318977963588
TCGA-5X-AA5U-01A	0.0101309093516853	0	0	0	0	0.206179164432044	0	0.0367414354874784	0.00395887317194251	0	0.0446230625819607	0.00608385542396243	0	0.682747207711803	0	0	0	0	0.00953549183912401	0	0	0	0.09	0.113634246241449	1.13230008152826
TCGA-29-1703-01A	0.0242231971416857	0	0	0.0959301103180311	0	0.221864014852098	0.0391602422243342	0.0214816323729679	0.0565691375961803	0	0	0.0640630122418297	0.00703350022551579	0.178049585614367	0.0916523037265965	0.153843623018854	0.0431175906875572	0	0	0	0	0.00301204997998214	0.12	0.0932635461897632	1.05828800323148
TCGA-29-1762-01A	0	0.0205350808781416	0	0.0555138972278893	0	0.112857036543564	0	0	0.0209214646913269	0	0	0.00584824724819024	0.1443112778198	0.173465543259446	0.00528112696009835	0.3332101371448	0.0314488911325698	0	0.0622809493190481	0	0.0245437661041966	0.0097825816709293	0.21	0.0623113917045165	1.0717613190018
TCGA-13-0730-01A	0.0740793664292156	0	0	0.179155791885695	0	0.0455344061114729	0	0.0198625862642759	0.0318980892847126	0	0	0.0722175299759624	0	0.210943571901055	0.0161506495944973	0.19437306624529	0.0603794961182073	0.0931950232507785	0.00221042293883722	0	0	0	0.05	0.135250760332983	1.03794022138504
TCGA-61-2008-01A	0.0917264307268302	0	0.0502360979787016	0.115804025359078	0	0.16450332670465	0	0.0531068942685189	0.022828910250027	0	0	0.0429181246855903	0.0756180913945631	0.0155931138711437	0.10587697000587	0.224276792716609	0	0	0	0.0375112220384181	0	0	0.04	0.199829888947521	1.00454903591357
TCGA-20-1686-01A	0.186312724999732	0	0.101316622843121	0.0203273517692072	0	0.252891756415418	0	0.0487564516165878	0	0	0.00227236296617862	0.0106998017457691	0.0444960602507537	0.0648214354924199	0.0249567684365538	0.0835467912994764	0	0.133050175785604	0.0265516963791783	0	0	0	0	0.339430980248804	0.945794376220436
TCGA-13-0906-01A	0.0899715441474779	0	0.0156020999304387	0.099598930923562	0	0.239852681468843	0	0.094274459630697	0.0230348711132117	0	0	0.0558887364237908	0.0036428142123379	0.0734850611737349	0.139799670638081	0.025673541441908	0	0.139175588895917	0	0	0	0	0.01	0.226042764932073	1.01429611119533
TCGA-13-1483-01A	0.0417897703144486	0	0	0.0425799252250357	0	0.22530761752153	0	0.0362849289678793	0.0344453556125509	0	0	0.020836551039484	0.0292680299863479	0.264559898857319	0.0255534111935205	0.107258020118614	0	0.140657724943196	0	0.0314587662200743	0	0	0.03	0.20321062817434	1.0107807865963
TCGA-04-1357-01A	0.0148262351153281	0.0111429764583348	0.033401944334963	0.250088987997678	0	0.202560444707896	0.0335934262297891	0.0441066185753567	0.0449347452900451	0	0	0.0280489449574579	0.00130445947941729	0.110264890767982	0.0632166816982652	0.132880093929236	0.029629550458251	0	0	0	0	0	0.05	0.147333950398731	1.04108487938742
TCGA-04-1331-01A	0.14409636754659	0	0.00536962263713601	0.0344194965623681	0	0.173606123921231	0	0.0955114604975744	0	0	0	0.0707000671961922	0.00693264596392957	0.184866501195527	0.11572995126948	0.102218823865898	0	0.0536407916716072	0.0129081476724669	0	0	0	0.05	0.135619238878923	1.03853324116979
TCGA-23-1109-01A	0.108439194110122	0	0.0124464619033727	0.0733812745688723	0	0.0937282103401064	0	0.0617644546925982	0.0288580864428856	0	0	0.0442808160685667	0.00983486647628384	0.296406807851367	0.0370426671626774	0.141108552686055	0.089960541519506	0	0.00274806617758733	0	0	0	0	0.297970018772488	0.966462685902798
TCGA-23-1111-01A	0.184507838637609	0	0.00863904946185448	0.0258618419779636	0	0.25308587895161	0	0	0.015845983554908	0	0	0.0385533910765589	0.0848898408948784	0.107319549926059	0.00240323704452807	0.0785066321530033	0	0.200386756321028	0	0	0	0	0.31	0.0475955596557117	1.06946931320043
TCGA-59-2350-01A	0.0321990800910605	0.0326492132473961	0	0.0741728553665977	0	0.166585223814634	0	0.038401609069586	0.0200626957994122	0	0.0341100063565186	0	0.00376809567368844	0.298537852772435	0.0933029996632816	0.114348773402036	0	0.0904823464633126	0	0	0	0.00137924828004035	0.05	0.155681521806942	1.03780474770868
TCGA-24-2297-01A	0.108756747673259	0	0.01670771898872	0	0	0.277496615695207	0	0.0471641775067461	0.000333860789076108	0.00695629734998978	0	0.075361157478638	0.056030329819626	0.163448663187558	0.0584344596749777	0.120839014502602	0	0.0643970859539334	0.00407387137966574	0	0	0	0.2	0.0667726888367083	1.05946039383358
TCGA-13-1509-01A	0.0459575770803647	0	0.0850258844019258	0.0920060397280053	0	0.262892760075051	0	0.033543056411036	0.0344194049452885	0	0	0.00482622050941492	0.0288982522132615	0.165697693490762	0.0832983908810522	0.123951908028252	0	0	0	0.039482812235587	0	0	0.01	0.222752891404389	0.997530163044273
TCGA-24-0968-01A	0.0846474115808891	0	0	0.106153776470185	0	0.24873947014087	0	0.0510536346748812	0.0272175146722309	0	0	0.0937928229128939	0.104810905140953	0.0344476220356662	0.0719742136513847	0.165001916362514	0	0.012160712357532	0	0	0	0	0.01	0.219733527191255	1.00173307819954
TCGA-09-2048-01A	0.0499141493035258	0	0	0.0697237364801144	0	0.136024943143597	0	0.0597030432759096	0.0620639306418767	0.0198156991547357	0	0.0123868551132001	0.0222658882207471	0.108039036354534	0.0478881995598915	0.296123204804402	0.030735982813585	0	0	0.0715573670762796	0	0.0137579640576022	0.65	-0.00414767004995851	1.08772856885732
TCGA-29-1707-02A	0.0195959842544659	0	0	0.00015195564271721	0	0.0727649977494269	0.0237463846495544	0	0.0392786871336916	0	0.0225088476350033	0.01577750698181	0.00930400328425757	0.468757046945909	0.0939710918089263	0.0510422290041564	0.00335725591564179	0.112726883490012	0	0.0424217690934372	0	0.0245953564109904	0	0.259021302749455	1.01273180238495
TCGA-09-0367-01A	0	0.0595390763703748	0	0.057378583279537	0	0.194781248018397	0	0.023911145238069	0.0233077492760668	0	0	0.119133264643315	0.0030161184459424	0.195988898407361	0.0830769328517003	0.175327146620071	0.0450269466756126	0	0	0.014695826090061	0	0.00481706408349336	0.03	0.203536621022926	1.0104266800048
TCGA-13-0924-01A	0.104930563624987	0	0	0.149732124684896	0	0.135862286844985	0	0.0835206595773661	0.06143022216425	0	0	0.0495041714822678	0.0259148982485802	0.0994744747443616	0.127309999516972	0.101212210750157	0	0	0	0.0580786728346298	0.00200799197907122	0.00102172354747537	0.01	0.232147483969787	0.998384548465553
TCGA-24-1565-01A	0.0804931779310963	0	0.00134811701907627	0.104171488862937	0	0.26034633601692	0	0.0533908040206599	0.0779966965751824	0	0	0.021146315035669	0.0388510232705313	0	0.00729313185690778	0.305654439533087	0	0.0262122521473808	0.0060332091087792	0	0	0.017063008621772	0.05	0.128218757379545	1.04186532812161
TCGA-24-1467-01A	0.000196897291593473	6.8997103617942e-05	0	0.129696139722497	0	0.105262784405708	0	0.0412749726401969	0.0329126898622842	0	0	0.0805170758897179	0.0406540285573812	0.173417482434553	0.0734977107154146	0.162502968701974	0	0	0.144712399823527	0	0.015285852851535	0	0.17	0.0757457738872005	1.05598431578893
TCGA-24-1846-01A	0.0615353038964808	0	0.0013877421480879	0.0519627161344663	0	0.143371897324063	2.18432138164765e-05	0.00851523050853833	0.0729048347704212	0	0	0.0503742538966734	0	0.385991908180389	0.085953672638931	0.118218688544315	0	0	0.019761908743817	0	0	0	0	0.237108136113822	1.00536073662074
TCGA-30-1862-01A	0.0823196288308554	0	0.0509015151950065	0.115706106376441	0	0.316013461089982	0	0.0298772471458592	0.0401854877833827	0	0	0.0427683820808517	0.0743060949500419	0.00824223976501983	0.0905584012462876	0.110979746386754	0	0	0	0.0377427648900304	0	0.000398924259487475	0.04	0.16212201187038	1.03009988105689
TCGA-24-2298-01A	0.125868058020947	0	0.018798577322851	0.0595888586909505	0	0.192084965456873	0	0.0472976237083835	0.00802703620661576	0	0.00782507485159292	0.0208499468331054	0	0.200120780044665	0.0742564212623363	0.0866044522744435	0	0.115437914430495	0	0.0291629483196561	0	0.0140773425770859	0.09	0.110354162265077	1.04651373035692
TCGA-13-0901-01B	0.247359891656995	0	0	0.0409790301096087	0	0.205263165810204	0.0145849507167219	0.0228756151597896	0	0.00736743127717389	0	0	0.120291712793713	0.064975815230619	0	0.0594118141368546	0	0.210094384738681	0	0.00360564786411719	0.00319054050552153	0	0.04	0.160815906768478	1.02526118340549
TCGA-23-1021-01B	0.0804401929018795	0.0916280177317441	0	0.0856674276290611	0	0.247832804430547	0	0.0711485191812487	0	0	0	0.0701616077299396	0.0416484151767749	0.0761871621432992	0.0043101780584873	0.101121660488773	0	0.117187290400171	0.00874383408417436	0	0	0.00392289004389922	0.13	0.086501899548303	1.05566890764817
TCGA-57-1584-01A	0.00654380746113813	0	0	0.0579605127413988	0	0.263877646658011	0	0.00842841005289304	0.00923487330529344	0	0	0.0500859391628438	0.155477384609283	0	0.050144175339246	0.24761865860991	0	0.0925488435206547	0.0580797485393279	0	0	0	0.47	0.0202716924756584	1.07356424356848
TCGA-13-A5FT-01A	0.169839216368257	0	0.0421160546058819	0.0231858466473808	0	0.211411343206225	0	0.111359620246377	0.0364732740100878	0	0	0.0121237629497165	0.0126943553354185	0.108862093784739	0.0530689583993075	0.0368937340853542	0	0.181971740361255	0	0	0	0	0	0.288031447252107	0.972570377129576
TCGA-59-2354-01A	0.14173657211671	0	0.0349504045085328	0.0519821897792198	0	0.208469945392666	0.0274734859777906	0.0427503644969368	0.0680230313314959	0	0.00835624875285531	0.00545685501204199	0	0.152037407821957	0.0883025271088081	0.143332284340683	0.0118487013728107	0	0.0152799819874924	0	0	0	0	0.259432400144954	0.980145269746977
TCGA-24-2280-01A	0.290837521646956	0	0.11394525811468	0.0688185179018744	0	0.103585217355522	0	0.013618445254272	0.0259546162200672	0	0	0.00703260583202584	0.0195801370659613	0.141952824611559	0.0123572515544274	0.192353999327948	0	0	0.0099636051147066	0	0	0	0	0.436133242163363	0.901972954139517
TCGA-25-1321-01A	0.0428533695896297	0	0.00204084166954407	0.0654638194503305	0	0.155305843211499	0	0.0425671385283542	0.032710969766818	0	0.0226918630546495	0.0172699341331958	0.070113765646444	0.200344667838839	0.0888220360925383	0.234130536504546	0.00096366140238681	0.0123766428314518	0.00350799582279721	0	0	0.00883691445697586	0.13	0.0843377378855805	1.05850729259728
TCGA-13-0768-01A	0.063389619134249	0	0.0934077095762191	0.232048325859601	0	0.131177317450236	0.138609255463046	0.00444086641195877	0.029034045021873	0.0400706272586471	0	0	0.0283294333089626	0.0397752421506726	0.0828911936851976	0.0968244036591199	0.00442354471217551	0	0.0137517358843017	0	0	0.00182668042373983	0	0.290578916773852	0.968985642009077
TCGA-13-0893-01B	0.0710989621377955	0	0.000729869220673325	0.13201168412879	0	0.203929885680059	0.0634489467376143	0.0224262491233021	0.0670484174065408	0.00495531950101584	0.0436386081080404	0.0136840727572972	0	0.06910324629941	0.128254352197945	0.11342987813527	0	0.0243367116119052	0.0419037969543413	0	0	0	0.01	0.226638496072885	0.999999505066561
TCGA-36-1570-01A	0	0.0205407481101728	0.00178464994427656	0.0733502010238555	0	0.173871645916635	0	0.039974979394586	0.0216854150389865	0	0	0.0720688729312063	0.0749185596584531	0.09126204309702	0.0913649367111623	0.184641993130327	0	0.0197745445271098	0.0999995542756337	0	0.0347618562405755	0	0.05	0.133604115202124	1.02718238096969
TCGA-61-1910-01A	0.0139942400501681	0.010534126996355	0	0.0103334357456009	0	0.0834909885149196	0	0.011818298687301	0.039974514201994	0	0	0.0355463837641051	0	0.288402584845291	0.112361083136529	0.2405149870237	0	0.0405258790842538	0	0.0917355316524243	0	0.0207679462973585	0.04	0.161689803776557	1.04646919949718
TCGA-23-1029-01B	0.0689681676347451	0.000819088544780072	0	0.0362577317611673	0	0.101464174974269	0	0.0126761570610453	0.00282517282945427	0	0	0.100796042011825	0.120956362715977	0.111330116110162	0.0769174555495733	0.105771136959223	0	0.224333704844574	0.0336775953085107	0	0	0.00320709369469431	0.05	0.148980110086674	1.0355108630116
TCGA-36-1580-01A	0.0344031324141323	0	0	0.11545386226659	0	0.242307482763707	0	0.01046142251023	0.0500739708490823	0	0	0.0305640312114048	0.0180304644969	0.240602757045829	0.0585975677959007	0.155789365666166	0.0255640581055301	0.00128786705916028	0.0133864016655233	0	0	0.00347761614984568	0	0.258060659261442	0.986153043641403
TCGA-59-2348-01A	0.145711772731766	0	0.0785557235058278	0.0169312765779995	0	0.149861611427658	0	0.059128769974336	0.0098864851495177	0	0	0.0330074688267003	0.000314479025678704	0.261766773551958	0.0786940543080497	0.128370848566832	0	0	0.0277225539236414	0	0	0.0100481824300343	0.01	0.217805726073487	1.00254629484244
TCGA-13-1495-01A	0	0.03388331504329	0	0.0501440169868957	0	0.364783768136563	0	0.0536774609199356	0	0	0	0.0869461775211673	0.032675138223467	0.0571977977921858	0.207352027561535	0.0654824577939975	0	0	0.0478578400209624	0	0	0	0.25	0.0532640700737938	1.10270312025988
TCGA-13-0720-01A	0.1610273271595	0	0.0527844767258172	0.0145667073897017	0	0.272403681263309	0	0.0762090871501493	0	0	0	0.0426136256139646	0.0157114272184426	0.144182476915108	0.0412333378139285	0.0183076435632626	0	0.150434841721796	0.0105253674650197	0	0	0	0.01	0.217102579454758	1.00278325075491
TCGA-25-1630-01A	0.0207159395044614	0.0271018315757767	0	0.0139673565641188	0	0.102503544847141	0	0	0.0603124082474754	0	0	0.0348990708910566	0.00934523037863719	0.449139451750826	0.0318935233954996	0.116936420691009	0.00611466165480804	0	0	0.0599915494468219	0	0.067079011052368	0	0.484063385315361	0.876506732365692
TCGA-61-1919-01A	0.0418272353136191	0	0.01183210057965	0.0315602831931798	0	0.142074801543756	0.00510422866005313	0.017617439566655	0.0268301082854682	0.0167916137662779	0	0.0241291387047116	0	0.370587738315713	0.0938437515955891	0.176756189211972	0.0355182349117495	0	0.00454963289506563	0	0	0.000977503456539905	0.04	0.17539016251776	1.0373919029339
TCGA-13-1496-01A	0	0.183971908828303	0.0119830773887303	0.0863930757337656	0	0.16910586813494	0.0481111181027407	0.0532641022231332	0.00101036063847826	0.0513118819248188	0	0.0188886292559362	0	0.0167032931234885	0.114287166107745	0.116217908101771	0	0.0866159801286896	0.0194018043696273	0	0	0.0227338259378328	0	0.324999621228388	0.952389871384665
TCGA-29-1763-01A	0.0936822511239734	0	0	0.0226213855776961	0	0.211757439261686	0.00382464450067237	0.00834982082309366	0.0254621083854315	0	0	0.0254065796337984	0.0282357919246359	0.182604485390787	0.0608850121410092	0.27952165391955	0.00267774188424645	0.0379687530290577	0.0105356928941984	0	0	0.00646663951016432	0.05	0.127164200907443	1.03863938988141
TCGA-24-1104-01A	0.0736860176436779	0	0.0106225802603542	0.13893110080983	0	0.318879102684939	0	0.0399043773800737	0.0646174793216163	0	0	0.05914759317751	0.0461451051115144	0.00576295542113179	0.0675684042098214	0.130891178623069	0	0	0	0.0438441053564635	0	0	0.05	0.152797332535211	1.04182862034514
TCGA-61-1907-01A	0.0701997660580952	0	0.02771912964853	0.118579682840701	0	0.234215584638243	0.0256521450908248	0.0173896615001849	0.0636456458100898	0	0.00306127942988699	0	0.019174368321664	0.130267767060447	0.070025939242919	0.165127303232506	0	0.0335058301411346	0	0.0185056933765316	0	0.00293020360824293	0	0.248111339949183	0.985381887123138
TCGA-13-0766-01A	0.0366584640239798	0.0330545535242121	0	0.103236838138117	0	0.064664955732713	0	0.0502273738014315	0.0283736838457592	0	0	0.072031352816342	0.0241067575381252	0.128575600571668	0.0380698251032085	0.160598167389159	0	0.202854779725627	0.0471288599856937	0	0.0026184768665701	0.00780031093739373	0.04	0.168030557346429	1.01972357154029
TCGA-24-2027-01A	0.192774476601995	0	0.00960117596756152	0.0539758419811333	0	0.183274453457724	0	0.00467372066701303	0.0582235865100765	0	0	0.107181313882748	0.0305011735658216	0.0606954160828376	0.074564913682581	0.148535783919152	0	0.00148533113094272	0.0745128125504135	0	0	0	0.83	-0.0190220072289154	1.09579262334382
TCGA-24-2024-01A	0.118630228315458	0	0	0.0186516423885027	0	0.145671477698621	0	0.0779022630950768	0	0	0	0.0465126689189622	0.0057181105019147	0.199156378258404	0.0812164386412638	0.206697819257039	0.000916350653220537	0	0	0.0748817216646385	0	0.0240449006068989	0.05	0.139586629656889	1.03384223303532
TCGA-31-1951-01A	0.0727412788438663	0	0.00529100773340951	0.069347862907448	0	0.221359336588841	0.0125396779669844	0.0300533324963185	0.0487346437926389	0	0.0373598725599238	0.0206195454075004	0.00939989850836897	0.203056098375381	0.128394358052541	0.122617342775501	0	0.0163266431864684	0.00215910080480881	0	0	0	0.01	0.220277818737775	1.00349707898097
TCGA-04-1530-01A	0.0878498111966169	0	0.00369217515502728	0.0280017881583507	0	0.270115515705758	0	0.048182240345124	0	0	0	0.060784673667674	0.00669941975125736	0.194991787474563	0.0910174113383009	0.178546576677391	0	0	0	0.0301186005299373	0	0	0.05	0.1385261056483	1.03644430705144
TCGA-24-1419-01A	0.0905582879525873	0	0	0	0	0.215436126258117	0	0.0439611631950615	0	0	0.011045062729798	0	0.16182972940445	0.127562381403411	0	0.245196938959113	0	0.0963528303334837	0	0.00805747976397903	0	0	0.38	0.0335377498987289	1.07013836727015
TCGA-29-1701-01A	0.0497129207624377	0	0	0.186709776696845	0	0.148898700262697	0.0671400265828671	0.0466043634645793	0.00609508081503685	0.0105171609226529	0	0	0.0567484886539011	0.0569997552427929	0.115799241296517	0.22751247550036	0	0.00708438737352145	0	0.0160473398258923	0	0.00413028259989877	0.04	0.163033858981119	1.02301557163925
TCGA-23-1026-01B	0.0495829688196281	0	0.00226419922455879	0.0793008518135645	0	0.289506329734048	0.0530377844841603	0.024149273913686	0.0271169918632569	0	0	0.090342526624114	0.0273467616550514	0.0859432602514501	0.106189715724615	0.12335372841317	0.0160818537939722	0	0.0257837536847251	0	0	0	0.02	0.212977268742964	1.00591615409296
TCGA-04-1332-01A	0.0975016463540304	0	0	0.0351086813946297	0	0.25212446293511	0	0.0213173473279338	0.0065577161225116	0	0	0.0539359940660918	0.051252963292632	0.0624804985025192	0.0538810723468317	0.25901491808683	0.00885911601095222	0	0.061296484600364	0.0318294863386819	0	0.0048396126208815	0.21	0.0615292350177556	1.05447948293351
TCGA-23-1113-01A	0	0.0497905489091583	0	0	0	0.189692395499458	0	0.0161784987771739	0.00685650487485712	0	0.0235782855684036	0.053139957694078	0.0232055412640656	0.172490293862026	0.00620035824125479	0.235053647375676	0.0334224691329937	0	0.188154973787856	0	0.00200543177519946	0.000231093237799885	0.49	0.0113174006928102	1.07767731171666
TCGA-29-A5NZ-01A	0.0417677308706988	0	0.0225715151049893	0.0355055325847251	0	0.318624014671392	0	0	0	0	0.037373079131323	0	0	0.346126064078869	0.0574080895761794	0.0840598107296513	0.0237788322407048	0.0205071553869384	0	0.0122781756245298	0	0	0.04	0.17162607097365	1.03177122852309
TCGA-20-1682-01A	0.116284675196516	0	0.00403977800986076	0.143301894822327	0	0.250047664911143	0.110719320143109	0.0264898318062654	0.0161081247653996	0	0	0	0.0731116236134656	0.0678857221031476	0.0619817704104048	0.129424992277079	0	0	0.000604601941282755	0	0	0	0.03	0.20770516941035	1.00277938336795
TCGA-23-1107-01A	0.0978625680905475	0	0.0607187556049769	0.0728597018128716	0	0.152943683206453	0	0.043171081799664	0.0363285904751143	0	0	0.0464318461550264	0.0248103347002821	0.197605408195203	0.0488955231662215	0.18039667720449	0	0	0	0.03797582958915	0	0	0.01	0.232930755674237	0.991469011450957
TCGA-20-1683-01A	0.123040899677548	0	0.260898487711486	0.0786887969284348	0	0.148266448057929	0.0014864923366198	0.0474755051712299	0.00781980478883568	0	0	0.0174633251018516	0	0.13851659340012	0.0383890576550322	0.0955363613993879	0	0.0152682348092383	0.0237494914083887	0	0	0.00340050155389903	0	0.425664198520999	0.911355242617433
TCGA-59-2352-01A	0.0740917755372828	0	0.056200296296313	0.0777168427659748	0	0.1097377288721	0	0.0489862919574893	0.0622990056508478	0	0	0.0719780287863513	0	0.263376140680836	0.123098249651329	0.0895933358328922	0	0	0.0229223039685845	0	0	0	0.04	0.163337082491287	1.02954698161217
TCGA-24-2262-01A	0.0698128167324551	0	0.0168653061830814	0.0969580309576366	0	0.160881434180997	0	0.0544897768474026	0.0619221931060231	0	0.0504243005457314	0	0.00374235293929233	0.21541941989895	0.130428817567688	0.0763387055829645	0.00546145293998948	0	0	0.0476867044005243	0	0.00956868811726417	0.05	0.152802011029496	1.03289390067116
TCGA-23-1114-01B	0.12255378125785	0	0	0	0	0.27613785999269	0	0.0147208364035041	0	0	0.00919394713387102	0	0.00858133986680489	0.352340516891182	0	0.0631512395969358	0	0.137407622204267	0	0.015912856652894	0	0	0.25	0.0529712287979129	1.0859276603616
TCGA-24-1431-01A	0.0402959968318131	0.0206267577139211	0	0.118623574345676	0	0.214759993123636	0	0.0362611506701418	0.00502085437808911	0	0	0.0542505040034942	0.0866095220302641	0	0.0786133803760867	0.329909074630391	0	0	0	0.00369920978951194	0.00141821619118023	0.00991176591579401	0.32	0.0466853096830545	1.07153301478479
TCGA-23-2084-01A	0.0221451877599316	0	0	0.0210816925085178	0	0.219563058647699	0.0131112870683034	0.0422357690053625	0.0178508350209269	0	0	0.0405195719720624	0.222538649257997	0	0.0288686238097277	0.221195277217848	0	0.123183551944527	0.0277064957870972	0	0	0	0.09	0.11030362699473	1.03764702939949
TCGA-04-1536-01A	0.0645299250362223	0	0	0.0293516771348751	0	0.275174779836211	0	0.00599087513711593	0.0046980501394901	0	0	0.037323654455395	0.183882014059984	0.0697878144576965	0.0532039009820789	0.102775389807971	0	0.0400920036961978	0	0.0970121917800299	0.0361777234767334	0	0.2	0.0663237238398573	1.05362087503901
TCGA-04-1519-01A	0.118374726303631	0	0	0.0255698538105823	0	0.126031327532949	0	0.0387477663043476	0.0239744297125387	0	0	0.0727870151370512	0	0.172163974572853	0.00769302320006418	0.232358893492878	0	0.0647044695566699	0.117594520376435	0	0	0	0.33	0.0458089091579981	1.0620907591108
TCGA-24-1560-01A	0	0.00547460355703422	0	0.0797539278815976	0	0.108857104332166	0	0.0792436393092827	0.00386780260620183	0	0	0.0856605312746155	0.0330865216792695	0.172668970980299	0.105370978116363	0.0501840160227967	0.000648385888277177	0.00886998706431328	0.243582626025222	0	0.0148256957990161	0.00790520946354617	0.45	0.0251784146027357	1.08088759307951
TCGA-59-2351-01A	0.0586696965009073	0	0.088681431877984	0.0649212655935277	0	0.208008591592691	0.00425327645368638	0.0184848090679882	0.0607677227875121	0	0	0.0297758369624272	0	0.208579639242022	0.0499402219180905	0.207699914266852	0	0	0.000217593736312103	0	0	0	0.03	0.203653130946744	1.00762371143826
TCGA-31-1953-01A	0.0129702286084841	0	0	0.0547366195379052	0	0.13546908238777	0.00633015079464771	0.0241294699636089	0.0681839879170678	0	0.00790637225298438	0.0768070460330722	0.0269550835479636	0.239387266543946	0.0667033684108784	0.18068042950665	0.0727108727666213	0	0.02292264611806	0	0	0.00410737561034049	0	0.467218673647234	0.883645194093792
TCGA-24-1474-01A	0	0.0305567051011799	0	0.0662309636979141	0	0.191131709017485	0	0.0208278724337183	0.0031741723712182	0	0	0.034921274200212	0.0649526963685831	0	0.0479099438575109	0.3929704794282	0	0.00171993647009189	0.129450212175962	0	0	0.016154034877925	0.19	0.0691118745215285	1.0541812147781
TCGA-25-1623-01A	0.0510937494965365	0	0.0173602556990254	0.120975821639309	0	0.157674762009192	0	0.0324488569934804	0.045080188440303	0.0293196749678414	0	0.107484242369487	0.0077222694021751	0.162698924557376	0.0750651887404946	0.135876352402537	0	0	0.0463216317439154	0	0	0.0108780815383262	0.1	0.100561630507695	1.05412278624857
TCGA-13-0897-01A	0.0133434288179013	0.00253805024052475	0	0.164829409396463	0	0.0885679168258214	0.0765236648615693	0.0333699701385659	0.0766503726869863	0	0	0.0807640071597093	0.00265090344716274	0.0799746779340056	0.128818216906336	0.174214310560222	0.00687134418730374	0.0195908346310808	0.0512928922063476	0	0	0	0	0.268050786370643	0.981129453579554
TCGA-24-1930-01A	0.174918116268914	0	0.0891549452883237	0.080071715705143	0	0.211125414183545	0	0.0272837514048143	0.0189022363353474	0	0.00115039993444041	0.00575717743879632	0.0068989826994799	0.0985659023250237	0.0725870866764392	0.205617312017626	0	0	0.00321480629219307	0	0	0.0047521534299133	0	0.345529011471758	0.943284822087019
TCGA-10-0931-01A	0.0761719564793229	0.036630680073553	0	0.0651281956156057	0	0.23709040966922	0.00766594870043146	0.058823959703064	0.00423905806775043	0	0.0202086359114215	0.018642192730913	0.0732150334950864	0.0859393512471452	0.0290040336766752	0.123427422099615	0	0.0745849117355529	0	0.0892282107946432	0	0	0.12	0.0891235076041604	1.04515355354765
TCGA-13-0765-01A	0.0601180387671904	0	0	0.0752542000370968	0	0.201802189116965	0	0.0116091909449866	0.0491078936813254	0	0	0.0327964916197911	0.0636456187354776	0.393167802539752	0.0051087627270543	0.0577635356406869	0	0.00739861733459906	0	0.0422276588550754	0	0	0	0.261483659740063	0.992416731511761
TCGA-04-1651-01A	0.205327911938712	0	0.0080618537147699	0.00921002177594982	0	0.300994432845545	0	0.0825459392555269	0	0	0	0.0684201930527606	0.0433001680153307	0	0.0544975209275525	0.0495589584318138	0	0.145132272624062	0.0314610603647056	0	0.00148966705327072	0	0.12	0.0912412314359136	1.06230156593073
TCGA-25-2396-01A	0.0736883938957174	0	0	0.115383632952669	0	0.270584957936296	0.0193665930778057	0.0409258996836966	0.0427589647389918	0	0	0.0932158006685791	0.0189803081942568	0.0263190823336395	0.103404652153184	0.154896377480562	0	0	0.0214386470659105	0	0	0.0190366898186913	0.05	0.14227259791912	1.04268392351295
TCGA-36-1577-01A	0.15499842522664	0	0	0.198598668497485	0	0	0	0.0111895890932148	0.0381784500396188	0	0	0.125266037691319	0.0266635975656429	0.378487047769545	0.00368090341454123	0.0119868637721643	0	0	0.0170229375419905	0	0	0.0339274793878381	0.4	0.0326709469126211	1.10630659749587
TCGA-30-1857-01A	0.0429757677399736	0	0.000515359325267141	0.0724735166409081	0	0.249831176834509	0	0.0139075663970092	0.0611277880011006	0	0	0.0242792512855869	0.0076348738349208	0.254547685378713	0.0811038047096049	0.108833433864059	0.0603726109365949	0	0.0223971650517529	0	0	0	0	0.263871165124427	0.982271756357723
TCGA-13-1409-01A	0	0.0807081542380369	0	0	0	0.0395765850296958	0	0.0198424968255873	0.047900621440589	0.0525458179397622	0.0436991219115632	0	0	0.548574589475765	0	0.0228842018553898	0.00942762409090198	0	0.134840787192709	0	0	0	0.1	0.0993679810417151	1.09385128511962
TCGA-04-1655-01A	0	0.129694810740052	0.0224151795844854	0.149540228069841	0	0.0924367712804799	0	0.0376678569177795	0	0	0	0.130648256536825	0	0.14559041359059	0	0	0	0	0.096668214157829	0	0.195338269122119	0	0.48	0.0173165755121661	1.08795151085647
TCGA-59-2355-01A	0.0655035304799394	0	0.0109523011317213	0.101299062377325	0	0.212806315159301	0	0.00250830568110067	0.0387661620207875	0	0	0.128322205945317	0.0127930815030641	0.0910278077627481	0.108356594828747	0.121988741126707	0	0	0.105675891983242	0	0	0	0.05	0.156595551209338	1.02963279390436
TCGA-61-1995-01A	0.00668114308684842	0.00892924787986306	0	0.0637724883658368	0	0.329241902816291	0	0.000349304609030217	0.0814937020884572	0	0	0.0338761421665508	0.0240663180868262	0.115883337263785	0.0572350419854514	0.249910519988367	0.0023391908958092	0	0.0252496332566679	0	0	0.000972027510215264	0.04	0.177341917421692	1.02160602820115
TCGA-25-1322-01A	0.145509487867215	0	0.00120349712178156	0	0	0.152180587062738	0	0.0534458944371707	0.0025936207388443	0	0.00562079434821254	0.024082367307332	0.15959077737387	0.0678405265924874	0.100090856553102	0.175300662581819	0	0.0826826022120872	0	0.0200616085118774	0	0.00979671729146213	0.05	0.138234216998934	1.02881096474643
TCGA-13-0905-01B	0.0965101672071475	0	0	0.0112539302316601	0	0.13205889063057	0	0.0861780460863018	0.00223618360949982	0.0148708660961535	0	0.0202099221262824	0	0.335942037441222	0.0986154270440688	0.106258540285338	0	0.0677925443277844	0	0.023289846356983	0	0.00478359855698872	0.04	0.183638435210973	1.0270166455202
TCGA-09-2051-01A	0.118732281188787	0	0	0.00739411009717821	0	0.235827947914892	0.0266350310415895	0.070483470791631	0.0139547285921186	0	0.0463940658048685	0.00348195510638561	0.0675910363000964	0.0465867591794624	0.0593686425173518	0.163517914835551	0	0.10993061074249	0.0241168232458062	0	0	0.00598462264179231	0.03	0.207167375431097	0.996943509520248
TCGA-13-0900-01B	0.0463208743562718	0	0	0.0525584296723893	0	0.234117731429242	0.0500877468097987	0.0731837277433006	0	0	0.00365804235904638	0.0112567100155407	0.0186569162391287	0.0758274717386487	0.218777556711008	0.145001528289881	0	0.0266942953368096	0.0436056286955424	0	0.000253340603391119	0	0	0.240533290954267	1.00214383858261
TCGA-61-1728-01A	0.0164684674402776	0	0.00159923720459583	0	0	0.211930564373576	0	0.0547874125706803	0.0183958026002959	0.0364096611850807	0	0.0355718931532766	0	0.397078813926671	0.0552590429473462	0.148091434335269	0	0	0	0.0244076702629303	0	0	0.04	0.193287948051593	1.031694045877
TCGA-24-1544-01A	0.0261376426014737	0	0	0.201465388629912	0	0	0	0.0647144107481605	0.0459076971407258	0.00305126236773285	0	0	0	0.431394343652986	0.0601831103188	0	0	0	0.167146144540209	0	0	0	0.05	0.135720421948737	1.05425179067156
TCGA-04-1343-01A	0.0376371873753803	0.0908309345494635	0.00369391245934037	0.129741245262206	0	0.192825609949609	0	0.039743027538214	0.0517561579492008	0	0	0.0657526314055834	0.0153162053630325	0.0529676358970454	0.10745410114018	0.139652135647127	0	0	0	0.0726292154636173	0	0	0.04	0.176761695150224	1.02175711388041
TCGA-24-2267-01A	0.100291360904053	0	0.000810203089855299	0.122602804658636	0	0.18284753824047	0	0.06710540196696	0.0320288223553976	0	0	0.01970771521891	0.0123361552711296	0.19317714770712	0.0986365588741362	0.162209179763581	0	0	0.00824711194975145	0	0	0	0.05	0.132863897583797	1.03998406888379
TCGA-04-1648-01A	0.207192012395749	0	0	0	0	0.189180742571488	0.00212818552432818	0.01590534242065	0	0.136147837014985	0.0101601117029465	0	0	0.0625886580671304	0.116520899016641	0.0819251689604923	0.0211135158348206	0.00266040087826809	0.152724716425959	0	0	0.00175240918654186	0.25	0.0533931727058109	1.0660280190095
TCGA-59-2363-01A	0.202776013626919	0	0	0.0631421697277913	0	0.107780087246267	0	0.103044303531566	0	0	0	0.0530581385576269	0.0676670210106457	0.127830409125138	0.0471555305799305	0.0666617548521933	0	0.119980710255651	0.00431531951858378	0	0	0.0365885419676879	0.24	0.0568739744845802	1.06368304645198
TCGA-24-2290-01A	0	0.104243991612873	0	0.0415353699758142	0	0.0756690974878826	0	0.0248255007065743	0.0181789748731792	0	0	0	0	0.29549127521022	0.0333174069447025	0.283236120689828	0	0.0241335123989771	0	0.0864772597871529	0	0.0128914903127964	0.02	0.210905599045875	1.01663629252479
TCGA-13-1512-01A	0	0.0605561622055012	0	0.0855281698489955	0	0.122838997889205	0	0.0225039420559701	0.0507221610062846	0	0.0215757337714983	0.0130493219142183	0	0.343119006855368	0.151215875793473	0.108299672154515	0.011659808961313	0	0	0.00893114754365933	0	0	0	0.281425693439719	0.984477295691051
TCGA-10-0938-01A	0	0.0797118237192145	0	0.0444799135609687	0	0.126320516977	0	0.145938024728293	0	0.0378416476012408	0	0.114112055108762	0.0472285673828563	0.296059377718416	0.0698616415167723	0	0	0	0	0	0.0384464316864757	0	0.18	0.0750116163480792	1.07290409115391
TCGA-24-1417-01A	0.115236063097053	0	0.0131014016025615	0.0116798764744898	0	0.227220081156145	0.000707366626011486	0.0279250256561824	0.0144109097559611	0	0.0117786646962912	0.0299779736566597	0.00386584151637687	0.198394684491789	0.0748463871740826	0.194031293983599	0	0.0415234569107599	0.0353009732020374	0	0	0	0	0.311812615930188	0.956324456100933
TCGA-13-0913-02A	0.0314345286411866	0.0884816412754684	0	0.219306227767421	0	0.0753796275240147	0.0592397100101364	0.0620437092580536	0.0154429916362384	0	0	0.111505620287807	0.00694488978133841	0.057846545444304	0.132099049205768	0.0996964544850168	0.0121843493105651	0.0215415760433762	0	0	0.00685307932930575	0	0	0.292150826736989	0.97578746082031
TCGA-13-2060-01A	0.062185222254348	0	0.0512614752433463	0.14736672698057	0	0.217628743818318	0.0454897957998041	0.0564010039361658	0.00163192163011809	0	0	0.014031322161474	0.0555078118196518	0.0322066038848378	0.0978676331462968	0.162067066196973	0	0.0421440727999385	0.0142106003281582	0	0	0	0.03	0.202708906354041	1.00466746377878
TCGA-31-1950-01A	0.12934273139404	0	0.0590865108339411	0.067639492870543	0	0.10133668149492	0.0104586196462588	0.0564908682571616	0.029802725124534	0	0	0.071073849447305	0.0223497086011809	0.0747451145912043	0.107348574695542	0.101473123405286	0	0.0396509577270766	0.129201041911006	0	0	0	0	0.245315554228881	0.983210039491662
TCGA-13-1408-01A	0.150806206464213	0	0.00990544193165474	0.0340611664520495	0	0.271815145513585	0.0153394438291447	0.0529652824937897	0.0303007710450807	0	0	0.0226008744802434	0.0104810948213032	0.203732315384556	0.11501350160221	0.0829787559821698	0	0	0	0	0	0	0.04	0.175790226562952	1.0231375417187
TCGA-61-2113-01A	0.0808003156275028	0	0.00466231787098738	0.0352101362863004	0	0.279079144435735	0.007976235433595	0.0533046982118059	0	0	0.032896212909328	0	0.0147223861696202	0.147789524660238	0.0836924129874004	0.136041252895276	0	0.0821825188821969	0	0.028904566520494	0	0.0127382771095196	0.05	0.134958047528839	1.03372356135096
TCGA-24-0982-01A	0.196575609290176	0	0.0682119203877604	0.0283161717037348	0	0.245450090522295	0	0.072362097193619	0.0485101362505088	0	0	0.0532387626225002	0.00346692005559292	0.16428287114364	0.0580473252540987	0.056859158811083	0	0.00390916550099456	0.000769771263997341	0	0	0	0	0.315081727693776	0.960698283904318
TCGA-61-1738-01A	0.123837227056577	0	0.0780153285964024	0	0	0.0346667642901948	0	0.0591543677415665	0	0.0245393621913664	0	0.0370107506145429	0.0716485866668973	0.0563715674402792	0.099123769263023	0.170700597810555	0	0.219670715265295	0	0.0158608018511953	0	0.00940016121210523	0	0.272708320510096	0.981769417792387
TCGA-24-2020-01A	0.05838775333863	0	0	0.0843292346057725	0	0.0621862800426076	0.00391571488933334	0.0395214758158351	0.000995534568728977	0	0.0402332843754871	0	0.021480925833282	0.428867475578883	0.071627617876207	0.182958475066065	0	0	0	0.00549622800916819	0	0	0.1	0.101638665701441	1.08325735835999
TCGA-61-1733-01A	0.0303715353000663	0.00499387394476371	0	0.132339809616286	0	0.19429586047647	0	0.0894981729650619	0	0	0	0.0187199756569674	0.0630496602794039	0.0882272195827371	0.0625789105035232	0.274460496052848	0	0.0365338264640063	0	0	0	0.00493065915786614	0.35	0.038766390158891	1.0752774746588
TCGA-24-1850-01A	0.0624641258936844	0	0	0.174190504370688	0	0.137144401571505	0	0.0320162190503587	0.0664117266695766	0	0	0.0630542623941146	0.00567744481410498	0.0891841662954204	0.114750679165455	0.250456140404326	0.00228639487310524	0	0	0.00128521840488244	0	0.00107871609277963	0.14	0.077513123070249	1.0680189218219
TCGA-25-2392-01A	0.0410528997195379	0	0.00169499171183431	0.0323174931131876	0	0.219450815485723	0	0.0257423970832308	0.027311539395232	0	0	0.0114198276852087	0.210862295168272	0	0.0445674109611623	0.356001330647345	0	0.0115254088525557	0.01805359017671	0	0	0	0.13	0.0792682660142371	1.05624487902734
TCGA-24-1550-01A	0.120910559131146	0	0.067187680907432	0.0365118475963217	0	0.0786148389255202	0.02142039333497	0.0267917742717478	0.0123762678566885	0	0	0.0128396551994978	0	0.272456475441908	0.0380211061854581	0.287908471798402	0	0	0	0.019536620157633	0	0.00542430919327587	0	0.337223830677331	0.951155768591166
TCGA-25-2393-01A	0.120877815127261	0	0.00697823050419152	0.0828495356587739	0	0.153125987075823	0.0109016811985532	0.021476938895357	0.00588688969088097	0	0.00652980112674563	0	0.00737574301716535	0.328022756028602	0.0611692281979632	0.106826533376393	0.00299011002137008	0	0	0.0502159640259886	0.0150640004263435	0.0197087856285873	0	0.281089866645206	0.976320618659258
TCGA-25-2404-01A	0.0657255556863458	0	0.0147861674781486	0	0	0.247807415487772	0	0.0671582266271201	0	0.0861974983119292	0	0.0746299854538309	0	0.129808904844252	0.11918257894353	0.156167528430427	0	0.000871088686647238	0.0321580675632608	0	0	0.00550698248673693	0.1	0.102428590480581	1.05283396176455
TCGA-04-1347-01A	0.15370877861524	0	0	0.0551801245813866	0	0.0758530005082027	0	0	0.0179397166572189	0.0161276376430743	0	0.0172296700275439	0	0.439876772618414	0.0381251361084751	0.1398492338629	0	0	0.0461099293775444	0	0	0	0.05	0.143783050175555	1.05802357368784
TCGA-04-1338-01A	0.0699346990830707	0	0.00591654449867741	0.179318622537843	0	0.0999141167756681	0.159914316991352	0.0529338294727473	0	0	0	0.0283603864960794	0.0191042209929841	0.0859729526651774	0.0686102416958215	0.148092417167686	0.000872350852264218	0	0	0.0688304641561354	0.0122248366144934	0	0	0.276794410509397	0.970643613824933
TCGA-61-2097-01A	0.0213195405700044	0.0153772644097565	0	0	0	0.1664525024758	0	0.0217324236533541	0	0	0	0.0642871965917287	0.0857481908965274	0.207341285289401	0.010110391944555	0.159040513585774	0	0.0977994225656224	0	0.127345853909059	0.00865341125058342	0.0147920028578342	0.05	0.135481921159348	1.03785584451527
TCGA-36-1568-01A	0.0591493212469834	0	0.00905345550270451	0.0658191328967534	0	0.237291142445813	0	0.00577111218511313	0.050096905793994	0	0	0.0554786987002261	0.0010479191678676	0.228041582686254	0.0669976856066685	0.166118279342038	0.0119548502457527	0	0.0431799141798321	0	0	0	0.05	0.139422825447328	1.03455961159799
TCGA-24-2036-01A	0.0277441254710086	0	0	0	0	0.187343586831962	0	0.0194765254722515	0.0147298670611996	0	0.0545112466614827	0	0.024158659286175	0.323464054785942	0.0154885720091763	0.120884221510471	0.0268218833117869	0	0.185377257598545	0	0	0	0.14	0.0783607872390331	1.06404850664344
TCGA-13-0797-01A	0.0324261267888499	0	0.0194952146037758	0.144355342072648	0	0.103373253678338	0.00278635542441292	0.0276094447860482	0.0273477436685053	0.0106525622638534	0	0.146691634000915	0.012124216435638	0.09134652403577	0.0614566057277643	0.186686204757429	0	0.0178844902810743	0.115764281474978	0	0	0	0.07	0.119449975129978	1.04373443179969
TCGA-57-1585-01A	0.0699408937403454	0	0.0176715546427997	0.0894136216363935	0	0.182744694918355	0	0.0168479087765635	0.0386300510346041	0	0	0.013179626312176	0.0346087192302373	0.295076994638264	0.0431427886686915	0.103855777546332	0.0520842810570432	0	0	0.0372713354029117	0	0.00553175239528303	0.05	0.150624226650944	1.03202264299026
TCGA-13-0727-01A	0.0402098741268159	0.0015739259644499	0	0.11793347922707	0	0.148503415843178	0	0	0.0281906363864878	0	0	0.0123769935647365	0.0381656477762022	0	0.0340521544924708	0.548949491386773	0.00150449401300682	0	0.0285398872188102	0	0	0	0.13	0.0827510090842409	1.06710700008533
TCGA-13-1505-01A	0.12572013322299	0	0.0602735577790407	0.104565867969433	0	0.268504490450145	0	0.090801635931782	0.0285362506040601	0	0	0.0229436873975478	0.0520280897320983	0.0352776744039853	0.0811403553241525	0.0819257735502338	0.0150720408267285	0.0143464895459334	0.0179588078001286	0	0	0.000905145461741415	0.01	0.225834921749143	1.00051724219068
TCGA-25-2042-01A	0.104255073123002	0	0.00984789190596994	0.0845552663245818	0	0.242640513851289	0.00126944740520413	0	0.0278468525357895	0	0	0.00791523309558468	0.0929145788507934	0.000222512950442965	0.0238383581851857	0.188385045268509	0	0.0654172170299689	0	0.0919876775434766	0.0305119703904863	0.028392361539717	0.05	0.145791514984581	1.02056570907533
TCGA-24-2289-01A	0.07764164954868	0	0	0.00513468734481203	0	0.211992248476242	0	0.0173813410056675	0.0473938778421474	0	0	0.0181683699309057	0.178620819070512	0.00706624171174723	0.0418072671338459	0.303510848928964	0	0.00331248142454868	0	0.0834850690880468	0.0044850984938812	0	0.1	0.103718258600641	1.04125111729532
TCGA-23-1030-01A	0.0692274942804324	0	0	0.0300421154020886	0	0.176637403840892	0	0.0136004263160845	0.061503221267212	0	0	0.0237161569842708	0.00599423031093848	0.452862174046017	0.0761141806292421	0.0859138495273053	0	0	0.00438874739551719	0	0	0	0.05	0.145687367429554	1.05975646955439
TCGA-13-1405-01A	0.336876668797539	0	0.0524119244385827	0.137527665226969	0	0.135861490340773	0.0341554133504278	0	0.00586733654644612	0	0	0.0864351640880291	0.00737059397694744	0.053443064596503	0.041558684227168	0.0611483678719483	0	0.00232683185557824	0.0450167946830879	0	0	0	0	0.36423667076009	0.942596015054696
TCGA-29-2414-01A	0.211060332864675	0	0	0.0701691506954037	0	0.227755301412759	0	0.0654642951877428	0	0	0	0	0.0527336508721481	0.233366457220261	0.0250182545565843	0.0918007658146938	0	0.0137096049399574	0	0.00892218643577392	0	0	0.05	0.140199012682997	1.03726440357204
TCGA-WR-A838-01A	0.00795115628547613	0	0.0151741425282318	0	0	0.455284426836103	0	0.0172785751696144	0.0531394413301235	0	0.104553104058188	0.0193128390246318	0	0.243350064796488	0.0149526083385325	0	0	0	0.0626507313652112	0	0.00635291026740013	0	0.19	0.0696898663281329	1.08516294108445
TCGA-25-2391-01A	0.121352807505009	0	0	0.0933571128619273	0	0.0985797222736094	0	0.0562476644454173	0.0455741915644342	0	0	0.0599601211338489	0.066743916424825	0.0378327145161236	0	0.135660231523566	0	0.233656049587472	0	0	0	0.051035468163768	0.2	0.0684841419830999	1.06047926703116
TCGA-13-1407-01A	0	0.121678593474739	0.0290686757124376	0.0885086885382588	0	0.138187846209846	0	0.0340537439130386	0.040731632849093	0	0	0.0943908794203184	0.0212915528517103	0.379895791871048	0.0475695412647884	0.00462305389472146	0	0	0	0	0	0	0.21	0.0630159387953609	1.08450162749638
TCGA-29-1766-01A	0.0591949448935479	0	0	0.14497003621539	0	0.213551057575582	0	0.0331557582246894	0.0240105415559872	0.0148495206698806	0	0.0754163209530285	0.0203815395181728	0.159935254683522	0.0388296074207759	0.118531667930655	0	0.0678546049686923	0.0237722718209433	0	0.000572034528118051	0.00497483904101436	0.05	0.143317330670797	1.0353055795131
TCGA-25-1328-01A	0.106518052115287	0	0.0117295564524569	0.0312639450693429	0	0.197270704552962	0	0.014360034011055	0.038631129718422	0	0	0.0498382450042396	0.0407816762434738	0.242579860512095	0.0399792386013744	0.165806004101727	0.0311196154981247	0	0.0301219381194408	0	0	0	0.05	0.156293012373052	1.0240841200106
TCGA-25-1877-01A	0.0436070841518627	0	0.00759621849841118	0.150711656409643	0	0.0421339452119871	0.0632065498646268	0.0296077711510699	0.0041799922246761	0	0	0.0466684000819486	0	0.277207940012871	0.13168912246585	0.19930559606272	0	0	0	0	0.00408572386433291	0	0.13	0.082377519597211	1.07323219123604
TCGA-13-0714-01A	0.175104538724207	0	0.0416501195082711	0.11960200543599	0	0.234448155016283	0.0163140173467909	0.0260458319228462	0.0287247159113382	0	0	0.0627183061419787	0.016396462724348	0.103958272601309	0.0478931512391035	0.0880497993206598	0	0	0.0382032840444251	0	0	0.000891340062448946	0	0.320673235251963	0.955094609170642
TCGA-24-1924-01A	0.0999200312025918	0	0.0779620432187415	0.135360748190684	0	0.169370217886714	0.0368907469503096	0.0771067970050894	0	0	0	0.0291892923822413	0.0676359348451552	0.00204791764216452	0.117681395260045	0.152432916805948	0.0203090898644148	0	0	0.00462604759008426	0	0.00946682115581657	0	0.296017084038321	0.964890921351502
TCGA-24-1105-01A	0.147622880676759	0	0.00611488123078183	0.0886273010471195	0	0.194135678610038	0.0311764847805043	0.058765558986087	0.018132408139206	0	0	0.0535193580444921	0	0.164615276522287	0.0632547723057039	0.171563468821779	0	0	0.00247193083524215	0	0	0	0.04	0.176695915529815	1.01790197664585
TCGA-24-1430-01A	0.316986956704176	0	0.0164438032246353	0	0	0.137016740265879	0	0.0280577109880411	0	0.0466773421812711	0	0	0	0.157558020567203	0.0251213386221809	0.185890604061139	0	0	0.0862474833854739	0	0	0	0.25	0.0514029646962166	1.07758505899022
TCGA-04-1542-01A	0.0315029248560746	0.0448796261507264	0	0.0181915327800499	0	0.226950640813639	0	0	0.0569540486765584	0	0	0.0665600192599456	0.0361074459266714	0.170408287300339	0	0.1872616406763	0	0.142731225495837	0	0.0184526080638592	0	0	0.42	0.0301491509977687	1.07614663198605
TCGA-24-1923-01A	0.103721284450564	0	0	0.00139359506234784	0	0.258457200169675	0	0.00922614895594099	0	0	0.021190361269245	0	0.122168612363865	0.0626942321333839	0.0419460778374541	0.252530935096597	0	0.0872115590121575	0	0.03945999364877	0	0	0.23	0.059639669071607	1.05531986060099
TCGA-10-0933-01A	0.0489469179727478	0	0	0.0798526787182871	0	0.177782872911622	0	0.0411270092150314	0.019312515382492	0	0	0.163702729602158	0.0390000714293653	0.0674318081437849	0.0290764329116081	0.126059382923388	0	0.0632763740934833	0.130194313719896	0	0.0142368929761361	0	0.35	0.0376253353038263	1.07612072125007
TCGA-23-1110-01A	0.207953804103902	0	0	0.0245136177983698	0	0.209300289253659	0	0	0.0579483892665709	0	0	0.0481754506612896	0.0643608218196623	0.269664719848346	0.0153672195946311	0.0688986821484385	0	0.033817005505131	0	0	0	0	0.48	0.0165540796676616	1.08945441121493
TCGA-24-1557-01A	0.11413710144508	0	0.0175196719065119	0.0202521422915815	0	0.229111486056408	0	0.0168293193546515	0.0291996444582856	0	0	0.0161901152717264	0.0695764539341245	0.192811146309282	0.0915581348724198	0.103862065376049	0	0	0.0989527187238798	0	0	0	0.04	0.185323191143425	1.00653195168396
TCGA-09-0366-01A	0.0135194095742418	0	0	0.049202502609803	0	0.0622475121252038	0	0.0137035229483118	0.0214535353646062	0	0	0.0503445223019211	0.339723210656406	0	0.017047449728331	0.402820073341568	0	0.00687039002438112	0	0.0228791531239704	0.000188718201255447	0	0.03	0.205232694851724	1.0182294153071
TCGA-24-1413-01A	0.00889905185449717	0.0181024670138835	0	0.0174055564472194	0	0.154149056151163	0	0.114065337501553	0	0	0.0289116975272603	0.0102282831074684	0.0200694109239142	0.177108015161711	0.0394341223606479	0.160165345591474	0	0.201338341369922	0.0162568171673178	0	0.0234464478847385	0.0104200499372299	0.05	0.146125547032684	1.03276934648529
TCGA-10-0927-01A	0.124595716827829	0	0.033954696449412	0.271042130355697	0	0.232204939987456	0	0	0.00765998526314596	0	0	0.0860874065577871	0.0156468726826304	0.0102995161912492	0.0285548071215518	0.114179887484981	0	0.0371349541090442	0	0.0386390869692157	0	0	0.09	0.112409405521797	1.06602336431276
TCGA-24-1603-01A	0	0.0514170051269587	0	0.0210755979348496	0	0.121768725145458	0	0.0223750664763454	0.0029345188260945	0.033424762823857	0	0.0546930807015285	0.0350763884689794	0.301406839734515	0.131992999379169	0.0978842280715234	0.00191998550865203	0	0.100038410211872	0	0	0.0239923915901976	0.09	0.110414522846428	1.05383752984142
TCGA-24-1425-01A	0.12195892175184	0	0.000797084600133574	0.0281597452182045	0	0.200184495069204	0.00777973099597875	0.0201713819642456	0.0468604975872567	0	0.0276934013864035	0.000416514461640384	0	0.282792492572049	0.0712973951070852	0.171233229640344	0	0	0.0137313266440552	0	0	0.00692378300155979	0.04	0.194297130583685	1.01425884367276
TCGA-09-1667-01C	0.079036192784597	0	0.0175731561507486	0.0734711793458134	0	0.194156529445363	0	0.049400226572934	0.0492829748054762	0	0	0.0799733841682637	0.0132173253484679	0.202863898700187	0.117295917503548	0.108235904687163	0.00210802155102947	0.0103797470455981	0	0	0	0.00300554189080998	0	0.281770468291231	0.975174133102867
TCGA-61-2104-01A	0.112435464789889	0	0	0.0495094625862425	0	0.190832329823147	0.00479537629354274	0.0232489642213612	0.0527194445714206	0	0.0238419113079177	0	0.0117113925645965	0.210391544262909	0.154282782057613	0.120482824493357	0	0.0381061837814775	0	0.00294200175637046	0	0.00470031749015554	0.04	0.189907691813297	1.01988995206975
TCGA-24-0970-01B	0.141930499721942	0	0	0.0267929759216837	0	0.115244149218086	0	0.0245888457113858	0.0410783458834693	0	0	0.0495791641309688	0.0131465521708127	0.23099278461033	0.0140751329294658	0.236795858550977	0	0.0823254953989681	0.023450195751911	0	0	0	0.09	0.108510851716572	1.04727037065715
TCGA-24-1928-01A	0.080334469578076	0	0.00355941106509039	0.2057513556862	0	0.219005569793727	0	0.0654379874026183	0	0	0	0.051448385508628	0.0134572903437911	0.0474496204934046	0.0881894181942048	0.163551187719977	0	0.00247033925397109	0.0574929929938434	0	0	0.00185197196646765	0.13	0.0843181201645198	1.0632288882719
TCGA-24-1558-01A	0	0.0168424066900186	0.00403610008733003	0.0239092993298295	0	0.0690988137499493	0	0.0316603591941281	0.0328349286937742	0	0	0.0482444968924406	0	0.546543170973146	0.0159109421106799	0.193853671209471	0	0	0.0170658110692328	0	0	0	0.01	0.222951827892894	1.04832137339935
TCGA-13-0795-01A	0.0760635339242365	0	0.0136092881038261	0.124589294653362	0	0.216335212454822	0	0.0294199261689172	0.0180733942092849	0	0	0.0428471977529396	0.105490387107798	0	0.0298021843127696	0.284454114496187	0	0.0443157699160689	0.0149996968997873	0	0	0	0.03	0.202671860274519	1.00185651350622
TCGA-29-2427-01A	0.0351393715643414	0	0.00974432622386925	0.187909585287331	0	0.171594064203731	0	0.0305816652913881	0.0219832901429751	0	0.025474352593267	0.0045684361333628	0	0.138744658884933	0.138483841195186	0.20605680184629	0	0	0.0297196066333264	0	0	0	0.05	0.148909336509217	1.03646318515648
TCGA-25-1323-01A	0	0.0306526233556026	0.000258160267673012	0	0	0.270948495387549	0	0.0327786612848015	0.0318064273417386	0	0	0.148552782367845	0.0167550934647444	0.248773353193663	0.0205875215980163	0.112434253932186	0	0	0	0.0720717936036789	0	0.0143808342025023	0.24	0.0549114001609146	1.08715183933684
TCGA-61-1911-01A	0.0685531146682555	0	0.0824461788480225	0.257562141348489	0	0.139129204451246	0	0.0321615407998506	0.0598340621348156	0.00753238642952483	0	0.0805127310014557	0.00114469783295886	0.0456613494566849	0.0877616476145334	0.112002278270463	0	0	0.019530124379631	0	0	0.00616854276406937	0.04	0.197064063818009	1.02262904456969
TCGA-29-2428-01A	0.0120063798532905	0.0033036691521154	0.0326452218198897	0.175440436076173	0	0.179971558626664	0.0613433185435962	0.0309446520197187	0.0392899701682929	0	0	0	0	0.169967055200226	0.0677998610115225	0.179254491241978	0.0332691547226941	0	0	0.0147642315638398	0	0	0.07	0.118466842725762	1.04287993348777
TCGA-09-1665-01B	0.0260208164823735	0.0590055856635315	0	0.0280016009710069	0	0.271838545901974	0	0.0834988803209768	0	0.0535648047418781	0	0.0416394672136367	0.00428761637808471	0.0478691161128484	0.108958700098783	0.155972214178885	0	0.0972455123811355	0.0220971395548862	0	0	0	0.05	0.138493148477209	1.0384577094846
TCGA-09-0364-01A	0.0469514816679687	0	0	0.00975768462839343	0	0.431387465427837	0	0.0212293971653257	0	0	0	0.111146758104242	0.0898314090171757	0.128124656577009	0	0	0	0	0.121652001386803	0	0.0399191460252454	0	0.34	0.0425736572211608	1.08175686101904
TCGA-13-1492-01A	0.147429887971725	0	0	0.130539943418043	0	0.0828107733824956	0.00526616927116045	0.00687816928887622	0.00868140988956639	0	0	0.0217672413165579	0.0434492559410542	0.104502117059874	0.0484697929705485	0.253275680883432	0	0.112184992490439	0.0347445661162288	0	0	0	0.23	0.0593495093784555	1.05893352251016
TCGA-30-1891-01A	0.102067492963576	0	0.0196986838451605	0.126217845176871	0	0.220745338145158	0.00807228159466167	0.0128104283505548	0.0288960701739021	0	0	0.00622779572243826	0.0194435744276951	0.194225382002429	0.0706175404701441	0.154489366516961	0	0	0.0142008906478036	0.0115861604324419	0	0.0107011495302034	0.01	0.2181891601033	0.999050302326946
TCGA-13-1506-01A	0.0746215103049632	0	0	0.0560097851285148	0	0.146360135330315	0.0579839061872572	0.0358895486446486	0.0120826546071896	0	0	0.0855932916824447	0.0313758793437219	0.0819142786859179	0.0247427528439689	0.05586578607407	0	0.288247102618059	0	0.0358351664908278	0	0.0134782020581014	0.05	0.147130533717205	1.03927744476889
TCGA-57-1583-01A	0.00781254481468375	0.020163833545979	0	0.0177431225847488	0	0.107028371456078	0	0.0110129603776571	0	0	0.0394217060488909	0	0	0.677928527803979	0.0219474059630207	0.034911843351142	0	0.0620296840538208	0	0	0	0	0	0.235367799832687	1.06264968237819
TCGA-04-1514-01A	0.176497472716319	0	0.0196302324752546	0.143563284698137	0	0.184320707146455	0	0.109980418044777	0	0	0	0.0327444198282709	0.0809594681863607	0.211517384579508	0	0.00146345823779688	0	0	0.0221889155216746	0	0.0171342385654451	0	0.46	0.0216388652565363	1.09070025932661
TCGA-09-2044-01B	0.121989209604849	0	0.0280542388066224	0.101308247010593	0	0.0984875516085808	0	0.0449203147927682	0.0427118499422928	0	0	0.0583361674821657	0.103099891387472	0.0825621715643952	0.0654432714475637	0.237175157823087	0	0.00111170379337488	0	0	0	0.0148002247362358	0.01	0.22014689097089	0.994164440679769
TCGA-24-1423-01A	0.0998615007564814	0	0.0144005703957945	0.0137020773493204	0	0.161051414089554	0	0.0639526995427574	0.00797670746725435	0.0416341010072425	0	0.0984941325058925	0.00699967413888793	0.194469276377313	0.139892211949852	0.133670316237325	0	0	0.0215245906371246	0	0	0.00237072754520084	0.1	0.102692456607743	1.05633606254758
TCGA-30-1718-01A	0.155762466073058	0	0.0124120368759552	0.0943182943818402	0	0.283396826264058	0	0.0642494138125727	0.0263006111545499	0	0	0.0307347220443766	0.0151245240946718	0.00847781809805442	0.063725814650683	0.184986732118477	0	0.0569175564630807	0	0	0	0.00359318396862288	0.02	0.208594107505645	1.00776845695081
TCGA-13-0886-01A	0.0532896057192828	0.0295504865434878	0	0.0745610646320254	0	0.237429938830468	0.00775997076112544	0.104022268293416	0.0126969297703224	0.000836604657397258	0	0.0430174364642751	0.0173731268383955	0.130904999716805	0.108652787716693	0.141729060389698	0	0.0315525752147985	0.00662314445181107	0	0	0	0.04	0.193707447120059	1.01353389007614
TCGA-20-0991-01A	0.0275484431337897	0	0.0133857838831968	0.158603912932137	0	0.186059026078116	0.0443528714931181	0.0171655258676009	0.0461853217644495	0	0	0.0556625661720358	0.0473640302972797	0.155336512547062	0.0515006738866717	0.186749411959918	0	0	0.00523329248806696	0	0	0.00485262749655705	0.21	0.0640968638993221	1.06665198663574
TCGA-24-1464-01A	0.0320899877560197	0	0	0.281091482470561	0	0.202293615551501	0	0.0535946444435269	0.0771489228290796	0	0	0.0980872567488784	0.0195457939161778	0	0.0616279513110218	0.174520344973234	0	0	0	0	0	0	0	0.237728994069652	1.01614079445279
TCGA-13-1488-01A	0.161181412986913	0	0.00498348770240907	0.145503075440802	0	0.118592821432316	0.0798922092219943	0.0324208217987772	0.0160225835028545	0	0	0.0379209698606868	0	0.155305124306015	0.163928885338304	0.084248608408928	0	0	0	0	0	0	0	0.26411397562055	0.985578787132041
TCGA-24-1847-01A	0.107577790169987	0	0.0140152906977396	0.225883286582818	0	0.221874597700835	0.0137659649721028	0.0413337650233653	0.0741434900097277	0	0	0.0346078764071105	0.0206696987886208	0.0853104844143784	0.0663881993290394	0.0809932046240823	0	0	0.0134363512801933	0	0	0	0	0.236971106924793	1.00263476724468
TCGA-25-1316-01A	0.0561443515846107	0	0	0.294288533758742	0	0.0829863688298474	0	0.0228576959483472	0.0863838666391414	0	0	0.150864700028653	0.0137368902225802	0.055709492711095	0.0737826670816072	0.106907484196286	0	0	0.0563379489990899	0	0	0	0.04	0.163215825660158	1.04881102235159
TCGA-04-1341-01A	0.139485832651402	0	0.121571849158411	0.150534416317791	0	0.151218538874597	0	0.123016611385734	0.0171423385106133	0	0	0.0642813942744067	0	0.0967843868326072	0.052374650872896	0.0477870628757083	0	0.0239519609762677	0	0.0118509572695639	0	0	0	0.3047440496976	0.969550397566652
TCGA-13-1485-01A	0.00218697824735439	0.0066680938198738	0	0.00743152328081063	0	0.222241200294601	0	0.00768605321492404	0.0507913820197686	0	0	0.00968441663937835	0	0.447984517215909	0.00576955777163397	0.142034274668276	0.0645482607563907	0	0	0.0329737420710799	0	0	0.04	0.199618797553198	1.03941662553845
TCGA-24-2254-01A	0.00303038750670886	0	0	0.00240416063364521	0	0.111967208695063	0	0.0100562431774154	0.0203403115166071	0	0	0.00251928826099425	0.0100507245349456	0.487413359368568	0.0101490012991922	0.184195728152482	0	0	0	0.152866944657562	0.00375837723813433	0.00124826495868187	0.05	0.128580634772621	1.10065583579577
TCGA-25-2399-01A	0.0618033133877327	0	0.000406740527856277	0.0754472512401575	0	0.205041377871816	0.0590497707588108	0.0132805884695925	0	0	0.0121882853404693	0.0984982984544959	0.0224647148365614	0.14004435877429	0.0918080042947751	0.176592969621436	0	0	0.0424766191610167	0	0	0.000897707260989218	0.02	0.211263911679798	1.00191097324657
TCGA-13-1511-01A	0.0220090407636874	0.0365110049363957	0	0.0386402014106497	0	0.22679601184529	0	0.00572481290230051	0.0225097916554229	0	0	0.0651826958328	0.00683665179142566	0.141058606027432	0.120272379754454	0.17445038138806	0	0.125015373739846	0.0149930479522359	0	0	0	0.05	0.144989167072844	1.0390372516223
TCGA-30-1860-01A	0.0636522186102629	0	0.0394505486839308	0.151389928091211	0	0.196213364872957	0.0966501316877321	0.0695189253152022	0.0146822321204745	0.00888268313108306	0.018928769903013	0	0.0435480168241027	0.02890908353792	0.120737306023288	0.120448442160435	0	0.00190276473898655	0	0.0250855842994007	0	0	0.02	0.214387124922146	1.00318634518558
TCGA-25-2400-01A	0.0788317850219028	0	0	0.0357122485562127	0	0.274970629523895	0	0.0798075862478293	0	0	0	0.0429432872656612	0.0110365323111005	0.0337216854525038	0.0391685258612555	0.257067773440566	0	0.0831508411438627	0.0635891051752103	0	0	0	0.24	0.0562488000988405	1.05958234100353
TCGA-24-1435-01A	0.00975043529686978	0.016371816905335	0	0.08095941294064	0	0.162164371062661	0	0.0110883480120771	0.0422082687820285	0	0	0.0559898282485445	0.0107894866894263	0.141664700277883	0.174126134568203	0.234800412801339	0.0145010226456885	0.0227217782060414	0.021532614535214	0	0	0.00133136902804926	0	0.281086278136811	0.979278071046149
TCGA-61-2009-01A	0.0428526509103823	0	0.0057347032655673	0.124331548003477	0	0.162402716438359	0	0.00479273715596158	0.0142191754989106	0.0138194162111195	0	0.0152461532921724	0.00688536947457985	0.0938021798147467	0.115462658639672	0.297306015771063	0.0599884483065294	0	0.0431562272174594	0	0	0	0	0.266230577135177	0.977343817517831
TCGA-36-1569-01A	0.101543514702729	0	0.00763825172453932	0.212981751990722	0	0.203665948417849	0	0.0562973335096925	0.0144213197092752	0	0	0.0258454004046533	0.0160055802928301	0.110752809960617	0.0860903011708272	0.100871023920361	0.019175153462242	0	0.0343740755613708	0	0	0.0103375351722917	0.01	0.228751523140842	0.998111065703521
TCGA-23-1116-01A	0.0338237788917929	0	0	0.00569695365735471	0	0.122940981508957	0.00114308483014847	0.0132782877227657	0.00955558044197176	0	0	0.0215485391840505	0	0.24440557296313	0.0823374624016762	0.258649684417144	0.0126213384974034	0	0	0.0975732230174531	0	0.0964255124661531	0	0.341398151168189	0.951334290678782
TCGA-04-1350-01A	0.00468947405372058	0.0211460243813743	0	0.216131787273557	0	0.0556261152052306	0	0.054730136536515	0.013303265164739	0	0	0.046654353690199	0	0.29122211626602	0.0249986374842546	0	0	0	0.259702955422515	0	0	0.0117951345218757	0.46	0.0241757938774585	1.09233939793134
TCGA-23-2077-01A	0.0153818973553461	0.00648331244894441	0	0.0968799330952339	0	0.136501891224597	0	0	0.0486857859988276	0	0	0.0107194122293212	0.0180504445219893	0.198529493787987	0.0689186505948597	0.311618549852814	0.0109256636443925	0	0.0773049652456876	0	0	0	0.04	0.170516465033936	1.02279791437833
TCGA-24-1416-01A	0.020062414703728	0	0	0	0	0.22382694107132	0	0.0879822827916001	0.00828757131360988	0	0	0.1096619897065	0.102637600854595	0	0.00400937339543387	0.159016431580709	0	0.147992619552943	0	0.132348385495868	0.00309183290175102	0.00108255663194248	0.18	0.0738293177420229	1.06227460061522
TCGA-09-1673-01A	0	0.0290331972730126	0.000533091210261004	0.125358286706202	0	0.104563537848893	0.0029163598004193	0.0261087179350618	0.0233488371875971	0	0	0.0446733797758268	0.026267888326815	0.143961069858939	0.0534396134100584	0.256064915096865	0.00155206965473401	0	0.145585992959591	0	0.0100866216038372	0.00650642135188612	0.16	0.0761789979154028	1.05139119042277
TCGA-09-2054-01A	0.252581844753433	0	0.0219647763069989	0.0965986759752649	0	0.142135742808535	0	0.0322218450621952	0.00456631215695102	0	0	0	0.033754774501407	0.148350286331103	0.0680048580197475	0.166575861536476	0	0	0.0332450225478878	0	0	0	0	0.317639531017557	0.955542001542066
TCGA-24-1428-01A	0.0389994585420923	0	0	0.0277705841374817	0	0.143086275426994	0	0.00855086419333311	0.0919395818453584	0.000362465914670992	0	0.0818765716141441	0	0.393229159315477	0.0476512144134929	0.142115691187112	0	0.00512556736423001	0	0.0192925660456137	0	0	0.05	0.14560198286593	1.0542879640879
TCGA-25-2398-01A	0.0534769459463059	0	0	0.0234586694608518	0	0.155145472037663	0	0	0.0084446805186255	0	0	0.0257091447330017	0.00689779418908912	0.529349014105028	0.0644645935783872	0.114623849162734	0	0.00566487109870677	0.0127649651696068	0	0	0	0	0.250135831152286	1.02178594609372
TCGA-09-1669-01A	0.0749497172697196	0	0.0892692850909629	0.153555241760599	0	0.174887105965279	0.0365702072084842	0.0481761454128272	0.0570110573208747	0	0	0.0109060301772214	0.0106297703133492	0.173134528013007	0.0565454676346419	0.104388533312734	0	0	0	0.00997691052029967	0	0	0.01	0.228985845671662	0.996675360198333
TCGA-29-1778-01A	0.0682156916488346	0	0.0434604720492786	0.0655264169554802	0	0.294090613086555	0.0079510698604252	0.0272703124379837	0.05397260853783	0	0.031405171307681	0.0252213852488218	0	0.0740600910604687	0.0291181989145431	0.205010743328416	0.000339867889089433	0.0533658577059235	0.0184193035397959	0	0	0.00257219642887308	0.04	0.179904428998565	1.01430486933342
TCGA-24-1563-01A	0.0482404497017699	0	0	0.0166493528469835	0	0.265041052742129	0	0.0200740392533822	0	0.00120782942802034	0	0.114648204112386	0.0621767871286885	0.174972665242823	0.0294999094608722	0.123341560395081	0.00412188705330586	0.0389166283554533	0	0.0873262634012253	0.00421200891796992	0.00957136195990948	0.13	0.0856649691662477	1.05814240012284
TCGA-25-2401-01A	0.0815550707208674	0	0.00827386101009372	0.0681331460345881	0	0.145926237496565	0.00879223855134595	0.0351029308696282	0.0343341349258814	0	0	0.0372518491389545	0.137405593931556	0.102313088188667	0.103915468158713	0.182627778156264	0	0.0263488724817731	0.0245439299857749	0	0	0.0034758003493275	0	0.30092401218177	0.959265899388583
TCGA-09-1661-01B	0	0.0103830715642598	0	0.0728181140178297	0	0.299807549211753	0	0.01759808317355	0.0328206404105066	0	0	0.0614638216026927	0.0344943728674214	0.112546863149515	0.0205710380609817	0.15091778071554	0.000704548220309804	0.00662317415893369	0.175711737061867	0	0	0.0035392057848394	0.07	0.118796797043896	1.03940639275711
TCGA-36-1581-01A	0.110294029010202	0	0.035768447323051	0.149667943373756	0	0.160906501113127	0.0283739243601015	0.0862738572358311	0.0432541121428007	0	0	0	0.00692352357607817	0.170858743874405	0.080188482289598	0.105987218379266	0	0	0.020635050754513	0	0	0.000868166567269544	0.01	0.226531315812695	0.996933282649484
TCGA-09-1670-01A	0	0.0572094794299566	0	0.0416910818291336	0	0.202713113788938	0	0.020868090971819	0	0	0	0.0464424574806039	0.245364277188039	0	0.0634296181163839	0.278056875370557	0	0.0126618241446554	0.0206261438770356	0	0	0.0109370378028776	0.1	0.101441616708284	1.0447604849608
TCGA-10-0936-01A	0.160156363947814	0	0.0147468669805787	0.0674699426643501	0	0.245038533181042	0	0.12419865299109	0.0562521676971078	0	0	0.0406681653881712	0.00446492960395308	0.0152294285235993	0.0643355854380981	0.093431493116828	0	0.112469231152192	0	0.00153863931517622	0	0	0	0.246435978930169	0.995912295732861
TCGA-23-1024-01A	0.00764370864706934	0.0228938278216025	0	0.144777803597724	0	0.160717203971822	0	0.141369754842212	0	0	0	0.0587890580423072	0.0189459545919967	0.0716528803563574	0.0380613799497631	0.171252068027576	0	0.108235864226422	0.0556604959251477	0	0	0	0.24	0.0581385603011636	1.06726227764709
TCGA-04-1364-01A	0.0108345002320216	0	0.00989628927585033	0.079824384183107	0	0.122333058896239	0	0.0268846983816054	0.0357653345779245	0	0.0756683564122249	0	0	0.539004154833431	0.0210566674063766	0	0.00663691204668708	0	0.0373517379516991	0	0.0347439058028331	0	0.31	0.0475740950529496	1.12016499053037
TCGA-61-1724-01A	0.118439870320865	0	0.0593373180632119	0.0454196822578812	0	0.201860894838243	0.00566736770470456	0	0.0483071051219927	0	3.62504308233408e-06	0.0255694952444346	0.010840005848312	0.21644180573493	0.0875574152683917	0.149554901314822	0	0	0.0310005132391283	0	0	0	0	0.245527458176501	0.986678495247719
TCGA-13-0908-01B	0.0838704133677508	0	0.00921653591325431	0.0592044819574555	0	0.188170716942152	0	0	0.0609080498868181	0	0	0.080650849807828	0.0115044115138704	0.223375967793957	0.0645028751721787	0.183816597964087	0	0	0.0347790996806484	0	0	0	0.04	0.173318556655042	1.01976417986174
TCGA-25-1319-01A	0.0557600998243532	0	0	0.0704749502379856	0	0.285066432796319	0.0047670591761489	0.0366088691531222	0.0235635729673079	0	0.0153349655172811	0.0020108768242764	0.0955376419722273	0.0554394478275923	0.0880828702024594	0.193394357791156	0	0.0484234915700816	0.0255353641396893	0	0	0	0.08	0.114720210154591	1.03973807584603
TCGA-23-1023-01A	0.0242601554782558	0	0.00651102666092625	0.164297345874725	0	0.0891175121950515	0	0.00805044438181031	0.0335341502693561	0	0	0.0620419489696806	0.0843253843816262	0.102339256531203	0.135542396899635	0.176282026796236	0	0	0.113698351561494	0	0	0	0.01	0.222882514562353	0.995565906280429
TCGA-24-1844-01A	0	0	0.00449400514012053	0	0	0.204207942701612	0	0.00594159373224814	0.0161647656917877	0	0	0.0786071114760711	0.069339455278057	0.179900147381346	0	0.181133235978963	0.0157880528531015	0	0.235370687794041	0	0.00905300197265187	0	0.32	0.0463777492225177	1.06864769343909
TCGA-36-1576-01A	0.0581948974922893	0	0.0151530263574834	0.153100086406678	0	0.17940114083167	0	0.0485644442764545	0.0382711727734283	0	0	0.0957643075126148	0.0304013881705512	0.0913138445979068	0.064342060955746	0.187319780716164	0.0156599174569237	0	0.020052202214016	0	0	0.00246173023807282	0.1	0.101580751853776	1.05207182432916
TCGA-31-1959-01A	0.0620933921751727	0	0	0.0951782035795528	0	0.205735907330348	0	0.0280422730886349	0.032556201628068	0	0	0.0361365023170494	0.0230369996519282	0.154674263056143	0.0383049784364326	0.263932399467497	0.0151721530782895	0.0286079238384808	0	0	0	0.0165288023524018	0	0.270596070289081	0.976290791498314
TCGA-24-1562-01A	0.0565541809950386	0	0	0.0557678672370705	0	0.239163201514628	0	0.0060866308806815	0.0727007755889239	0	0	0.0674328783897946	0.00296331620174896	0.308391541676112	0.0379152095880058	0.0872899924365026	0.0421959478202063	0.00409498913484669	0.0194434685364409	0	0	0	0.01	0.227473668969744	1.00243627138562
TCGA-09-0369-01A	0.0723405895547686	0	0	0.0749997607660418	0	0.0267384456719652	0.00169279921857591	0	0.0165060182595797	0	0.015463968623827	0	0.00297204986678012	0.276277473868763	0.0161266465086598	0.494411148374985	0	0	0.00247109928605344	0	0	0	0.04	0.183479566122384	1.05014461998139
TCGA-61-1721-01A	0.0594774527166499	0	0	0.0751609662128778	0	0.207975917328876	0.00659010537441219	0	0.0075533742246021	0	0	0.00722461379878646	0.010841655719123	0.00615722950778826	0.00977915526362367	0.502874128698004	0.00230601451856086	0	0.100900656437923	0	0	0.00315873019877298	0	0.289914950021949	0.968633436804293
TCGA-29-2425-01A	0.0774599015869668	0	0.00881272078002294	0.0596822362375998	0	0.0938283537694119	0.0433390809293435	0.0271189184598163	0.00696421566665107	0	0.0134296456729484	0.0535719644912752	0	0.336013292792837	0.067353701237924	0.191807903081196	0	0	0.0206180652940067	0	0	0	0.1	0.100488878829506	1.06277781212233
TCGA-24-2033-01A	0.0522946106490878	0	0	0.0546624273067176	0	0.104570703750642	0	0.0261451527130776	0.00858645056866887	0	0	0.0420249577562817	0.0152976894451282	0.0752312649042268	0.0741372985130084	0.290513382394135	0	0	0	0.19144243712076	0.0473256420309121	0.0177679828473548	0.35	0.0375552853378813	1.08337155364416
TCGA-61-2111-01A	0.203926021721694	0	0.0293586364436168	0.073596247202444	0	0.177822333981051	0	0	0.0755248660185116	0	0	0.0441440207739863	0.0133695479017716	0.0932196497558995	0.0380223580395902	0.180228520588429	0.0378270992678592	0	0.0281205150359923	0	0	0.00484018326915472	0	0.269668339217353	0.974741764774589
TCGA-13-0885-01A	0.018794459907433	0.0156565248262613	0	0.224619701976847	0	0.0930000847448195	0.0182555907078373	0.0528081592918596	0.0785857271186921	0	0	0.0477348749761955	0.0101422850157588	0.0332292116551411	0.125183662952788	0.224485013684439	0.0133254045620765	0	0.0441792985798504	0	0	0	0	0.329826832857441	0.952172323913908
TCGA-24-1843-01A	0.0158858448785537	0.00142095043761477	0.0577687972060587	0.116704892480908	0	0.140945144092511	0	0.00119474215712416	0.0352422692528611	0	0	0.050579039227866	0.00721970937707756	0.358345866454747	0.0476505577000424	0.161983276749357	0	0	0	0.00357556193957895	0	0.00148334804570045	0.05	0.143107025548568	1.04847633530891
TCGA-13-1477-01A	0	0.0299988848814474	0.0101465444985338	0.0569814138966317	0	0.104419439205954	0	0.037087681113669	0.0175163783752825	0	0	0.0423047368297537	0.0180154610996036	0.285233480963979	0.0929556486128037	0.20417140055892	0	0	0.101168929963423	0	0	0	0.45	0.0264754335327615	1.08721054639031
TCGA-25-1635-01A	0.124011388129646	0	0.0120156784749784	0.0987864162098601	0	0.322170540850543	0.00761869519496721	0.00917366796305745	0.0283451703983871	0	0	0	0.0839335538803394	0.0331331148305471	0.0537149254573662	0.19591246780465	0	0.00803178457468892	0.0227879073002894	0	0	0.000364688930679127	0.09	0.110889920505711	1.04326053901326
TCGA-25-1632-01A	0.0945583057375878	0	0	0	0	0.228248207009428	0	0.00259025008171414	0.0492619759823153	0	0.0364607052410654	0	0.0137558907591467	0.133167065324831	0	0.175257615266282	0	0.204272111381314	0	0.0595267953526701	0	0.0029010778636456	0.72	-0.00931356273543153	1.09036577124071
TCGA-25-1634-01A	0.251019653316966	0	0.0617386004506832	0.0381218195152889	0	0.160326882522152	0	0	0.0214061368921642	0	0	0.0665971641544863	0.014127589053313	0.225313678038972	0.0200928146816609	0.141255661374314	0	0	0	0	0	0	0.48	0.015399716819206	1.09988675676338
TCGA-30-1853-01A	0.133159478647696	0	0.0257035586220915	0	0	0.275950605885525	0	0.0105963456393879	0	0	0.0253751097704287	0.0130468675232658	0.023621698435728	0.346518914243637	0	0.0847540151202242	0	0.00985549234702961	0.0514179137649859	0	0	0	0.33	0.043876060265008	1.0826112109923
TCGA-25-1631-01A	0.0445939641753343	0	0	0.102984134137763	0	0.181226385389343	0	0.00572593625072737	0.0470750902380466	0	0	0.0521452556067389	0.0327588027780833	0.176994032321764	0.020477539568794	0.163440379658129	0	0.0755190632560385	0.0854482642210611	0	0	0.0116111523981764	0.21	0.0642136408843441	1.05683819798804
TCGA-36-1574-01A	0.0706806114029775	0	0	0	0	0.288414306312213	0.00327408616978078	0.0146104648654145	0.00837943019133842	0	0.0211760022894382	0.0131376844615799	0	0.262324521578836	0.14651790826663	0.109147616054342	0.00166093629352223	0.0509974397484995	0.00905171942243494	0	0	0.00062727294299297	0	0.298430467755652	0.971257916641403
TCGA-13-1411-01A	0.0356182280429114	0	0.00282655401287105	0.079757503192527	0	0.166928003710562	0.0383030626605212	0	0.00546429014090883	0	0.0267511898685141	0.0102881905775792	0	0.319825027078147	0.0816138584072385	0.192537266552659	0.0110109560834924	0	0	0.00273097053713008	0	0.0263448991349376	0.01	0.228299448601821	1.00538563602637
TCGA-13-0724-01A	0.131469972939589	0	0	0.121695617867513	0	0.202457324053526	0	0.0292583677229611	0.0424822202134814	0	0	0.0416402565712323	0.00627082721515724	0.173148081821468	0.035419040532599	0.118610082983804	0	0.0784323154878871	0.0191158925907817	0	0	0	0.04	0.182628879116925	1.01492663219878
TCGA-61-2102-01A	0.0471083312726492	0	0	0	0	0.142593694138898	0	0.00263588634313838	0.0431643742252428	0	0.0432519962045285	0.000962898941299059	0	0.485347507243785	0.00174840312728531	0.205482293693869	0	0	0.0277046148093055	0	0	0	0.04	0.17410516076841	1.05964943665661
TCGA-13-0916-01A	0.125724280463028	0	0.00294610687356612	0.172991156238098	0	0.134703003443046	0	0.0715662184597597	0.0438951483162757	0	0	0.00985393172790173	0	0.147782067057211	0.173320195800104	0.100866865329535	0	0	0.0163510262914753	0	0	0	0	0.290709007542049	0.975166999883211
TCGA-13-0923-01A	0.11378248176627	0	0	0.25709074057416	0	0.0907415526492965	0.063500919597837	0.12230891159009	0	0	0	0.0458147464532721	0.0207879530035891	0.0648680446418577	0.0641678735566317	0.0612637549713709	0	0.0584830168872352	0	0.0361776318700624	0	0.00101237243832817	0.1	0.105990045117252	1.05807716232473
TCGA-57-1586-01A	0.239789009328942	0	0	0.072518988910084	0	0.130742469670342	0	0.0465039784327835	0.0644677529655315	0	0	0.0221724269617632	0.00423164287398308	0.156982446132872	0.151963320291544	0.110627964432154	0	0	0	0	0	0	0	0.272232262927493	0.983099189378806
TCGA-25-1627-01A	0.137264975768331	0	0.00857140768397272	0.0539696312443106	0	0.205826153139025	0	0.0244651513877629	0.0184500289039495	0	0	0.0682828179478885	0.00680037550611838	0.260463830635796	0.0468243581254304	0.124701697017451	0.0291891786982786	0	0	0.0102205877610361	0	0.00496980618064875	0.05	0.15361506041616	1.03056474594594
TCGA-61-1998-01A	0.047003191053736	0	0	0	0	0.120740912694775	0.0054962101643097	0.00223773556361368	0.00312378948798197	0	0	0.0325016139944674	0.0114903850529597	0.562127274565479	0.0360129839276106	0.175142540256205	0	0	0.00412336323886242	0	0	0	0	0.418660050830824	0.929532337619747
TCGA-13-0888-01A	0.2633163269972	0	0.0258996546818349	0.0312470721682934	0	0.0595737643304579	0	0.0294058289865719	0.0218014703770176	0	0	0.0217804638415658	0	0.37573881412756	0	0.0407645236219722	0	0.0115930039470833	0.118879076920443	0	0	0	0.41	0.0314023572673496	1.1004938835
TCGA-13-0762-01A	0.0506677591757484	0	0	0.0112712320996148	0	0.145515513995888	0	0	0.0365539518818368	0	0	0.112639813906296	0	0.477893278676735	0.0128374608316648	0.101548920222937	0	0	0.051072069209279	0	0	0	0.05	0.157288408676605	1.05945327475278
TCGA-24-0979-01A	0	0	0	0.0925003247529903	0	0.316828560750325	0	0.0736006635791014	0.001281972664552	0	0	0.0304340072724377	0.0149424822000222	0.1724407314984	0.0981376195758116	0.0265269784467564	0	0.0920440242921191	0.081262634967484	0	0	0	0.05	0.151789948595441	1.03840502572273
TCGA-04-1356-01A	0.0546493269194211	0	0	0.0584082547586168	0	0.181842267103044	0	0.025265739156656	0.0248011936274976	0	0	0.0213812234389995	0	0.4751488731179	0.0290898921949927	0.0349396945237632	0	0	0	0.0944735351591089	0	0	0	0.24032750747287	1.01542330772871
TCGA-09-2045-01A	0.0853190885828385	0	0	0.0680313634535896	0	0.163863443862366	0	0.016848680513913	0.0547562353786822	0	0	0.0675862332198723	0.0749809719371584	0.0411808077649715	0.0235862605679291	0.162571999309264	0	0.20140293895591	0.0350459840459289	0	0	0.00482599240757655	0.13	0.0828771156961335	1.05121382537454
TCGA-29-1769-01A	0.0751467205212168	0	0	0.101126622531993	0	0.272695900292852	0	0.0452720649026594	0.00737073792339138	0.031704689230937	0	0.0377637468573995	0.120593671542256	0.0345719338562428	0.0472963240073104	0.169626085960401	0	0.0499216030309766	0	0	0	0.00690989934236361	0.05	0.136285980580477	1.03373065690131
TCGA-09-1668-01B	0.167506478212828	0	0.00954777108323056	0.0322359940284531	0	0.209596032872075	0.0257157390500441	0.066855937399615	0.0208795643781922	0	0.00395667490752382	0.0269747755321949	0.00147013074839454	0.16322764504156	0.0592736815797934	0.0724279150910214	0	0.101083640631943	0	0.0353874340509548	0	0.00386058539217541	0.05	0.140118276927109	1.03160320554213
TCGA-OY-A56Q-01A	0.00755034119689485	0.0621764556350014	0	0	0	0.247719189526324	0	0.0488594980756421	0	0	0	0.117704352013702	0.0281512850199686	0.162250812492614	0	0.163705706431065	0	0	0.151346867146881	0	0.0105354924619073	0	0.45	0.0278035290101381	1.07354042534932
TCGA-24-1470-01A	0.0913786987024159	0	0.00121028958104368	0.114441524758368	0	0.253130622972515	0.0155727788936322	0.073746310175074	0.0796171738856586	0	0.0300706570623509	0	0.00870055113537389	0.0648287549131075	0.068994363654699	0.156184467142532	0.00504808120140683	0.0192010684956457	0	0.0178746574261766	0	0	0.02	0.208380756276366	1.00892737781029
TCGA-57-1994-01A	0.0905221663536562	0	0.0676239771755833	0.165304649141552	0	0.17285633541361	0.00121162264763631	0.0322861538144105	0.0779215792748914	0	0	0.0341461488924661	0.00137102697888515	0.188214723405874	0.0516981510136659	0.112700380353959	0	0	0.00134714375623037	0	0	0.00279594177757929	0	0.257602906671276	0.985872640694296
TCGA-24-2271-01A	0.121978454014617	0	0.00304811703578473	0.0789494501098621	0	0.335344928436026	0	0.0854969796096523	0.0712203401688134	0	0	0.0433569406441322	0.0262766952641885	0.0595053604180876	0.110223767935806	0.0406573873796717	0	0	0	0.0218583538317478	0	0.00208322515161151	0.05	0.14044018026765	1.0535356509088
TCGA-30-1861-01A	0.111922119667389	0	0.00792827949868518	0.0939560495734777	0	0.207079230328208	0	0	0	0	0	0.130181482145558	0.0126226593881688	0.266417550162565	0.0205841169697037	0.117325930626397	0	0	0.0319825816398465	0	0	0	0.35	0.0378216240616876	1.08716175339846
TCGA-09-1662-01A	0	0.0435203921422988	0	0.0631416837585989	0	0.235910882977161	0	0	0.0364183020984007	0	0	0.0961588396149949	0.0255226689513281	0.288271197715745	0.0306806959077487	0.169189282375195	0	0	0.00112884584742667	0	0	0.0100572086111026	0	0.272197067951166	0.983430951326033
TCGA-61-2008-02A	0.0632747299986493	0	0.00441405089692004	0.224251940012055	0	0.0938810491835366	0.0470943598227288	0.0601478484838536	0.0437835087401439	0	0	0.0770420157061115	0	0.09822769407065	0.0541618724409551	0.156785129895902	0.0320173708682083	0	0.0449184298802859	0	0	0	0.01	0.232755774246753	0.994401979601015
TCGA-24-1552-01A	0.083920209836537	0	0	0.0782500658461844	0	0.186190038389094	0	0.0337654249833981	0.00655032918379593	0	0	0.0508237151979473	0.00110033004096792	0.211072734938275	0.0789728091687942	0.232064442420871	0	0	0	0.0341457931164236	0.00314410687771138	0	0.19	0.0708745101223752	1.06644332338793
TCGA-24-1424-01A	0.110602149080627	0	0	0.068158292956274	0	0.118362207739555	0.0145217926379449	0.0551906378344274	0.0200480053376885	0	0	0.0365821383999845	0.0110023922075199	0.15677371215088	0.124985761571342	0.230259405103353	0	0.00306048165159818	0.0177448980078571	0	0	0.0327081253209483	0.04	0.166387832452743	1.02213934926278
TCGA-13-0804-01A	0.0357285055525064	0	0	0.084221899133989	0	0.183755697896876	0	0.0426989583812112	0.0162840401484765	0	0	0.171371400377503	0.116489795892347	0.0332364502410552	0.0564440204372553	0.238418593145728	0.00455588660458218	0	0	0	0	0.0167947521884697	0.07	0.119410273978629	1.05144036435585
TCGA-24-1553-01A	0.0269196393999369	0.0148975060937594	0.0171619700032517	0.365086821598901	0	0.116466754055753	0	0.0360134734124094	0.0867273619673831	0	0	0.0361965709608979	0.033135013276846	0.0565142995653498	0.091608999067799	0.118273393877867	0	0	0	0.000998196719845887	0	0	0.05	0.147445323076757	1.05479388738915
TCGA-61-2101-01A	0.0758413822747785	0	0	0.041438939521437	0	0.228650228067291	0.0144715345673134	0.00561041939745398	0.0465018843973193	0	0.00381425771490179	0.0060763491182126	0	0.197281948390551	0.0787383518581664	0.164319791636279	0.10008601117152	0	0.037168901884775	0	0	0	0.05	0.125136382644687	1.03519002683404
TCGA-29-1691-01A	0.135822274651907	0	0.00135123720798429	0.101697376418296	0	0.180881923689913	0	0.0328088483184137	0.0688993581213164	0	0	0.0481996959004234	0.073163469635763	0.0188414189592579	0.0741835697014496	0.234869225415477	0.00179771645316566	0	0.0274838855266331	0	0	0	0.04	0.171739433737047	1.01595397077191
TCGA-24-1422-01A	0.0687919337369118	0	0.00498493945648961	0.0756375541791974	0	0.172591646086602	0.0787056840120196	0.0177379153001374	0.00626542576785363	0	0.0320346313384911	0.0475883511475688	0.0909561502572144	0.0838852664371449	0.0446221592896159	0.27199622640511	0.00415788847566437	4.42281099786873e-05	0	0	0	0	0.04	0.181854877541969	1.0093190601374
TCGA-29-1768-01A	0.0848946255122636	0	0.0208540358146841	0.113116171540383	0	0.28280800520106	0	0.0246257670272871	0.0159002505060236	0.0152734843692772	0	0.0318088645588129	0.0143217843012101	0.0780866025304101	0.103822287724355	0.149926958811204	0.0179188643960043	0	0.0407099431433238	0	0	0.00593235456370135	0.04	0.179807404065755	1.01626878792323
TCGA-25-1312-01A	0.114042617951179	0	0	0.0359331298763951	0	0.181118848029045	0	0.00999149101532571	0.0340043675888242	0	0	0.108636067711201	0.0978966053181306	0.042818567672366	0.0321198798980762	0.234209516845754	0	0.109228908093703	0	0	0	0	0.37	0.0345770173524312	1.07073144148101
TCGA-24-1434-01A	0.0266222450173956	0	0	0.0221609984507593	0	0.250114848688673	0	0.029632831419062	0.0332425181728955	0	0	0.0508236505371618	0.111473665029151	0.0481351452785959	0.0976416867956876	0.208434086646709	0	0	0	0.106107812124627	0.0156105118392823	0	0.04	0.160967448034478	1.0218297328024
TCGA-20-0987-01A	0.0611518636830619	0	0.0460388151418834	0.0746983074129139	0	0.0903491828455191	0.0415257733048074	0.0135697259993162	0.0144536830331469	0	0.00103357002652112	0.0637191542597421	0.0776825735516974	0.248938072996597	0.050970511434943	0.160497193444523	0	0	0.0553715728653275	0	0	0	0.04	0.197505143874749	1.00464316655776
TCGA-61-1741-01A	0.121691269741887	0	0.00266317797388975	0.0914077953772964	0	0.0885405813517782	0.00564003411798066	0.064979542055621	0.00905818207372945	0	0	0	0	0.305067317371361	0.0963270720867949	0.177686403379528	0.00110374960757217	0	0.0358348748625608	0	0	0	0.05	0.136968355269585	1.04313099372756
TCGA-29-1761-01A	0.0772796954299985	0	0.000774269197028842	0.16348245615718	0	0.109352669610402	0.00207701067375131	0.0381909131665584	0.0281465823306225	0	0	0.00124023354651959	0	0.256697534435347	0.0981829256624425	0.200440416480817	0.00344380374807946	0	0.00934328377331652	0	0	0.0113482057879353	0	0.258827305483611	0.986926188422291
TCGA-24-2293-01A	0.0886424753381913	0	0	0.0817496093735079	0	0.203001408205489	0.00731551744646008	0	0.0426340664201472	0	0	0.00599166664661496	0.0377700208906004	0.272430419409944	0.0664315054749421	0.167664267676243	0	0	0.0214124256120767	0	0	0.00495661750578343	0.02	0.212742546872139	1.00499568401365
TCGA-24-2026-01A	0.0735055668167646	0	0.0420240606985357	0.087323115153582	0	0.137082867249848	0.0173635722527562	0.0486403110164141	0.0530187985755126	0	0.0252901362569899	0.0356759328879334	0.0140712013260914	0.182954723366404	0.113130159822369	0.154497278186842	0	0	0	0.00873856631499263	0	0.0066837100749643	0.04	0.18875877730853	1.01267318162843
TCGA-31-1946-01A	0.0704092056083212	0	0.00555657227029767	0.0382042090958272	0	0.135594863362799	0	0.022589376291937	0.0439576940334111	0	0.0110405732965951	0	0	0.325731922987565	0.0608648518775061	0.267934818607212	0	0	0	0.0181159125685287	0	0	0	0.235682226261839	1.00548573348193
TCGA-13-0911-01A	0.0937299724372307	0	0.0177655297926284	0.0156932587308221	0	0.122043434347626	0	0.0127067638166383	0.0293582863975591	0	0.00785077612097238	0	0.0507245447722933	0.465931044416555	0.0496854133977792	0.0757447947805628	0.058766180989333	0	0	0	0	0	0	0.466208799666965	0.88668568608746
TCGA-25-2409-01A	0.0754279438366496	0	0.00732419539542353	0.0361085302773898	0	0.221507629743299	0	0.0178001712307678	0.0434746682024505	0.0207087984885817	0.0201937282028132	0.0495118704346557	0.0434596041966823	0.0177165976854358	0.104044784635564	0.270258971320187	0	0.0260951534803581	0.0463673528697422	0	0	0	0.05	0.131950024379805	1.03176752811906
TCGA-24-1471-01A	0.0446694975599409	0	0	0.0158878730193147	0	0.322266458664036	0	0.0471962852491333	0.00994366735248159	0	0	0.0310873715456723	0.219665583264162	0	0.0748681584340272	0.201504957816726	0	0.017885967124017	0.010624992827671	0	0	0.00439918714281782	0.33	0.0455433897929279	1.06954060108586
TCGA-59-A5PD-01A	0.0699666759200349	0	0	0.0238334422675178	0	0.238679148722277	0.018955801549295	0.0413358715687979	0.01794581170899	0	0	0.0425603050284947	0.000894926529350976	0.37375285792123	0.0496798257240365	0.0856204905680638	0	0	0	0.0367748424919112	0	0	0.12	0.0948811989724607	1.06995939571457
TCGA-61-1918-01A	0.0684511499717018	0	0	0.0514346761316784	0	0.155573298936963	0	0.0285456406285337	0.0582016015506763	0	0.00667481413512102	0.0349121198358207	0.0491194008228962	0.0723227437828785	0.100413162032574	0.261051854007698	0.0635223975416373	0	0.0493019764452987	0	0	0.000475164176522292	0.04	0.164356965149947	1.01520745288187
TCGA-13-0920-01A	0.146174663758343	0	0.0198402695037758	0.240255683441088	0	0.163542158196938	0	0.0182841862710183	0.0109217533336268	0	0	0.0645715890983453	0.0255193095692484	0.115921050611687	0.0784885567059226	0	0	0.0056332578906276	0.110326949099509	0	0.000520572519870959	0	0.04	0.19708094457783	1.01463454728441
TCGA-29-1785-01A	0.0623430923977021	0	0	0.19482061643808	0	0.107714767486784	0.0426849876426548	0.0264438980379929	0.0981897855655234	0	0	0.0766200633897849	0.0431162037652991	0	0.118750996651549	0.186744983635421	0.000636518049339622	0	0.0359619374480856	0	0	0.00597214949178387	0	0.325642100526599	0.954543362285578
TCGA-29-2414-02A	0.0594025838225993	0	0.000723853331958875	0.168506188347137	0	0.144970709106344	0.00915268130734077	0.0561064404226095	0.0694539688059009	0	0	0.0483702346581973	0	0.0970645156429619	0.129873636477322	0.146614045580896	0.0216673568198467	0	0.0480937856768862	0	0	0	0.04	0.187777080786344	1.01696603710694
TCGA-13-1499-01A	0.104386235740258	0	0.0977806784750843	0.1390323998287	0	0.161057032622282	0.000530985056324628	0.0826017458427928	0.0862551015235758	0.00246756264815885	0	0.0498187017095024	0.0238739196877886	0.0592612247873938	0.0834781043765645	0.0764139696516352	0	0.00710765039905558	0.0259346876508839	0	0	0	0	0.284377630343615	0.975397823190428
TCGA-13-0887-01A	0.185620613837017	0	0.0336648919630047	0.0598957969667444	0	0.0999024929490498	0	0.0730428930917902	0.00124110959059531	0	0	0.0539377979273824	0.0467438632050607	0.0321291118545526	0.0267176131256304	0.113003234398204	0	0.207309748914228	0	0.0658959499279115	0	0.000894882248828175	0.03	0.202503225006499	1.00569492200975
TCGA-25-1633-01A	0.116405934245969	0	0	0.199591998672366	0	0.160792925408972	0.056785119386668	0.0411243077707179	0.0462756870625737	0	0.0113151816757005	0	0.0801719594202605	0.0164015340799205	0.0743892651749786	0.167226765735977	0	0.00259571762555879	0	0.0118378074362444	0.0035604500331132	0.0115253462709803	0.01	0.219705707941839	0.998409868292744
TCGA-24-1567-01A	0.0967834015434066	0	0	0.134582336077636	0	0	0	0.0712695094382137	0.039402447075897	0	0	0.0862536318811346	0	0.340134173072527	0.00736201120398372	0.155964457259028	0	0.0637976489110738	0	0.0044503835370995	0	0	0.46	0.0224812230557502	1.1009100422185
TCGA-57-1993-01A	0.0915943092329402	0	0	0.0075120243011513	0	0.130702011518483	0	0	0.0149199181382447	0	0.0129046911701941	0	0	0.3833556215627	0.031061690588246	0.304967711197095	0	0.00680825014482813	0.0161737721461173	0	0	0	0.14	0.076830315368811	1.09776844159674
TCGA-29-1784-01A	0.0476411993436688	0	0.0609256030681698	0.117296959823974	0	0.236961789555882	0.0101510768069218	0.0351739416700934	0.0395716280699372	0	0	0.00793238703507151	0.0399964665304258	0.101231816249758	0.0836494433234371	0.217146369063754	0	0	0	0	0	0.00232131945890576	0.05	0.158971689536732	1.02408479844248
TCGA-30-1714-01A	0.127373676574815	0	0	0	0	0.243461873352323	0	0.0743121625060768	0	0	0	0.100976150178003	0.0481368159527005	0.0963784711019293	0.0149929519634309	0.248768208113374	0	0.0318165636961644	0	0.0137831265611834	0	0	0.05	0.123047774299796	1.03733779116058
TCGA-57-1582-01A	0.119991378830474	0	0.0154547001253324	0.106128510795943	0	0.231908276670021	0.0367074209854967	0.0582146005821198	0.0168571999593609	0	0	0	0.0236581166655494	0.126941147538057	0.071135645429471	0.172344835620156	0	0	0.018311748316259	0	0.00234641848176013	0	0.04	0.177015725160018	1.01485958878422
TCGA-61-2012-01A	0.116960769386159	0	0.0643213611834443	0.0632024713069702	0	0.165694434999705	0	0.0411910021523351	0.0415925218348503	0.000775307624262315	0	0.0131256082957786	0	0.261670769750134	0.107020591071481	0.0775084522724933	0	0	0	0.0252674866809558	0	0.0216692234414312	0.01	0.217847703483185	1.00377916490289
TCGA-13-1510-01A	0.103796927899862	0	0.00303616972470242	0.0934021579649416	0	0.212857988816557	0	0.0523814742403153	0.0826984937852274	0	0	0.0662588906932641	0.0132344084739642	0.103035211070565	0.105953110966321	0.0549368931009583	0	0.0771654379905358	0.0312428352727869	0	0	0	0.09	0.109360195887191	1.05481604058348
TCGA-VG-A8LO-01A	0.173938854833156	0	0.00839867716740135	0.0454324413117117	0	0.2670578431308	0	0.135520081203326	0.0116865843282943	0.0129223050200697	0	0.0461297350709818	0	0.0956098490089538	0.0292040750073896	0.0360453629680829	0	0.122976704334675	0	0.0150774866151576	0	0	0.22	0.0604495084147794	1.07773664900638
TCGA-23-2078-01A	0.195877405375852	0	0	0.169671199844999	0	0.209321029706764	0.0115142762047082	0	0.0629305400450743	0	0	0.0398174012414914	0.0229707610550851	0.0267087622602419	0.144189430959033	0.0734932964353991	0	0	0.0435058968713518	0	0	0	0	0.237947031695386	1.00190361115768
TCGA-09-1666-01A	0.0194577338185791	0	0	0.116482502923953	0	0.228588546021305	0.0340635753014377	0.0283954956899424	0.0208197432619637	0	0.0272617360617184	0	0	0.180003247916637	0.179817947866499	0.159850065291571	0	0	0	0	0	0.0052594058463935	0	0.291511935954368	0.976750423174069
TCGA-29-1777-01A	0.0167865769234067	0	0.0654082619731999	0.0374836659275271	0	0.244862541638911	0	0.0671080573639848	0	0.0324032126881807	0	0.0463815042106568	0	0.0956442739709524	0.126458992282226	0.126897385392333	0.0366227092153302	0.0482327185687255	0.0143899953651303	0.0112968624169145	0.00237251414704806	0.0276507279154728	0.03	0.204077320456353	1.00557633026686
TCGA-61-2110-01A	0	0.00743245925678805	0	0.0345617859960006	0	0.36725588632258	0	0.0103831454862089	0.0103983538640694	0	0	0.124279967786462	0.0774829108459396	0.146713473439396	0.0215102912545048	0.174974704286482	0.0103983742595846	0	0	0.0022269661889379	0	0.0123816810130463	0.21	0.0649954953770792	1.07645574567343
TCGA-29-1776-01A	0.134912546846031	0	0.00378276186032032	0.0854129894338702	0	0.303088386101779	0	0.00258323312740283	0.0249060943309102	0	0	0.0617508914279405	0.0160715013352567	0.0199980389184836	0.0594900536809177	0.15474417033536	0	0.0175051252327784	0.108806542402555	0	0.00638535924794145	0.000562305718453249	0.04	0.173383663415684	1.01626351580353
