# Supplementary material for: A novel tumor mutational burden-based risk model predicts prognosis and correlates with immune infiltration in ovarian cancer
Source: Front Immunol. 2022 Aug 8;13:943389. doi: 10.3389/fimmu.2022.943389 (PMC9393426; doi:10.3389/fimmu.2022.943389)
Supplement: Supplementary file 13 [file Table_4.xls]

ONTOLOGY	ID	Description	GeneRatio	BgRatio	pvalue	p.adjust	qvalue	geneID	Count
BP	GO:0007059	chromosome segregation	63/440	321/18670	9.62321916370884e-40	3.1564158856965e-36	2.84442099070468e-36	CDC20/ECT2/CCNB1/CDCA5/TOP2A/CDCA8/RACGAP1/ZWINT/NDC1/CDT1/FEN1/NEK2/TRIP13/FAM83D/BIRC5/HJURP/KIF4A/KIF2C/PTTG1/KIFC1/AURKB/PLK1/SKA3/MKI67/BUB1B/MIS18A/NCAPD2/KIF18B/RAD51C/NCAPH/BUB1/TTK/DLGAP5/CHMP4B/NUSAP1/ABRAXAS2/NUF2/SGO1/SPC25/RMI1/KIF18A/NDC80/DSCC1/NCAPG/CCNE1/SMC2/TACC3/DSN1/SKA1/OIP5/CENPF/KIF23/CDC6/ESPL1/SIRT2/INCENP/RMI2/CENPW/MAD2L1/TUBG1/PSRC1/SKA2/RCC1	63
BP	GO:0140014	mitotic nuclear division	57/440	264/18670	2.25756325478619e-38	3.70240373784934e-35	3.33644085233664e-35	UBE2C/TPX2/CDC20/CCNB1/CDCA5/CDCA8/MYBL2/RACGAP1/ZWINT/KIF11/CDT1/NEK2/TRIP13/BIRC5/KIF4A/KIF2C/PTTG1/KIFC1/AURKB/PLK1/MKI67/BUB1B/NCAPD2/KIF18B/MZT1/NCAPH/BUB1/TTK/DLGAP5/CHMP4B/NUSAP1/ANLN/ABRAXAS2/NUF2/SGO1/CDC25C/KIF18A/NDC80/DSCC1/NCAPG/SMC2/TACC3/DSN1/CENPF/KIF23/CDC6/ESPL1/SIRT2/PKMYT1/KIF3B/INCENP/UBE2S/MAD2L1/TUBG1/PSRC1/RCC1/AURKA	57
BP	GO:0000280	nuclear division	67/440	407/18670	3.20081670056345e-37	3.49955959261604e-34	3.15364677023935e-34	UBE2C/TPX2/CDC20/CKS2/CCNB1/CDCA5/TOP2A/CDCA8/MYBL2/RACGAP1/ZWINT/NDC1/KIF11/CDT1/NEK2/TRIP13/BIRC5/KIF4A/KIF2C/PTTG1/KIFC1/AURKB/PLK1/MKI67/BUB1B/NCAPD2/KIF18B/RAD51C/MZT1/NCAPH/BUB1/TTK/DLGAP5/CHMP4B/NUSAP1/ANLN/RAD51/ABRAXAS2/NUF2/SGO1/RMI1/CDC25C/KIF18A/NDC80/DSCC1/NCAPG/CCNE1/SMC2/TACC3/DSN1/RAD54L/CENPF/KIF23/CDC6/ESPL1/SIRT2/PKMYT1/KIF3B/MND1/MASTL/INCENP/UBE2S/MAD2L1/TUBG1/PSRC1/RCC1/AURKA	67
BP	GO:0048285	organelle fission	68/440	449/18670	2.03092334850212e-35	1.66535714577173e-32	1.50074546384051e-32	UBE2C/TPX2/CDC20/CKS2/CCNB1/CDCA5/TOP2A/CDCA8/MYBL2/RACGAP1/ZWINT/NDC1/KIF11/CDT1/NEK2/TRIP13/BIRC5/KIF4A/KIF2C/PTTG1/KIFC1/AURKB/PLK1/MKI67/BUB1B/NCAPD2/KIF18B/RAD51C/MZT1/NCAPH/BUB1/TTK/DLGAP5/CHMP4B/NUSAP1/ANLN/RAD51/ABRAXAS2/NUF2/SGO1/RMI1/CDC25C/KIF18A/NDC80/DSCC1/NCAPG/CCNE1/SMC2/TACC3/DSN1/RAD54L/CENPF/KIF23/CDC6/ESPL1/SIRT2/PKMYT1/KIF3B/MND1/PEX11B/MASTL/INCENP/UBE2S/MAD2L1/TUBG1/PSRC1/RC…	68
BP	GO:0098813	nuclear chromosome segregation	52/440	262/18670	4.18476272413742e-33	2.74520434703415e-30	2.47385552197429e-30	CDC20/ECT2/CCNB1/CDCA5/TOP2A/CDCA8/RACGAP1/ZWINT/NDC1/CDT1/FEN1/NEK2/TRIP13/FAM83D/KIF4A/KIF2C/PTTG1/KIFC1/AURKB/PLK1/BUB1B/NCAPD2/KIF18B/RAD51C/NCAPH/BUB1/TTK/DLGAP5/CHMP4B/NUSAP1/ABRAXAS2/NUF2/SGO1/RMI1/KIF18A/NDC80/DSCC1/NCAPG/CCNE1/SMC2/TACC3/DSN1/CENPF/KIF23/CDC6/ESPL1/SIRT2/INCENP/RMI2/MAD2L1/TUBG1/PSRC1	52
BP	GO:0000819	sister chromatid segregation	45/440	189/18670	2.16233509392731e-32	1.1820765180136e-29	1.06523455153472e-29	CDC20/CCNB1/CDCA5/TOP2A/CDCA8/RACGAP1/ZWINT/CDT1/FEN1/NEK2/TRIP13/KIF4A/KIF2C/PTTG1/KIFC1/AURKB/PLK1/BUB1B/NCAPD2/KIF18B/RAD51C/NCAPH/BUB1/TTK/DLGAP5/CHMP4B/NUSAP1/NUF2/SGO1/KIF18A/NDC80/DSCC1/NCAPG/SMC2/TACC3/DSN1/CENPF/KIF23/CDC6/ESPL1/INCENP/RMI2/MAD2L1/TUBG1/PSRC1	45
BP	GO:0000070	mitotic sister chromatid segregation	41/440	151/18670	4.43810849859078e-32	2.07957083933968e-29	1.87401634045758e-29	CDC20/CCNB1/CDCA5/CDCA8/RACGAP1/ZWINT/CDT1/NEK2/TRIP13/KIF4A/KIF2C/PTTG1/KIFC1/AURKB/PLK1/BUB1B/NCAPD2/KIF18B/NCAPH/BUB1/TTK/DLGAP5/CHMP4B/NUSAP1/NUF2/SGO1/KIF18A/NDC80/DSCC1/NCAPG/SMC2/TACC3/DSN1/CENPF/KIF23/CDC6/ESPL1/INCENP/MAD2L1/TUBG1/PSRC1	41
BP	GO:1902850	microtubule cytoskeleton organization involved in mitosis	33/440	131/18670	7.33872989734685e-25	3.00887925791221e-22	2.71146757259868e-22	TPX2/CDC20/CCNB1/POC1A/MYBL2/RACGAP1/KIF11/NEK2/BIRC5/KIF4A/KIFC1/AURKB/CENPA/PLK1/SAPCD2/MZT1/TTK/CHMP4B/NUSAP1/ABRAXAS2/NUF2/SPC25/STIL/NDC80/TACC3/KIF23/ESPL1/KIF3B/MAD2L1/TUBG1/PSRC1/RCC1/AURKA	33
BP	GO:0007051	spindle organization	34/440	170/18670	4.61482328480384e-22	1.68184670823962e-19	1.515605120904e-19	TPX2/CDC20/CCNB1/POC1A/MYBL2/RACGAP1/KIF11/NEK2/BIRC5/KIF4A/KIFC1/AURKB/PLK1/MAPRE1/MZT1/SAC3D1/TTK/CHMP4B/ABRAXAS2/NUF2/SPC25/STIL/NDC80/TACC3/KIF23/AUNIP/ESPL1/KIF3B/CENPW/TUBG1/PSRC1/TUBB/RCC1/AURKA	34
BP	GO:0007052	mitotic spindle organization	28/440	106/18670	6.95142705017658e-22	2.28006807245792e-19	2.05469549019956e-19	TPX2/CDC20/CCNB1/POC1A/MYBL2/RACGAP1/KIF11/NEK2/BIRC5/KIF4A/KIFC1/AURKB/PLK1/MZT1/TTK/CHMP4B/ABRAXAS2/NUF2/SPC25/STIL/NDC80/TACC3/KIF23/KIF3B/TUBG1/PSRC1/RCC1/AURKA	28
BP	GO:0051983	regulation of chromosome segregation	26/440	103/18670	7.33247673033074e-20	2.18641124322589e-17	1.97029613959509e-17	CDC20/ECT2/CCNB1/CDCA5/RACGAP1/CDT1/FEN1/NEK2/TRIP13/KIF2C/PTTG1/AURKB/PLK1/MKI67/BUB1B/BUB1/TTK/DLGAP5/NDC80/TACC3/CENPF/CDC6/ESPL1/SIRT2/RMI2/MAD2L1	26
BP	GO:0007088	regulation of mitotic nuclear division	30/440	164/18670	1.90231680254326e-18	5.19966592695158e-16	4.68570665047498e-16	UBE2C/CDC20/CCNB1/CDCA5/KIF11/CDT1/NEK2/TRIP13/PTTG1/AURKB/PLK1/MKI67/BUB1B/BUB1/TTK/DLGAP5/CHMP4B/NUSAP1/ANLN/CDC25C/NDC80/TACC3/CENPF/CDC6/ESPL1/SIRT2/PKMYT1/MAD2L1/RCC1/AURKA	30
BP	GO:1901990	regulation of mitotic cell cycle phase transition	46/440	444/18670	2.72132961676193e-17	6.8661239561378e-15	6.18744418126924e-15	UBE2C/TPX2/CDC20/CCNB1/CDCA5/PSMC6/PSMD6/CDK1/CDT1/NEK2/TRIP13/PCNA/E2F1/AURKB/PLK1/DTL/BUB1B/MAPRE1/RAD51C/BUB1/TTK/DLGAP5/ANLN/CNOT11/CDC25C/HMMR/NDC80/E2F8/CCNE1/CDC45/MTA3/TUBB4B/CENPF/GTSE1/CDC6/ESPL1/SIRT2/MAD2L1/TUBG1/CCND1/EZH2/TUBB/PSMC4/PSMD8/AURKA/FAM107A	46
BP	GO:0000075	cell cycle checkpoint	32/440	216/18670	8.65109187900452e-17	2.02682724022392e-14	1.82648616513118e-14	CDC20/CCNB1/TOP2A/ZWINT/CDK1/CDT1/BCL2L1/TRIP13/PCNA/TIPRL/E2F1/DCLRE1B/AURKB/PLK1/DTL/BUB1B/BUB1/TTK/CNOT11/CDC25C/MSH2/NDC80/E2F8/CDC45/CENPF/GTSE1/TIMELESS/RHNO1/CDC6/MAD2L1/CCND1/AURKA	32
BP	GO:0051783	regulation of nuclear division	30/440	188/18670	9.98935266361178e-17	2.18433844910978e-14	1.96842823013487e-14	UBE2C/CDC20/CCNB1/CDCA5/KIF11/CDT1/NEK2/TRIP13/PTTG1/AURKB/PLK1/MKI67/BUB1B/BUB1/TTK/DLGAP5/CHMP4B/NUSAP1/ANLN/CDC25C/NDC80/TACC3/CENPF/CDC6/ESPL1/SIRT2/PKMYT1/MAD2L1/RCC1/AURKA	30
BP	GO:1901987	regulation of cell cycle phase transition	47/440	480/18670	1.11824504299685e-16	2.29240233814353e-14	2.06581057943101e-14	UBE2C/TPX2/CDC20/CCNB1/CDCA5/PSMC6/PSMD6/CDK1/CDT1/NEK2/TRIP13/PCNA/FAM83D/E2F1/AURKB/PLK1/DTL/BUB1B/MAPRE1/RAD51C/BUB1/TTK/DLGAP5/ANLN/CNOT11/CDC25C/HMMR/NDC80/E2F8/CCNE1/CDC45/MTA3/TUBB4B/CENPF/GTSE1/CDC6/ESPL1/SIRT2/MAD2L1/TUBG1/CCND1/EZH2/TUBB/PSMC4/PSMD8/AURKA/FAM107A	47
BP	GO:0045787	positive regulation of cell cycle	41/440	389/18670	8.86258898266491e-16	1.70995834489064e-13	1.54093807203239e-13	UBE2C/CKS2/ECT2/EIF4E/CCNB1/CDCA5/POC1A/RACGAP1/CDK1/CDT1/FEN1/PCNA/FAM83D/E2F1/AURKB/DTL/RAD51C/DLGAP5/NUSAP1/CNOT11/CDC25C/NDC80/E2F8/CCNE1/CDC45/MTA3/GTSE1/KIF23/RHNO1/CDC6/ESPL1/SIRT2/KIF3B/EIF4EBP1/MAD2L1/CCND1/PSRC1/EZH2/AURKA/CKS1B/TGM1	41
BP	GO:0051304	chromosome separation	21/440	90/18670	1.56072450674184e-15	2.8439868789518e-13	2.56287392686029e-13	CDC20/CCNB1/TOP2A/CDT1/TRIP13/PTTG1/AURKB/PLK1/BUB1B/NCAPD2/NCAPH/BUB1/TTK/DLGAP5/RMI1/NDC80/TACC3/CENPF/CDC6/ESPL1/MAD2L1	21
BP	GO:0033045	regulation of sister chromatid segregation	20/440	80/18670	1.7526716461167e-15	3.0256647364541e-13	2.7265938960087e-13	CDC20/CCNB1/CDCA5/CDT1/FEN1/TRIP13/PTTG1/AURKB/PLK1/BUB1B/BUB1/TTK/DLGAP5/NDC80/TACC3/CENPF/CDC6/ESPL1/RMI2/MAD2L1	20
BP	GO:0007093	mitotic cell cycle checkpoint	27/440	165/18670	1.85410740700695e-15	3.0407361474914e-13	2.74017557835553e-13	CDC20/CCNB1/TOP2A/ZWINT/CDK1/CDT1/BCL2L1/TRIP13/PCNA/E2F1/DCLRE1B/AURKB/PLK1/BUB1B/BUB1/TTK/CNOT11/CDC25C/MSH2/NDC80/E2F8/CENPF/GTSE1/CDC6/MAD2L1/CCND1/AURKA	27
BP	GO:0090068	positive regulation of cell cycle process	35/440	298/18670	4.69768254346677e-15	7.33733273455763e-13	6.61207648223293e-13	UBE2C/ECT2/CCNB1/CDCA5/POC1A/RACGAP1/CDK1/CDT1/FEN1/PCNA/FAM83D/E2F1/AURKB/DTL/RAD51C/DLGAP5/NUSAP1/CNOT11/CDC25C/NDC80/E2F8/CCNE1/CDC45/MTA3/GTSE1/KIF23/RHNO1/CDC6/ESPL1/SIRT2/KIF3B/MAD2L1/CCND1/EZH2/AURKA	35
BP	GO:0051321	meiotic cell cycle	32/440	249/18670	5.61250446399464e-15	8.36773392813746e-13	7.54062800712773e-13	CDC20/CKS2/TOP2A/NDC1/NEK2/TRIP13/PTTG1/PLK1/BUB1B/NCAPD2/RAD51C/NCAPH/BUB1/TTK/RAD51/NUF2/SGO1/RMI1/CDC25C/KIF18A/CCNE1/SMC2/RAD54L/EXO1/ESPL1/SIRT2/PKMYT1/MND1/MASTL/RBBP8/TUBG1/AURKA	32
BP	GO:1903046	meiotic cell cycle process	28/440	188/18670	6.66394107626287e-15	9.49012932817426e-13	8.55208060125588e-13	CDC20/CKS2/TOP2A/NDC1/TRIP13/PTTG1/PLK1/BUB1B/NCAPD2/RAD51C/NCAPH/BUB1/TTK/RAD51/NUF2/SGO1/RMI1/CDC25C/KIF18A/CCNE1/SMC2/RAD54L/ESPL1/SIRT2/MND1/MASTL/TUBG1/AURKA	28
BP	GO:0051225	spindle assembly	22/440	108/18670	6.9439970693958e-15	9.49012932817426e-13	8.55208060125588e-13	TPX2/CDC20/MYBL2/RACGAP1/KIF11/NEK2/BIRC5/KIF4A/KIFC1/AURKB/PLK1/MAPRE1/MZT1/SAC3D1/CHMP4B/ABRAXAS2/KIF23/KIF3B/CENPW/TUBB/RCC1/AURKA	22
BP	GO:0010965	regulation of mitotic sister chromatid separation	17/440	57/18670	9.23697122405274e-15	1.21189062459572e-12	1.09210169251116e-12	CDC20/CCNB1/CDT1/TRIP13/PTTG1/AURKB/PLK1/BUB1B/BUB1/TTK/DLGAP5/NDC80/TACC3/CENPF/CDC6/ESPL1/MAD2L1	17
BP	GO:0010948	negative regulation of cell cycle process	38/440	361/18670	1.10055348707125e-14	1.38839055292066e-12	1.25115554319679e-12	CDC20/CCNB1/PSMC6/PSMD6/CDK1/CDT1/NEK2/TRIP13/PCNA/E2F1/PTTG1/AURKB/PLK1/RRM2/DTL/BUB1B/BUB1/TTK/RAD51/CNOT11/CDC25C/NDC80/RBBP7/E2F8/CENPF/GTSE1/CDC6/ESPL1/CCNF/EED/RBBP8/MAD2L1/CCND1/EZH2/PSMC4/PSMD8/AURKA/FAM107A	38
BP	GO:0051306	mitotic sister chromatid separation	17/440	60/18670	2.40035395407086e-14	2.9159855442046e-12	2.62775590761442e-12	CDC20/CCNB1/CDT1/TRIP13/PTTG1/AURKB/PLK1/BUB1B/BUB1/TTK/DLGAP5/NDC80/TACC3/CENPF/CDC6/ESPL1/MAD2L1	17
BP	GO:1905818	regulation of chromosome separation	17/440	62/18670	4.39079793438818e-14	5.14350615171187e-12	4.63509796983534e-12	CDC20/CCNB1/CDT1/TRIP13/PTTG1/AURKB/PLK1/BUB1B/BUB1/TTK/DLGAP5/NDC80/TACC3/CENPF/CDC6/ESPL1/MAD2L1	17
BP	GO:0007091	metaphase/anaphase transition of mitotic cell cycle	16/440	54/18670	6.41726190565382e-14	7.25814450018777e-12	6.54071558296767e-12	CDC20/CCNB1/CDT1/TRIP13/AURKB/PLK1/BUB1B/BUB1/TTK/DLGAP5/NDC80/TACC3/CENPF/CDC6/ESPL1/MAD2L1	16
BP	GO:0044784	metaphase/anaphase transition of cell cycle	16/440	56/18670	1.21342771141221e-13	1.28388480433292e-11	1.15697963111901e-11	CDC20/CCNB1/CDT1/TRIP13/AURKB/PLK1/BUB1B/BUB1/TTK/DLGAP5/NDC80/TACC3/CENPF/CDC6/ESPL1/MAD2L1	16
BP	GO:0090307	mitotic spindle assembly	16/440	56/18670	1.21342771141221e-13	1.28388480433292e-11	1.15697963111901e-11	TPX2/CDC20/MYBL2/RACGAP1/KIF11/NEK2/BIRC5/KIF4A/KIFC1/AURKB/PLK1/MZT1/CHMP4B/ABRAXAS2/KIF23/KIF3B	16
BP	GO:0000086	G2/M transition of mitotic cell cycle	30/440	247/18670	1.84685500610649e-13	1.89302638125915e-11	1.70591080827205e-11	TPX2/CCNB2/CCNB1/PSMC6/PSMD6/CDK1/NEK2/FOXM1/MELK/AURKB/PLK1/DTL/MAPRE1/RAD51C/CDC25C/HMMR/MTA3/TUBB4B/CENPF/CDC6/CCNA2/SKP2/PKMYT1/MASTL/TUBG1/CCND1/TUBB/PSMC4/PSMD8/AURKA	30
BP	GO:0044839	cell cycle G2/M phase transition	31/440	266/18670	2.23083486137837e-13	2.21731465009729e-11	1.99814490933029e-11	TPX2/CCNB2/CCNB1/PSMC6/PSMD6/CDK1/NEK2/FOXM1/MELK/AURKB/PLK1/DTL/MAPRE1/RAD51C/CDC25C/HMMR/MTA3/TUBB4B/CENPF/GTSE1/CDC6/CCNA2/SKP2/PKMYT1/MASTL/TUBG1/CCND1/TUBB/PSMC4/PSMD8/AURKA	31
BP	GO:0033047	regulation of mitotic sister chromatid segregation	17/440	68/18670	2.34375858169917e-13	2.26103769058038e-11	2.03754616018925e-11	CDC20/CCNB1/CDT1/TRIP13/PTTG1/AURKB/PLK1/BUB1B/BUB1/TTK/DLGAP5/NDC80/TACC3/CENPF/CDC6/ESPL1/MAD2L1	17
BP	GO:0140013	meiotic nuclear division	25/440	172/18670	3.3994145812711e-13	3.18573709330549e-11	2.87084395314564e-11	CDC20/CKS2/TOP2A/NDC1/TRIP13/PTTG1/PLK1/BUB1B/RAD51C/NCAPH/BUB1/TTK/RAD51/NUF2/SGO1/RMI1/KIF18A/CCNE1/SMC2/RAD54L/ESPL1/SIRT2/MND1/MASTL/AURKA	25
BP	GO:0071103	DNA conformation change	34/440	327/18670	4.17763151294504e-13	3.80628648957215e-11	3.43005534747066e-11	MCM2/ASF1B/CCNB1/CDCA5/TOP2A/CDK1/HJURP/HMGB1/CENPA/MIS18A/GINS1/NCAPD2/NCAPH/POLE3/NUSAP1/RAD51/HMGB3/RFC2/MCM4/CENPM/DSCC1/NCAPG/RBBP7/SMC2/CDC45/RAD54L/OIP5/RFC3/MCM6/GINS2/CENPU/CENPW/MCM3/CENPH	34
BP	GO:0030071	regulation of mitotic metaphase/anaphase transition	15/440	51/18670	4.4520798707137e-13	3.9467086421462e-11	3.5565975183397e-11	CDC20/CCNB1/CDT1/TRIP13/AURKB/PLK1/BUB1B/BUB1/TTK/DLGAP5/NDC80/CENPF/CDC6/ESPL1/MAD2L1	15
BP	GO:0006260	DNA replication	31/440	274/18670	4.96890115163187e-13	4.28894625719803e-11	3.86500676836074e-11	MCM2/CDK1/CDT1/FEN1/PCNA/RRM2/DTL/GINS1/POLE3/RAD51/RFC2/RMI1/MCM4/PCLAF/DSCC1/RBBP7/E2F8/CCNE1/CDC45/TIMELESS/RHNO1/CDC6/EXO1/CCNA2/RFC3/MCM6/GINS2/RMI2/RBBP8/MCM3/PRIMPOL	31
BP	GO:0033046	negative regulation of sister chromatid segregation	14/440	44/18670	8.01200693403626e-13	6.73830326759973e-11	6.07225788684854e-11	CDC20/CCNB1/CDT1/TRIP13/PTTG1/AURKB/PLK1/BUB1B/BUB1/TTK/NDC80/CENPF/ESPL1/MAD2L1	14
BP	GO:1902099	regulation of metaphase/anaphase transition of cell cycle	15/440	53/18670	8.35855923000484e-13	6.85401856860397e-11	6.17653534680358e-11	CDC20/CCNB1/CDT1/TRIP13/AURKB/PLK1/BUB1B/BUB1/TTK/DLGAP5/NDC80/CENPF/CDC6/ESPL1/MAD2L1	15
BP	GO:0044843	cell cycle G1/S phase transition	32/440	298/18670	8.71471717045756e-13	6.97177373636605e-11	6.28265104355451e-11	MCM2/EIF4E/CCNB1/CDK1/CDT1/PCNA/FAM83D/E2F1/RRM2/IQGAP3/POLE3/CNOT11/MCM4/CDC25C/TYMS/E2F8/CCNE1/CDC45/CDKN3/GTSE1/CDC6/CCNA2/SKP2/EIF4EBP1/MCM6/RBBP8/MCM3/CCND1/EZH2/RCC1/AURKA/FAM107A	32
BP	GO:0045930	negative regulation of mitotic cell cycle	34/440	338/18670	1.07733949008158e-12	8.41350839873235e-11	7.5818779151606e-11	CDC20/CCNB1/TOP2A/PSMC6/ZWINT/PSMD6/CDK1/CDT1/BCL2L1/TRIP13/PCNA/E2F1/DCLRE1B/PTTG1/AURKB/PLK1/BUB1B/BUB1/TTK/CNOT11/CDC25C/MSH2/NDC80/E2F8/CENPF/GTSE1/CDC6/MAD2L1/CCND1/EZH2/PSMC4/PSMD8/AURKA/FAM107A	34
BP	GO:0051985	negative regulation of chromosome segregation	14/440	45/18670	1.13828429342219e-12	8.68272670331345e-11	7.82448542455205e-11	CDC20/CCNB1/CDT1/TRIP13/PTTG1/AURKB/PLK1/BUB1B/BUB1/TTK/NDC80/CENPF/ESPL1/MAD2L1	14
BP	GO:2000816	negative regulation of mitotic sister chromatid separation	13/440	39/18670	2.70034391251225e-12	2.01298364387277e-10	1.81401093452976e-10	CDC20/CCNB1/CDT1/TRIP13/PTTG1/AURKB/PLK1/BUB1B/BUB1/TTK/NDC80/CENPF/MAD2L1	13
BP	GO:0008608	attachment of spindle microtubules to kinetochore	12/440	32/18670	3.72800118557983e-12	2.71729864193374e-10	2.4487081471598e-10	ECT2/CCNB1/RACGAP1/CDT1/NEK2/KIF2C/AURKB/ABRAXAS2/NUF2/SGO1/NDC80/SIRT2	12
BP	GO:1905819	negative regulation of chromosome separation	13/440	40/18670	3.91563477161289e-12	2.79201783715006e-10	2.51604174798375e-10	CDC20/CCNB1/CDT1/TRIP13/PTTG1/AURKB/PLK1/BUB1B/BUB1/TTK/NDC80/CENPF/MAD2L1	13
BP	GO:0000082	G1/S transition of mitotic cell cycle	30/440	279/18670	4.44421846458256e-12	3.10149714124059e-10	2.79493067156726e-10	MCM2/EIF4E/CCNB1/CDK1/CDT1/PCNA/E2F1/RRM2/IQGAP3/POLE3/CNOT11/MCM4/CDC25C/TYMS/E2F8/CCNE1/CDC45/CDKN3/GTSE1/CDC6/SKP2/EIF4EBP1/MCM6/RBBP8/MCM3/CCND1/EZH2/RCC1/AURKA/FAM107A	30
BP	GO:1901991	negative regulation of mitotic cell cycle phase transition	28/440	248/18670	7.22615333647657e-12	4.93787144659233e-10	4.44978915983031e-10	CDC20/CCNB1/PSMC6/PSMD6/CDK1/CDT1/TRIP13/PCNA/E2F1/AURKB/PLK1/BUB1B/BUB1/TTK/CNOT11/CDC25C/NDC80/E2F8/CENPF/GTSE1/CDC6/MAD2L1/CCND1/EZH2/PSMC4/PSMD8/AURKA/FAM107A	28
BP	GO:1901988	negative regulation of cell cycle phase transition	29/440	267/18670	7.95101548505208e-12	5.2186581499931e-10	4.70282159344693e-10	CDC20/CCNB1/PSMC6/PSMD6/CDK1/CDT1/TRIP13/PCNA/E2F1/AURKB/PLK1/DTL/BUB1B/BUB1/TTK/CNOT11/CDC25C/NDC80/E2F8/CENPF/GTSE1/CDC6/MAD2L1/CCND1/EZH2/PSMC4/PSMD8/AURKA/FAM107A	29
BP	GO:0033048	negative regulation of mitotic sister chromatid segregation	13/440	42/18670	7.95527157011144e-12	5.2186581499931e-10	4.70282159344693e-10	CDC20/CCNB1/CDT1/TRIP13/PTTG1/AURKB/PLK1/BUB1B/BUB1/TTK/NDC80/CENPF/MAD2L1	13
BP	GO:0007094	mitotic spindle assembly checkpoint	12/440	34/18670	8.67499461363222e-12	5.26925598753957e-10	4.74841810430395e-10	CDC20/CCNB1/CDT1/TRIP13/AURKB/PLK1/BUB1B/BUB1/TTK/NDC80/CENPF/MAD2L1	12
BP	GO:0031577	spindle checkpoint	12/440	34/18670	8.67499461363222e-12	5.26925598753957e-10	4.74841810430395e-10	CDC20/CCNB1/CDT1/TRIP13/AURKB/PLK1/BUB1B/BUB1/TTK/NDC80/CENPF/MAD2L1	12
BP	GO:0071173	spindle assembly checkpoint	12/440	34/18670	8.67499461363222e-12	5.26925598753957e-10	4.74841810430395e-10	CDC20/CCNB1/CDT1/TRIP13/AURKB/PLK1/BUB1B/BUB1/TTK/NDC80/CENPF/MAD2L1	12
BP	GO:0071174	mitotic spindle checkpoint	12/440	34/18670	8.67499461363222e-12	5.26925598753957e-10	4.74841810430395e-10	CDC20/CCNB1/CDT1/TRIP13/AURKB/PLK1/BUB1B/BUB1/TTK/NDC80/CENPF/MAD2L1	12
BP	GO:0000281	mitotic cytokinesis	16/440	73/18670	1.06399723979502e-11	6.34529263005028e-10	5.71809425711848e-10	ECT2/KIF20A/RACGAP1/CKAP2/CDT1/CEP55/KIF4A/CENPA/PLK1/CHMP4B/MITD1/NUSAP1/ANLN/KIF23/ESPL1/INCENP	16
BP	GO:0045841	negative regulation of mitotic metaphase/anaphase transition	12/440	36/18670	1.89734473832067e-11	1.11130191815925e-09	1.00145564383542e-09	CDC20/CCNB1/CDT1/TRIP13/AURKB/PLK1/BUB1B/BUB1/TTK/NDC80/CENPF/MAD2L1	12
BP	GO:1902100	negative regulation of metaphase/anaphase transition of cell cycle	12/440	37/18670	2.74872937302318e-11	1.58172497254667e-09	1.4253798854015e-09	CDC20/CCNB1/CDT1/TRIP13/AURKB/PLK1/BUB1B/BUB1/TTK/NDC80/CENPF/MAD2L1	12
BP	GO:0072331	signal transduction by p53 class mediator	28/440	267/18670	4.25108167140502e-11	2.40405997969111e-09	2.16643145795014e-09	TPX2/PLA2R1/CCNB1/CDK1/FOXM1/PCNA/E2F1/AURKB/RFC2/RMI1/CNOT11/CDC25C/MSH2/RBBP7/E2F8/TP53RK/GTSE1/RHNO1/EXO1/RFC3/PRMT6/TAF13/RMI2/E2F2/RBBP8/HDAC2/AURKA/PHLDA3	28
BP	GO:0000910	cytokinesis	22/440	171/18670	1.05546613658709e-10	5.86767614916213e-09	5.28768762093943e-09	ECT2/KIF20A/RACGAP1/CKAP2/CDT1/BCL2L1/CEP55/KIF4A/AURKB/CENPA/PLK1/CHMP4B/MITD1/NUSAP1/ANLN/E2F8/KIF23/CDC6/ESPL1/KIF3B/INCENP/AURKA	22
BP	GO:0033044	regulation of chromosome organization	31/440	342/18670	1.58046185612724e-10	8.59096271502503e-09	7.74179181764772e-09	CDC20/MCM2/CCNB1/CDCA5/TOP2A/CDT1/FEN1/NEK2/TRIP13/PTTG1/AURKB/PLK1/MKI67/BUB1B/BUB1/TTK/DLGAP5/NDC80/CDC45/TACC3/CENPF/CDC6/ESPL1/PRMT6/PHF19/RMI2/EED/PRKCQ/MAD2L1/ATAD2/CTCFL	31
BP	GO:0045839	negative regulation of mitotic nuclear division	13/440	52/18670	1.59770952931868e-10	8.59096271502503e-09	7.74179181764772e-09	CDC20/CCNB1/CDT1/TRIP13/PTTG1/AURKB/PLK1/BUB1B/BUB1/TTK/NDC80/CENPF/MAD2L1	13
BP	GO:0061640	cytoskeleton-dependent cytokinesis	17/440	100/18670	1.73609587512812e-10	9.18450721035522e-09	8.27666760162947e-09	ECT2/KIF20A/RACGAP1/CKAP2/CDT1/CEP55/KIF4A/AURKB/CENPA/PLK1/CHMP4B/MITD1/NUSAP1/ANLN/KIF23/ESPL1/INCENP	17
BP	GO:1902749	regulation of cell cycle G2/M phase transition	24/440	213/18670	2.44887027749116e-10	1.27496738256683e-08	1.14894364898833e-08	TPX2/CCNB1/PSMC6/PSMD6/CDK1/NEK2/AURKB/PLK1/DTL/MAPRE1/RAD51C/CDC25C/HMMR/MTA3/TUBB4B/CENPF/GTSE1/CDC6/TUBG1/CCND1/TUBB/PSMC4/PSMD8/AURKA	24
BP	GO:0010389	regulation of G2/M transition of mitotic cell cycle	23/440	196/18670	2.58200324883725e-10	1.32327666502909e-08	1.19247781623931e-08	TPX2/CCNB1/PSMC6/PSMD6/CDK1/NEK2/AURKB/PLK1/DTL/MAPRE1/RAD51C/CDC25C/HMMR/MTA3/TUBB4B/CENPF/CDC6/TUBG1/CCND1/TUBB/PSMC4/PSMD8/AURKA	23
BP	GO:0045931	positive regulation of mitotic cell cycle	21/440	163/18670	2.74596265377675e-10	1.38565500067504e-08	1.24869038571743e-08	UBE2C/EIF4E/CCNB1/CDCA5/CDK1/CDT1/DTL/RAD51C/DLGAP5/NUSAP1/CDC25C/NDC80/CCNE1/CDC45/MTA3/CDC6/ESPL1/EIF4EBP1/MAD2L1/CCND1/AURKA	21
BP	GO:0045132	meiotic chromosome segregation	16/440	90/18670	3.00210322505802e-10	1.49195433002883e-08	1.34448259265756e-08	TOP2A/NDC1/TRIP13/PTTG1/PLK1/BUB1B/RAD51C/NCAPH/BUB1/TTK/NUF2/SGO1/RMI1/CCNE1/SMC2/ESPL1	16
BP	GO:0006310	DNA recombination	28/440	292/18670	3.45067139718289e-10	1.68928390787461e-08	1.52230719297558e-08	MCM2/KPNA2/TOP2A/FEN1/TRIP13/HMGB1/APEX2/RAD51C/UNG/RAD51AP1/RAD51/HMGB3/RMI1/MCM4/MSH2/TFPT/CDC45/RAD54L/TIMELESS/RHNO1/AUNIP/EXO1/MND1/MCM6/GINS2/RMI2/RBBP8/MCM3	28
BP	GO:1901989	positive regulation of cell cycle phase transition	17/440	106/18670	4.47687338480034e-10	2.1594330444331e-08	1.94598459203086e-08	UBE2C/CCNB1/CDCA5/CDK1/CDT1/FAM83D/DTL/RAD51C/DLGAP5/CDC25C/CCNE1/CDC45/MTA3/CDC6/ESPL1/CCND1/EZH2	17
BP	GO:0051310	metaphase plate congression	13/440	57/18670	5.53431772292001e-10	2.63080610596777e-08	2.37076493759869e-08	CCNB1/CDCA5/CDCA8/CDT1/FAM83D/KIF2C/KIFC1/CHMP4B/NUF2/KIF18A/NDC80/CENPF/PSRC1	13
BP	GO:0006261	DNA-dependent DNA replication	20/440	153/18670	5.65034647120312e-10	2.64759091793518e-08	2.38589066032156e-08	MCM2/CDT1/FEN1/PCNA/GINS1/POLE3/RAD51/RFC2/MCM4/DSCC1/E2F8/CCNE1/CDC45/TIMELESS/CDC6/RFC3/MCM6/GINS2/MCM3/PRIMPOL	20
BP	GO:0031145	anaphase-promoting complex-dependent catabolic process	15/440	81/18670	5.95788666124902e-10	2.75237580970377e-08	2.48031812376386e-08	UBE2C/CDC20/CCNB1/PSMC6/PSMD6/CDK1/PTTG1/AURKB/PLK1/BUB1B/UBE2S/MAD2L1/PSMC4/PSMD8/AURKA	15
BP	GO:0031570	DNA integrity checkpoint	20/440	157/18670	8.98714615407482e-10	4.09414435907853e-08	3.68946000009387e-08	CCNB1/TOP2A/CDK1/CDT1/PCNA/TIPRL/E2F1/PLK1/DTL/CNOT11/CDC25C/MSH2/E2F8/CDC45/GTSE1/TIMELESS/RHNO1/CDC6/CCND1/AURKA	20
BP	GO:0044786	cell cycle DNA replication	14/440	71/18670	9.39063143254465e-10	4.21935220530773e-08	3.80229171774843e-08	MCM2/CDT1/FEN1/PCNA/GINS1/POLE3/RAD51/RFC2/MCM4/E2F8/CDC45/RFC3/MCM6/MCM3	14
BP	GO:0033260	nuclear DNA replication	13/440	60/18670	1.09528428963914e-09	4.79004329335515e-08	4.31657303200939e-08	MCM2/CDT1/FEN1/PCNA/GINS1/POLE3/RAD51/RFC2/MCM4/CDC45/RFC3/MCM6/MCM3	13
BP	GO:0051784	negative regulation of nuclear division	13/440	60/18670	1.09528428963914e-09	4.79004329335515e-08	4.31657303200939e-08	CDC20/CCNB1/CDT1/TRIP13/PTTG1/AURKB/PLK1/BUB1B/BUB1/TTK/NDC80/CENPF/MAD2L1	13
BP	GO:0051303	establishment of chromosome localization	14/440	75/18670	2.00715118379478e-09	8.6624419511143e-08	7.80620571204396e-08	CCNB1/CDCA5/CDCA8/CDT1/FAM83D/KIF2C/KIFC1/DLGAP5/CHMP4B/NUF2/KIF18A/NDC80/CENPF/PSRC1	14
BP	GO:0050000	chromosome localization	14/440	76/18670	2.40811931695724e-09	1.0257962804701e-07	9.24401782914002e-08	CCNB1/CDCA5/CDCA8/CDT1/FAM83D/KIF2C/KIFC1/DLGAP5/CHMP4B/NUF2/KIF18A/NDC80/CENPF/PSRC1	14
BP	GO:1901992	positive regulation of mitotic cell cycle phase transition	15/440	91/18670	3.23468325424717e-09	1.36022577870907e-07	1.22577470687261e-07	UBE2C/CCNB1/CDCA5/CDK1/CDT1/DTL/RAD51C/DLGAP5/CDC25C/CCNE1/CDC45/MTA3/CDC6/ESPL1/CCND1	15
BP	GO:0007080	mitotic metaphase plate congression	11/440	44/18670	4.18746214726202e-09	1.73859187886322e-07	1.56674133371243e-07	CCNB1/CDCA5/CDCA8/CDT1/KIF2C/KIFC1/CHMP4B/NUF2/KIF18A/NDC80/PSRC1	11
BP	GO:0010639	negative regulation of organelle organization	31/440	395/18670	5.29262574345865e-09	2.16997655481804e-07	1.95548593258314e-07	CDC20/MCM2/ODF2L/CCNB1/TOP2A/TACSTD2/CKAP2/CDT1/NEK2/BCL2L1/TRIP13/PTTG1/AURKB/PLK1/BUB1B/CAPZA1/MAPRE1/BUB1/TTK/CHMP4B/NDC80/CENPF/ESPL1/TIGAR/CCNF/PRMT6/HDGFL3/MAD2L1/TMEM14A/ATAD2/FKBP4	31
BP	GO:2001251	negative regulation of chromosome organization	18/440	146/18670	1.06257390684372e-08	4.30276841289804e-07	3.87746267760516e-07	CDC20/MCM2/CCNB1/TOP2A/CDT1/TRIP13/PTTG1/AURKB/PLK1/BUB1B/BUB1/TTK/NDC80/CENPF/ESPL1/PRMT6/MAD2L1/ATAD2	18
BP	GO:0051383	kinetochore organization	8/440	21/18670	1.38879305055643e-08	5.55517220222572e-07	5.00607302434205e-07	CDT1/CENPA/NUF2/NDC80/SMC2/CENPF/CENPW/CENPH	8
BP	GO:0070507	regulation of microtubule cytoskeleton organization	20/440	186/18670	1.74552323896244e-08	6.89797135397206e-07	6.21614363348958e-07	TPX2/POC1A/CKAP2/KIF11/NEK2/PLK1/SKA3/MAPRE1/CHMP4B/KIF18A/STIL/TACC3/SKA1/CCNF/HDGFL3/PSRC1/SKA2/FKBP4/AURKA/FAM107A	20
BP	GO:0000725	recombinational repair	17/440	135/18670	1.97970195779653e-08	7.73026478758643e-07	6.96616929510356e-07	MCM2/FEN1/RAD51C/RAD51AP1/RAD51/RMI1/MCM4/CDC45/RAD54L/TIMELESS/RHNO1/AUNIP/MCM6/GINS2/RMI2/RBBP8/MCM3	17
BP	GO:1902969	mitotic DNA replication	7/440	15/18670	2.10464302082386e-08	8.12144600976737e-07	7.31868433742836e-07	MCM2/GINS1/RAD51/MCM4/CDC45/MCM6/MCM3	7
BP	GO:0006323	DNA packaging	21/440	210/18670	2.76973500965597e-08	1.05636405019437e-06	9.51948091446016e-07	MCM2/ASF1B/CCNB1/CDCA5/TOP2A/CDK1/HJURP/CENPA/MIS18A/NCAPD2/NCAPH/POLE3/NUSAP1/CENPM/NCAPG/RBBP7/SMC2/OIP5/CENPU/CENPW/CENPH	21
BP	GO:0006336	DNA replication-independent nucleosome assembly	11/440	54/18670	4.2275186354811e-08	1.5938231177446e-06	1.43628219339757e-06	ASF1B/HJURP/CENPA/MIS18A/POLE3/CENPM/RBBP7/OIP5/CENPU/CENPW/CENPH	11
BP	GO:0034724	DNA replication-independent nucleosome organization	11/440	55/18670	5.17355921867415e-08	1.92832661786946e-06	1.73772180454988e-06	ASF1B/HJURP/CENPA/MIS18A/POLE3/CENPM/RBBP7/OIP5/CENPU/CENPW/CENPH	11
BP	GO:0034080	CENP-A containing nucleosome assembly	10/440	44/18670	5.78294988985064e-08	2.10756395985668e-06	1.89924249014042e-06	HJURP/CENPA/MIS18A/POLE3/CENPM/RBBP7/OIP5/CENPU/CENPW/CENPH	10
BP	GO:0061641	CENP-A containing chromatin organization	10/440	44/18670	5.78294988985064e-08	2.10756395985668e-06	1.89924249014042e-06	HJURP/CENPA/MIS18A/POLE3/CENPM/RBBP7/OIP5/CENPU/CENPW/CENPH	10
BP	GO:0034508	centromere complex assembly	11/440	56/18670	6.30318368225153e-08	2.27191675580055e-06	2.04734988776892e-06	HJURP/CENPA/MIS18A/POLE3/CENPM/RBBP7/OIP5/CENPF/CENPU/CENPW/CENPH	11
BP	GO:0000727	double-strand break repair via break-induced replication	6/440	11/18670	6.92291969939698e-08	2.46817137108936e-06	2.22420577985203e-06	MCM2/MCM4/CDC45/MCM6/GINS2/MCM3	6
BP	GO:0000724	double-strand break repair via homologous recombination	16/440	134/18670	1.10163297945372e-07	3.84458556011611e-06	3.46456875892363e-06	MCM2/FEN1/RAD51C/RAD51AP1/RAD51/RMI1/MCM4/CDC45/RAD54L/TIMELESS/AUNIP/MCM6/GINS2/RMI2/RBBP8/MCM3	16
BP	GO:0006302	double-strand break repair	22/440	248/18670	1.11352325674095e-07	3.84458556011611e-06	3.46456875892363e-06	MCM2/CDCA5/FEN1/FOXM1/TRIP13/DCLRE1B/RAD51C/RAD51AP1/RAD51/RMI1/MCM4/MSH2/CDC45/RAD54L/TIMELESS/AUNIP/MCM6/GINS2/RMI2/RBBP8/MCM3/DEK	22
BP	GO:0065004	protein-DNA complex assembly	22/440	248/18670	1.11352325674095e-07	3.84458556011611e-06	3.46456875892363e-06	MCM2/ASF1B/PSMC6/CDT1/HJURP/HMGB1/CENPA/MIS18A/POLE3/RAD51/MCM4/CENPM/RBBP7/CDC45/OIP5/CENPF/MCM6/CENPU/CENPW/MCM3/CENPH/PSMC4	22
BP	GO:0000079	regulation of cyclin-dependent protein serine/threonine kinase activity	14/440	102/18670	1.1928039843404e-07	4.07541361316303e-06	3.67258068862702e-06	CKS2/CCNB2/CCNB1/PLK1/CDC25C/CCNE1/CDKN3/CDC6/CCNA2/CCNF/PKMYT1/CCND1/PSRC1/CKS1B	14
BP	GO:0043486	histone exchange	11/440	60/18670	1.33279917205042e-07	4.38881079007461e-06	3.95500022417507e-06	HJURP/CENPA/MIS18A/POLE3/CENPM/RBBP7/OIP5/CENPU/CENPW/ANP32E/CENPH	11
BP	GO:0032392	DNA geometric change	15/440	119/18670	1.33735602829041e-07	4.38881079007461e-06	3.95500022417507e-06	MCM2/TOP2A/HMGB1/GINS1/RAD51/HMGB3/RFC2/MCM4/DSCC1/CDC45/RAD54L/RFC3/MCM6/GINS2/MCM3	15
BP	GO:0061982	meiosis I cell cycle process	15/440	119/18670	1.33735602829041e-07	4.38881079007461e-06	3.95500022417507e-06	CKS2/TOP2A/NDC1/TRIP13/PTTG1/PLK1/RAD51C/RAD51/RMI1/CDC25C/CCNE1/RAD54L/ESPL1/MND1/AURKA	15
BP	GO:0022616	DNA strand elongation	8/440	27/18670	1.3380520701447e-07	4.38881079007461e-06	3.95500022417507e-06	FEN1/PCNA/DCLRE1B/GINS1/MCM4/RFC3/GINS2/MCM3	8
BP	GO:0031055	chromatin remodeling at centromere	10/440	48/18670	1.40122659119725e-07	4.55051803873959e-06	4.10072357277945e-06	HJURP/CENPA/MIS18A/POLE3/CENPM/RBBP7/OIP5/CENPU/CENPW/CENPH	10
BP	GO:0006270	DNA replication initiation	9/440	37/18670	1.43168266449636e-07	4.60384229367455e-06	4.14877700919068e-06	MCM2/CDT1/POLE3/MCM4/CCNE1/CDC45/CDC6/MCM6/MCM3	9
BP	GO:1904029	regulation of cyclin-dependent protein kinase activity	14/440	106/18670	1.94648497478485e-07	6.19851525950904e-06	5.58582504772188e-06	CKS2/CCNB2/CCNB1/PLK1/CDC25C/CCNE1/CDKN3/CDC6/CCNA2/CCNF/PKMYT1/CCND1/PSRC1/CKS1B	14
BP	GO:0006271	DNA strand elongation involved in DNA replication	7/440	20/18670	2.28895110682177e-07	7.21899964459175e-06	6.50543998780925e-06	FEN1/PCNA/GINS1/MCM4/RFC3/GINS2/MCM3	7
BP	GO:0007098	centrosome cycle	15/440	124/18670	2.3148867757155e-07	7.23126535652081e-06	6.51649329945778e-06	POC1A/KIF11/CDK1/NEK2/PLK1/SAC3D1/CHMP4B/SSX2IP/SGO1/PCLAF/STIL/CCNF/KIF3B/AURKA/SLC16A1	15
BP	GO:0032506	cytokinetic process	9/440	39/18670	2.3389606480463e-07	7.23753860904893e-06	6.52214647439326e-06	ECT2/KIF20A/RACGAP1/CEP55/AURKB/CHMP4B/MITD1/ANLN/KIF23	9
BP	GO:0032886	regulation of microtubule-based process	20/440	218/18670	2.45289803593438e-07	7.51916407277082e-06	6.77593476134161e-06	TPX2/POC1A/CKAP2/KIF11/NEK2/PLK1/SKA3/MAPRE1/CHMP4B/KIF18A/STIL/TACC3/SKA1/CCNF/HDGFL3/PSRC1/SKA2/FKBP4/AURKA/FAM107A	20
BP	GO:0000083	regulation of transcription involved in G1/S transition of mitotic cell cycle	8/440	29/18670	2.48199112484149e-07	7.53789897174083e-06	6.79281781535567e-06	CDT1/PCNA/E2F1/RRM2/TYMS/CCNE1/CDC45/CDC6	8
BP	GO:0071824	protein-DNA complex subunit organization	23/440	288/18670	3.81251317043409e-07	1.14725166963521e-05	1.03385195389463e-05	MCM2/ASF1B/PSMC6/CDT1/HJURP/HMGB1/CENPA/MIS18A/POLE3/RAD51/MCM4/CENPM/RBBP7/CDC45/OIP5/CENPF/MCM6/CENPU/CENPW/MCM3/ANP32E/CENPH/PSMC4	23
BP	GO:0007143	female meiotic nuclear division	8/440	31/18670	4.37685004307806e-07	1.30509710375419e-05	1.17609520774768e-05	TOP2A/TRIP13/PLK1/RAD51C/NCAPH/TTK/MASTL/AURKA	8
BP	GO:0007127	meiosis I	14/440	114/18670	4.85012764006704e-07	1.43319087021801e-05	1.29152758779594e-05	CKS2/TOP2A/NDC1/TRIP13/PTTG1/PLK1/RAD51C/RAD51/RMI1/CCNE1/RAD54L/ESPL1/MND1/AURKA	14
BP	GO:0031023	microtubule organizing center organization	15/440	133/18670	5.80759775084825e-07	1.70079648417699e-05	1.53268181244191e-05	POC1A/KIF11/CDK1/NEK2/PLK1/SAC3D1/CHMP4B/SSX2IP/SGO1/PCLAF/STIL/CCNF/KIF3B/AURKA/SLC16A1	15
BP	GO:0043044	ATP-dependent chromatin remodeling	12/440	88/18670	1.02809249953408e-06	2.98419769776263e-05	2.68922565318276e-05	HJURP/CENPA/MIS18A/POLE3/CENPM/RBBP7/OIP5/CENPU/CENPW/HDAC2/ANP32E/CENPH	12
BP	GO:0072401	signal transduction involved in DNA integrity checkpoint	11/440	73/18670	1.05104402529216e-06	2.99776035039851e-05	2.70144770985848e-05	CCNB1/CDK1/PCNA/E2F1/PLK1/DTL/CNOT11/CDC25C/E2F8/GTSE1/AURKA	11
BP	GO:0072422	signal transduction involved in DNA damage checkpoint	11/440	73/18670	1.05104402529216e-06	2.99776035039851e-05	2.70144770985848e-05	CCNB1/CDK1/PCNA/E2F1/PLK1/DTL/CNOT11/CDC25C/E2F8/GTSE1/AURKA	11
BP	GO:0032465	regulation of cytokinesis	12/440	89/18670	1.16333287628788e-06	3.28942399502089e-05	2.96428195700214e-05	ECT2/KIF20A/RACGAP1/BCL2L1/AURKB/PLK1/E2F8/KIF23/CDC6/KIF3B/INCENP/AURKA	12
BP	GO:0072395	signal transduction involved in cell cycle checkpoint	11/440	74/18670	1.20872798406096e-06	3.38857075873501e-05	3.05362859131191e-05	CCNB1/CDK1/PCNA/E2F1/PLK1/DTL/CNOT11/CDC25C/E2F8/GTSE1/AURKA	11
BP	GO:0044774	mitotic DNA integrity checkpoint	13/440	106/18670	1.2622012631416e-06	3.50776592782854e-05	3.16104195293406e-05	CCNB1/TOP2A/CDK1/PCNA/E2F1/CNOT11/CDC25C/MSH2/E2F8/GTSE1/CDC6/CCND1/AURKA	13
BP	GO:0030261	chromosome condensation	9/440	47/18670	1.2726345896695e-06	3.50776592782854e-05	3.16104195293406e-05	CCNB1/CDCA5/TOP2A/CDK1/NCAPD2/NCAPH/NUSAP1/NCAPG/SMC2	9
BP	GO:0071156	regulation of cell cycle arrest	13/440	108/18670	1.56517311971854e-06	4.278139860564e-05	3.85526852646461e-05	CCNB1/CDK1/FOXM1/PCNA/E2F1/AKT2/CNOT11/CDC25C/E2F8/SLC25A33/GTSE1/CCND1/AURKA	13
BP	GO:0007076	mitotic chromosome condensation	6/440	17/18670	1.64406343419435e-06	4.4566347637665e-05	4.01612015938906e-05	CDCA5/NCAPD2/NCAPH/NUSAP1/NCAPG/SMC2	6
BP	GO:0000077	DNA damage checkpoint	15/440	145/18670	1.75975634882289e-06	4.73114821650745e-05	4.26349941975383e-05	CCNB1/CDK1/PCNA/TIPRL/E2F1/PLK1/DTL/CNOT11/CDC25C/MSH2/E2F8/GTSE1/RHNO1/CCND1/AURKA	15
BP	GO:0007062	sister chromatid cohesion	10/440	63/18670	1.99713403716838e-06	5.24047971352982e-05	4.72248621167899e-05	CDC20/CDCA5/FEN1/PLK1/BUB1B/RAD51C/BUB1/SGO1/DSCC1/ESPL1	10
BP	GO:0031571	mitotic G1 DNA damage checkpoint	10/440	63/18670	1.99713403716838e-06	5.24047971352982e-05	4.72248621167899e-05	CCNB1/CDK1/PCNA/E2F1/CNOT11/CDC25C/E2F8/GTSE1/CCND1/AURKA	10
BP	GO:0044819	mitotic G1/S transition checkpoint	10/440	63/18670	1.99713403716838e-06	5.24047971352982e-05	4.72248621167899e-05	CCNB1/CDK1/PCNA/E2F1/CNOT11/CDC25C/E2F8/GTSE1/CCND1/AURKA	10
BP	GO:0010971	positive regulation of G2/M transition of mitotic cell cycle	7/440	27/18670	2.27296557537543e-06	5.91692625970747e-05	5.33206962042958e-05	CCNB1/CDK1/DTL/RAD51C/CDC25C/MTA3/CCND1	7
BP	GO:0044783	G1 DNA damage checkpoint	10/440	64/18670	2.31776927023006e-06	5.98604976878316e-05	5.39436063887776e-05	CCNB1/CDK1/PCNA/E2F1/CNOT11/CDC25C/E2F8/GTSE1/CCND1/AURKA	10
BP	GO:0031109	microtubule polymerization or depolymerization	13/440	112/18670	2.37128919845572e-06	6.07642857104279e-05	5.47580597801288e-05	CKAP2/KIF2C/SKA3/KIF18B/MAPRE1/MZT1/KIF18A/SKA1/HDGFL3/TUBG1/PSRC1/SKA2/FKBP4	13
BP	GO:0051302	regulation of cell division	16/440	168/18670	2.40068941423146e-06	6.10407851060403e-05	5.50072286834921e-05	ECT2/KIF20A/RACGAP1/BCL2L1/AURKB/PLK1/KIF18B/E2F8/YBX1/KIF23/CDC6/SIRT2/KIF3B/INCENP/MACC1/AURKA	16
BP	GO:0070192	chromosome organization involved in meiotic cell cycle	10/440	65/18670	2.68224937318049e-06	6.76752149540923e-05	6.09858804849459e-05	NDC1/TRIP13/BUB1B/NCAPD2/RAD51C/NCAPH/BUB1/RAD51/CCNE1/SMC2	10
BP	GO:0051984	positive regulation of chromosome segregation	7/440	28/18670	2.96945774058225e-06	7.43497815962578e-05	6.70007017722375e-05	CCNB1/CDT1/FEN1/DLGAP5/CDC6/ESPL1/SIRT2	7
BP	GO:0007050	cell cycle arrest	19/440	237/18670	3.72117047562413e-06	9.24654481821753e-05	8.3325731224502e-05	CCNB1/CDK1/FOXM1/PCNA/E2F1/PRR11/AKT2/CNOT11/CDC25C/MSH2/E2F8/SLC25A33/CDKN3/GTSE1/PPM1G/CDC123/CCND1/MLF1/AURKA	19
BP	GO:1902751	positive regulation of cell cycle G2/M phase transition	7/440	30/18670	4.90168388742739e-06	0.00011929085516926	0.000107499589639051	CCNB1/CDK1/DTL/RAD51C/CDC25C/MTA3/CCND1	7
BP	GO:0051988	regulation of attachment of spindle microtubules to kinetochore	5/440	12/18670	4.90983702678357e-06	0.00011929085516926	0.000107499589639051	ECT2/CCNB1/RACGAP1/NEK2/SIRT2	5
BP	GO:1904668	positive regulation of ubiquitin protein ligase activity	5/440	12/18670	4.90983702678357e-06	0.00011929085516926	0.000107499589639051	UBE2C/CDC20/PLK1/MASTL/UBE2S	5
BP	GO:0006977	DNA damage response, signal transduction by p53 class mediator resulting in cell cycle arrest	9/440	56/18670	5.86524757657273e-06	0.000140914704390226	0.00012698603656218	CCNB1/CDK1/PCNA/E2F1/CNOT11/CDC25C/E2F8/GTSE1/AURKA	9
BP	GO:1901796	regulation of signal transduction by p53 class mediator	16/440	180/18670	5.88576661629906e-06	0.000140914704390226	0.00012698603656218	TPX2/PLA2R1/AURKB/RFC2/RMI1/RBBP7/TP53RK/RHNO1/EXO1/RFC3/PRMT6/TAF13/RMI2/RBBP8/HDAC2/AURKA	16
BP	GO:0071459	protein localization to chromosome, centromeric region	6/440	21/18670	6.65344836866917e-06	0.000158139932240832	0.000142508642404447	CDK1/CDT1/AURKB/CENPA/TTK/NDC80	6
BP	GO:0072431	signal transduction involved in mitotic G1 DNA damage checkpoint	9/440	57/18670	6.82145151915438e-06	0.000159816864163046	0.000144019818539741	CCNB1/CDK1/PCNA/E2F1/CNOT11/CDC25C/E2F8/GTSE1/AURKA	9
BP	GO:1902400	intracellular signal transduction involved in G1 DNA damage checkpoint	9/440	57/18670	6.82145151915438e-06	0.000159816864163046	0.000144019818539741	CCNB1/CDK1/PCNA/E2F1/CNOT11/CDC25C/E2F8/GTSE1/AURKA	9
BP	GO:0043161	proteasome-mediated ubiquitin-dependent protein catabolic process	26/440	419/18670	7.7489436272213e-06	0.000180259114165148	0.000162441461032008	UBE2C/CDC20/CCNB1/EDEM2/PSMC6/PSMD6/CDK1/PTTG1/AURKB/PLK1/RMND5A/BUB1B/PBK/SKP2/CCNF/SIRT2/USP5/UBE2S/MAD2L1/FBXO17/SIAH2/TRIB3/PSMC4/FBXL16/PSMD8/AURKA	26
BP	GO:0070316	regulation of G0 to G1 transition	8/440	45/18670	8.95690222558598e-06	0.000205319874588569	0.000185025098794834	E2F1/RRM2/RAD51/RBBP7/RHNO1/EED/RBBP8/EZH2	8
BP	GO:1904666	regulation of ubiquitin protein ligase activity	6/440	22/18670	8.96721304172351e-06	0.000205319874588569	0.000185025098794834	UBE2C/CDC20/PLK1/MASTL/UBE2S/MAD2L1	6
BP	GO:0072413	signal transduction involved in mitotic cell cycle checkpoint	9/440	59/18670	9.13923832010094e-06	0.000205319874588569	0.000185025098794834	CCNB1/CDK1/PCNA/E2F1/CNOT11/CDC25C/E2F8/GTSE1/AURKA	9
BP	GO:1902402	signal transduction involved in mitotic DNA damage checkpoint	9/440	59/18670	9.13923832010094e-06	0.000205319874588569	0.000185025098794834	CCNB1/CDK1/PCNA/E2F1/CNOT11/CDC25C/E2F8/GTSE1/AURKA	9
BP	GO:1902403	signal transduction involved in mitotic DNA integrity checkpoint	9/440	59/18670	9.13923832010094e-06	0.000205319874588569	0.000185025098794834	CCNB1/CDK1/PCNA/E2F1/CNOT11/CDC25C/E2F8/GTSE1/AURKA	9
BP	GO:0040001	establishment of mitotic spindle localization	7/440	33/18670	9.67645731257051e-06	0.000215910067926743	0.000194568507939119	CENPA/PLK1/SAPCD2/NUSAP1/NDC80/ESPL1/MAD2L1	7
BP	GO:0010498	proteasomal protein catabolic process	28/440	477/18670	9.82286993239493e-06	0.000217696036339563	0.000196177942888798	UBE2C/CDC20/CCNB1/EDEM2/PSMC6/PSMD6/CDK1/PTTG1/AURKB/PLK1/RMND5A/BUB1B/PBK/UBXN6/SKP2/CCNF/SIRT2/USP5/UBE2S/MAD2L1/FBXO17/SIAH2/TRIB3/PSMC4/FBXL16/PSMD8/AURKA/NR1D1	28
BP	GO:0032508	DNA duplex unwinding	12/440	110/18670	1.10394619987744e-05	0.000243016344671006	0.000218995473631638	MCM2/TOP2A/GINS1/RAD51/RFC2/MCM4/DSCC1/CDC45/RFC3/MCM6/GINS2/MCM3	12
BP	GO:0051052	regulation of DNA metabolic process	26/440	429/18670	1.17372056829156e-05	0.000256653564266422	0.00023128472672019	UBE2V1/KPNA2/CDK1/CDT1/NEK2/FOXM1/PCNA/HMGB1/AURKB/MIS18A/RAD51AP1/RAD51/RFC2/MSH2/DSCC1/E2F8/CEBPG/TIMELESS/AUNIP/CDC6/CCNA2/RFC3/TIGAR/RMI2/PRKCQ/DEK	26
BP	GO:0045023	G0 to G1 transition	8/440	47/18670	1.25390713859454e-05	0.000272371881760933	0.000245449372267233	E2F1/RRM2/RAD51/RBBP7/RHNO1/EED/RBBP8/EZH2	8
BP	GO:0042770	signal transduction in response to DNA damage	13/440	133/18670	1.59347094445576e-05	0.000343854256435191	0.000309866095016051	PLA2R1/CCNB1/CDK1/FOXM1/PCNA/E2F1/PLK1/DTL/CNOT11/CDC25C/E2F8/GTSE1/AURKA	13
BP	GO:0044773	mitotic DNA damage checkpoint	11/440	97/18670	1.77006634482022e-05	0.000379465203334009	0.000341957089525641	CCNB1/CDK1/PCNA/E2F1/CNOT11/CDC25C/MSH2/E2F8/GTSE1/CCND1/AURKA	11
BP	GO:0034502	protein localization to chromosome	10/440	82/18670	2.2441342229678e-05	0.000477971444891843	0.000430726513881995	CDCA5/CDK1/CDT1/AURKB/CENPA/PLK1/TTK/MSH2/NDC80/EZH2	10
BP	GO:1902806	regulation of cell cycle G1/S phase transition	16/440	202/18670	2.50854389335342e-05	0.000530840256141885	0.000478369524790248	CCNB1/CDK1/PCNA/FAM83D/E2F1/CNOT11/CDC25C/E2F8/CCNE1/CDC45/GTSE1/CDC6/CCND1/EZH2/AURKA/FAM107A	16
BP	GO:0006301	postreplication repair	8/440	52/18670	2.70721431215173e-05	0.000569209163067799	0.000512945869670854	UBE2V1/PCNA/DTL/RFC2/PCLAF/MSH2/RFC3/PRIMPOL	8
BP	GO:0051054	positive regulation of DNA metabolic process	17/440	228/18670	3.06948987489699e-05	0.000641269222271473	0.000577883175910878	CDK1/CDT1/NEK2/FOXM1/PCNA/HMGB1/AURKB/RAD51/RFC2/MSH2/DSCC1/E2F8/CEBPG/TIMELESS/RFC3/TIGAR/PRKCQ	17
BP	GO:0006282	regulation of DNA repair	12/440	122/18670	3.15977875675473e-05	0.000655954071022501	0.00059111650559409	UBE2V1/FOXM1/PCNA/HMGB1/RAD51AP1/RAD51/CEBPG/TIMELESS/AUNIP/TIGAR/RMI2/DEK	12
BP	GO:2000045	regulation of G1/S transition of mitotic cell cycle	15/440	184/18670	3.20196265946604e-05	0.000660530661826957	0.000595240724778593	CCNB1/CDK1/PCNA/E2F1/CNOT11/CDC25C/E2F8/CCNE1/CDC45/GTSE1/CDC6/CCND1/EZH2/AURKA/FAM107A	15
BP	GO:0034501	protein localization to kinetochore	5/440	17/18670	3.47944057333186e-05	0.000713285317533032	0.000642780863810255	CDK1/CDT1/AURKB/TTK/NDC80	5
BP	GO:2000134	negative regulation of G1/S transition of mitotic cell cycle	12/440	125/18670	4.02448173968908e-05	0.00081989441653293	0.000738852221317223	CCNB1/CDK1/PCNA/E2F1/CNOT11/CDC25C/E2F8/GTSE1/CCND1/EZH2/AURKA/FAM107A	12
BP	GO:0070317	negative regulation of G0 to G1 transition	7/440	41/18670	4.32805544052979e-05	0.000876297644749241	0.00078968029090368	E2F1/RRM2/RAD51/RBBP7/EED/RBBP8/EZH2	7
BP	GO:0030330	DNA damage response, signal transduction by p53 class mediator	11/440	107/18670	4.46677003441879e-05	0.000898834706312494	0.000809989683994057	PLA2R1/CCNB1/CDK1/FOXM1/PCNA/E2F1/CNOT11/CDC25C/E2F8/GTSE1/AURKA	11
BP	GO:0007135	meiosis II	4/440	10/18670	5.70945655163269e-05	0.00112137829277576	0.00101053602250139	BUB1B/RAD51C/BUB1/MASTL	4
BP	GO:0051231	spindle elongation	4/440	10/18670	5.70945655163269e-05	0.00112137829277576	0.00101053602250139	RACGAP1/KIF4A/AURKB/KIF23	4
BP	GO:0051255	spindle midzone assembly	4/440	10/18670	5.70945655163269e-05	0.00112137829277576	0.00101053602250139	RACGAP1/KIF4A/AURKB/KIF23	4
BP	GO:0061983	meiosis II cell cycle process	4/440	10/18670	5.70945655163269e-05	0.00112137829277576	0.00101053602250139	BUB1B/RAD51C/BUB1/MASTL	4
BP	GO:0051293	establishment of spindle localization	7/440	43/18670	5.95680953411717e-05	0.00116299614713716	0.00104804017367174	CENPA/PLK1/SAPCD2/NUSAP1/NDC80/ESPL1/MAD2L1	7
BP	GO:1902807	negative regulation of cell cycle G1/S phase transition	12/440	131/18670	6.38451621717083e-05	0.0012391250409657	0.00111664413191004	CCNB1/CDK1/PCNA/E2F1/CNOT11/CDC25C/E2F8/GTSE1/CCND1/EZH2/AURKA/FAM107A	12
BP	GO:0010458	exit from mitosis	6/440	31/18670	7.39299866167331e-05	0.00141807225791161	0.001277903369774	UBE2C/CDCA5/CHMP4B/ANLN/SIRT2/UBE2S	6
BP	GO:0045737	positive regulation of cyclin-dependent protein serine/threonine kinase activity	6/440	31/18670	7.39299866167331e-05	0.00141807225791161	0.001277903369774	CKS2/CCNB1/CDC6/CCND1/PSRC1/CKS1B	6
BP	GO:0045814	negative regulation of gene expression, epigenetic	12/440	136/18670	9.18331853553339e-05	0.00175123748817148	0.00157813699190806	HMGB1/BEND3/POLE3/RBBP7/CDC45/SIRT2/PHF19/EED/HDAC2/EZH2/MORF4L2/ATAD2	12
BP	GO:0051443	positive regulation of ubiquitin-protein transferase activity	6/440	33/18670	0.000106866051794417	0.00202613092419473	0.00182585867623197	UBE2C/CDC20/PLK1/MASTL/UBE2S/TRIB3	6
BP	GO:0006338	chromatin remodeling	14/440	182/18670	0.000109184402785292	0.00205818874215952	0.00185474774967392	HJURP/HMGB1/CENPA/MIS18A/POLE3/HMGB3/CENPM/RBBP7/OIP5/CENPU/CENPW/HDAC2/ANP32E/CENPH	14
BP	GO:0051653	spindle localization	7/440	48/18670	0.000122989537934003	0.00230517533956303	0.00207732103770635	CENPA/PLK1/SAPCD2/NUSAP1/NDC80/ESPL1/MAD2L1	7
BP	GO:0000723	telomere maintenance	13/440	162/18670	0.000125003527335128	0.00232961119124556	0.00209934153562822	FEN1/NEK2/PCNA/DCLRE1B/AURKB/RAD51C/POLE3/RAD51/RFC2/CCNE1/EXO1/RFC3/PRKCQ	13
BP	GO:0007077	mitotic nuclear envelope disassembly	4/440	12/18670	0.000129621744558132	0.00240203006864787	0.00216460219279949	CCNB2/CCNB1/CDK1/PLK1	4
BP	GO:0071158	positive regulation of cell cycle arrest	9/440	82/18670	0.000132220968516166	0.00243643132996081	0.00219560307269896	CCNB1/CDK1/PCNA/E2F1/CNOT11/CDC25C/E2F8/GTSE1/AURKA	9
BP	GO:1904031	positive regulation of cyclin-dependent protein kinase activity	6/440	35/18670	0.000150500509669496	0.00275777470232372	0.00248518336461008	CKS2/CCNB1/CDC6/CCND1/PSRC1/CKS1B	6
BP	GO:0051785	positive regulation of nuclear division	8/440	66/18670	0.000154991451393018	0.00282428866982832	0.00254512278076955	UBE2C/CDCA5/CDT1/DLGAP5/NUSAP1/ESPL1/SIRT2/AURKA	8
BP	GO:0006334	nucleosome assembly	12/440	145/18670	0.000169157908573524	0.0030654029840948	0.00276240422956938	MCM2/ASF1B/HJURP/CENPA/MIS18A/POLE3/CENPM/RBBP7/OIP5/CENPU/CENPW/CENPH	12
BP	GO:0051315	attachment of mitotic spindle microtubules to kinetochore	4/440	13/18670	0.000183754029286428	0.0033116110772499	0.002984275964351	CDT1/KIF2C/NUF2/NDC80	4
BP	GO:1902750	negative regulation of cell cycle G2/M phase transition	10/440	105/18670	0.000187147177714609	0.0033543319284367	0.00302277408698661	PSMC6/PSMD6/CDK1/AURKB/PLK1/DTL/CDC6/PSMC4/PSMD8/AURKA	10
BP	GO:0051438	regulation of ubiquitin-protein transferase activity	7/440	52/18670	0.00020609522664256	0.00367387143145432	0.00331072881242739	UBE2C/CDC20/PLK1/MASTL/UBE2S/MAD2L1/TRIB3	7
BP	GO:0051781	positive regulation of cell division	9/440	87/18670	0.00020867209069168	0.00369969977010113	0.00333400415739537	ECT2/RACGAP1/AURKB/YBX1/KIF23/CDC6/SIRT2/KIF3B/MACC1	9
BP	GO:0007131	reciprocal meiotic recombination	7/440	53/18670	0.000232704285917608	0.00408165806315377	0.0036782079080025	TOP2A/TRIP13/RAD51C/RAD51/RMI1/RAD54L/MND1	7
BP	GO:0045840	positive regulation of mitotic nuclear division	7/440	53/18670	0.000232704285917608	0.00408165806315377	0.0036782079080025	UBE2C/CDCA5/CDT1/DLGAP5/NUSAP1/ESPL1/AURKA	7
BP	GO:0006275	regulation of DNA replication	10/440	108/18670	0.000235977943467117	0.00411706199240502	0.00371011234745613	CDK1/CDT1/PCNA/RFC2/DSCC1/E2F8/TIMELESS/CDC6/CCNA2/RFC3	10
BP	GO:0071897	DNA biosynthetic process	14/440	196/18670	0.00023755597712786	0.00412266457661049	0.00371516114605977	TK1/NEK2/PCNA/AURKB/DTL/POLE3/RFC2/PCLAF/DSCC1/TYMS/CENPF/RFC3/PRKCQ/PRIMPOL	14
BP	GO:0006268	DNA unwinding involved in DNA replication	4/440	14/18670	0.000252481459636675	0.00426875869901182	0.0038468146427552	MCM2/RAD51/MCM4/MCM6	4
BP	GO:0007100	mitotic centrosome separation	4/440	14/18670	0.000252481459636675	0.00426875869901182	0.0038468146427552	KIF11/NEK2/KIF3B/AURKA	4
BP	GO:0090231	regulation of spindle checkpoint	4/440	14/18670	0.000252481459636675	0.00426875869901182	0.0038468146427552	CCNB1/CDT1/NDC80/MAD2L1	4
BP	GO:0090266	regulation of mitotic cell cycle spindle assembly checkpoint	4/440	14/18670	0.000252481459636675	0.00426875869901182	0.0038468146427552	CCNB1/CDT1/NDC80/MAD2L1	4
BP	GO:1903504	regulation of mitotic spindle checkpoint	4/440	14/18670	0.000252481459636675	0.00426875869901182	0.0038468146427552	CCNB1/CDT1/NDC80/MAD2L1	4
BP	GO:0051307	meiotic chromosome separation	5/440	25/18670	0.000255700778849991	0.00430101822886138	0.0038758854899367	TOP2A/NCAPH/TTK/RMI1/ESPL1	5
BP	GO:0035825	homologous recombination	7/440	54/18670	0.000262012358377629	0.00438469660958481	0.00395129270850903	TOP2A/TRIP13/RAD51C/RAD51/RMI1/RAD54L/MND1	7
BP	GO:0002478	antigen processing and presentation of exogenous peptide antigen	13/440	175/18670	0.000268840342413921	0.00445351678342253	0.00401331037479155	PSMC6/RACGAP1/PSMD6/KIF11/KIF4A/KIF2C/CAPZA1/KIF18A/KIF23/KIF3B/PSMC4/CTSV/PSMD8	13
BP	GO:0032200	telomere organization	13/440	175/18670	0.000268840342413921	0.00445351678342253	0.00401331037479155	FEN1/NEK2/PCNA/DCLRE1B/AURKB/RAD51C/POLE3/RAD51/RFC2/CCNE1/EXO1/RFC3/PRKCQ	13
BP	GO:0044380	protein localization to cytoskeleton	7/440	55/18670	0.000294217035361575	0.00484940641198977	0.00437006842261466	FAM83D/CRIPT/MAPRE1/TTK/ANLN/STIL/AURKA	7
BP	GO:0019882	antigen processing and presentation	15/440	226/18670	0.000319074149585095	0.00523281605319555	0.00471558006334182	PSMC6/RACGAP1/PSMD6/KIF11/RAB10/KIF4A/KIF2C/CAPZA1/KIF18A/YTHDF1/KIF23/KIF3B/PSMC4/CTSV/PSMD8	15
BP	GO:0032467	positive regulation of cytokinesis	6/440	40/18670	0.000322224852531133	0.005258196598518	0.00473845187697001	ECT2/RACGAP1/AURKB/KIF23/CDC6/KIF3B	6
BP	GO:0051299	centrosome separation	4/440	15/18670	0.000337908487420771	0.00548683088485213	0.00494448688211321	KIF11/NEK2/KIF3B/AURKA	4
BP	GO:0019985	translesion synthesis	6/440	41/18670	0.000370043875066991	0.00597903404049129	0.00538803837795236	PCNA/DTL/RFC2/PCLAF/RFC3/PRIMPOL	6
BP	GO:0032201	telomere maintenance via semi-conservative replication	5/440	27/18670	0.00037375219479915	0.00600934901441771	0.00541535687820441	FEN1/PCNA/POLE3/RFC2/RFC3	5
BP	GO:0019884	antigen processing and presentation of exogenous antigen	13/440	182/18670	0.000393039403331208	0.00628863045329934	0.00566703283468053	PSMC6/RACGAP1/PSMD6/KIF11/KIF4A/KIF2C/CAPZA1/KIF18A/KIF23/KIF3B/PSMC4/CTSV/PSMD8	13
BP	GO:0046605	regulation of centrosome cycle	7/440	58/18670	0.000410312635612935	0.00653313322723508	0.00588736781196281	POC1A/KIF11/NEK2/CHMP4B/STIL/CCNF/AURKA	7
BP	GO:0034728	nucleosome organization	13/440	184/18670	0.000436413780380639	0.00687395582049483	0.0061945019075576	MCM2/ASF1B/HJURP/CENPA/MIS18A/POLE3/CENPM/RBBP7/OIP5/CENPU/CENPW/ANP32E/CENPH	13
BP	GO:0000076	DNA replication checkpoint	4/440	16/18670	0.000442196548208661	0.00687395582049483	0.0061945019075576	CDT1/CDC45/TIMELESS/CDC6	4
BP	GO:0030397	membrane disassembly	4/440	16/18670	0.000442196548208661	0.00687395582049483	0.0061945019075576	CCNB2/CCNB1/CDK1/PLK1	4
BP	GO:0051081	nuclear envelope disassembly	4/440	16/18670	0.000442196548208661	0.00687395582049483	0.0061945019075576	CCNB2/CCNB1/CDK1/PLK1	4
BP	GO:0051382	kinetochore assembly	4/440	16/18670	0.000442196548208661	0.00687395582049483	0.0061945019075576	CENPA/CENPF/CENPW/CENPH	4
BP	GO:0019886	antigen processing and presentation of exogenous peptide antigen via MHC class II	9/440	98/18670	0.000510098999958459	0.00789209773520634	0.00711200591799083	RACGAP1/KIF11/KIF4A/KIF2C/CAPZA1/KIF18A/KIF23/KIF3B/CTSV	9
BP	GO:0009411	response to UV	11/440	141/18670	0.000519363817627506	0.00799771512590714	0.00720718359228089	FEN1/PCNA/AURKB/DTL/PBK/PCLAF/MSH2/RHNO1/SCARA3/PRIMPOL/CCND1	11
BP	GO:0000132	establishment of mitotic spindle orientation	5/440	29/18670	0.000528904090714479	0.00810656737169856	0.00730527637346905	CENPA/PLK1/SAPCD2/NDC80/MAD2L1	5
BP	GO:0031110	regulation of microtubule polymerization or depolymerization	8/440	79/18670	0.000539596175550779	0.00823197886421653	0.00741829160806162	CKAP2/SKA3/MAPRE1/SKA1/HDGFL3/PSRC1/SKA2/FKBP4	8
BP	GO:0006342	chromatin silencing	10/440	120/18670	0.000551008837300281	0.00836717123307834	0.00754012093147753	HMGB1/BEND3/POLE3/CDC45/SIRT2/EED/HDAC2/EZH2/MORF4L2/ATAD2	10
BP	GO:0031497	chromatin assembly	12/440	165/18670	0.000554579881404952	0.00838258991248037	0.00755401555656126	MCM2/ASF1B/HJURP/CENPA/MIS18A/POLE3/CENPM/RBBP7/OIP5/CENPU/CENPW/CENPH	12
BP	GO:0048002	antigen processing and presentation of peptide antigen	13/440	189/18670	0.000562973437518448	0.00847042603238767	0.00763316954394883	PSMC6/RACGAP1/PSMD6/KIF11/KIF4A/KIF2C/CAPZA1/KIF18A/KIF23/KIF3B/PSMC4/CTSV/PSMD8	13
BP	GO:0061952	midbody abscission	4/440	17/18670	0.000567551053585687	0.00850030801717376	0.0076600978537304	KIF20A/CEP55/CHMP4B/MITD1	4
BP	GO:2001020	regulation of response to DNA damage stimulus	14/440	214/18670	0.000577847006442851	0.00861517355060251	0.00776360954110778	UBE2V1/PLA2R1/FOXM1/BCL2L1/PCNA/HMGB1/RAD51AP1/RAD51/CEBPG/TIMELESS/AUNIP/TIGAR/RMI2/DEK	14
BP	GO:0097421	liver regeneration	5/440	30/18670	0.000622520574878096	0.00923921939185591	0.00832597177545937	PCNA/TYMS/CCND1/EZH2/AURKA	5
BP	GO:0002495	antigen processing and presentation of peptide antigen via MHC class II	9/440	101/18670	0.000636317898914588	0.00940145364162094	0.00847217003391258	RACGAP1/KIF11/KIF4A/KIF2C/CAPZA1/KIF18A/KIF23/KIF3B/CTSV	9
BP	GO:0043624	cellular protein complex disassembly	14/440	217/18670	0.000662986910922422	0.00975155635796208	0.00878766696186056	MRPL44/CKAP2/MRPL47/PTCD3/KIF2C/CAPZA1/KIF18B/KIF18A/MRPL30/MRPL39/MRPS12/MRPL37/CFL2/HDGFL3	14
BP	GO:0002504	antigen processing and presentation of peptide or polysaccharide antigen via MHC class II	9/440	102/18670	0.000683660991126653	0.0100107502272117	0.00902124089794944	RACGAP1/KIF11/KIF4A/KIF2C/CAPZA1/KIF18A/KIF23/KIF3B/CTSV	9
BP	GO:0007096	regulation of exit from mitosis	4/440	19/18670	0.000890429237953639	0.0129804795577242	0.0116974283049068	UBE2C/CDCA5/ANLN/SIRT2	4
BP	GO:0006890	retrograde vesicle-mediated transport, Golgi to ER	8/440	86/18670	0.000951416595769559	0.0138081700624963	0.0124433060126731	RACGAP1/KIF11/KIF4A/KIF2C/ARFGAP1/KIF18A/KIF23/KIF3B	8
BP	GO:0072698	protein localization to microtubule cytoskeleton	6/440	50/18670	0.00109424348184173	0.0158110952442329	0.0142482527104641	FAM83D/CRIPT/MAPRE1/TTK/STIL/AURKA	6
BP	GO:0000731	DNA synthesis involved in DNA repair	6/440	51/18670	0.00121587648403405	0.017491556436981	0.0157626092667018	PCNA/DTL/RFC2/PCLAF/RFC3/PRIMPOL	6
BP	GO:0051294	establishment of spindle orientation	5/440	35/18670	0.00128755181923334	0.018441790249281	0.0166189175288771	CENPA/PLK1/SAPCD2/NDC80/MAD2L1	5
BP	GO:0071456	cellular response to hypoxia	13/440	207/18670	0.00130456776610245	0.018604270751374	0.0167653376989276	EGLN2/CCNB1/PSMC6/PSMD6/E2F1/RWDD3/CCNA2/TIGAR/SIRT2/EIF4EBP1/STC2/PSMC4/PSMD8	13
BP	GO:0070734	histone H3-K27 methylation	4/440	21/18670	0.0013246277037062	0.0188085665288153	0.0169494399271224	BEND3/PHF19/EED/EZH2	4
BP	GO:0006998	nuclear envelope organization	6/440	52/18670	0.00134758708282424	0.0190520932399289	0.0171688953201927	CCNB2/CCNB1/CDK1/PLK1/CHMP4B/REEP4	6
BP	GO:1903322	positive regulation of protein modification by small protein conjugation or removal	10/440	135/18670	0.00136946296719046	0.0192782769630245	0.0173727219872185	UBE2C/CDC20/BCL10/RWDD3/PLK1/SKP2/MASTL/UBE2S/TRIB3/FAM107A	10
BP	GO:1902101	positive regulation of metaphase/anaphase transition of cell cycle	3/440	10/18670	0.00137894604394903	0.0193288163425335	0.0174182658183036	CDT1/DLGAP5/ESPL1	3
BP	GO:0007292	female gamete generation	10/440	136/18670	0.00144784577811356	0.0202082304349467	0.0182107545126221	CCNB1/TOP2A/TRIP13/PLK1/RAD51C/NCAPH/TTK/SIRT2/MASTL/AURKA	10
BP	GO:0010972	negative regulation of G2/M transition of mitotic cell cycle	8/440	93/18670	0.00158359459140866	0.0219931018651827	0.0198192009106011	PSMC6/PSMD6/CDK1/AURKB/CDC6/PSMC4/PSMD8/AURKA	8
BP	GO:0007063	regulation of sister chromatid cohesion	4/440	22/18670	0.00158913571403912	0.0219931018651827	0.0198192009106011	CDCA5/FEN1/BUB1/ESPL1	4
BP	GO:0090329	regulation of DNA-dependent DNA replication	6/440	54/18670	0.00164340006974431	0.0225633469304974	0.0203330802891004	CDT1/RFC2/DSCC1/E2F8/TIMELESS/RFC3	6
BP	GO:0031100	animal organ regeneration	7/440	73/18670	0.00164409753548442	0.0225633469304974	0.0203330802891004	CDK1/PCNA/TYMS/CCNA2/CCND1/EZH2/AURKA	7
BP	GO:0060236	regulation of mitotic spindle organization	5/440	37/18670	0.00166346581152201	0.0227340327574674	0.0204868947313763	TPX2/PLK1/CHMP4B/TACC3/PSRC1	5
BP	GO:0031398	positive regulation of protein ubiquitination	9/440	117/18670	0.00181078624806937	0.0245969351905856	0.0221656591833005	UBE2C/CDC20/BCL10/PLK1/SKP2/MASTL/UBE2S/TRIB3/FAM107A	9
BP	GO:0031146	SCF-dependent proteasomal ubiquitin-dependent protein catabolic process	8/440	95/18670	0.00181477387686637	0.0245969351905856	0.0221656591833005	PSMC6/PSMD6/SKP2/CCNF/FBXO17/PSMC4/FBXL16/PSMD8	8
BP	GO:0035404	histone-serine phosphorylation	3/440	11/18670	0.00186303164466204	0.0250440319446373	0.0225685628050518	CCNB1/AURKB/AURKA	3
BP	GO:1905820	positive regulation of chromosome separation	3/440	11/18670	0.00186303164466204	0.0250440319446373	0.0225685628050518	CDT1/DLGAP5/ESPL1	3
BP	GO:0016572	histone phosphorylation	5/440	38/18670	0.00187896864330703	0.0251551720410084	0.022668717294978	CCNB1/CDK1/AURKB/CCNA2/AURKA	5
BP	GO:0007064	mitotic sister chromatid cohesion	4/440	23/18670	0.00188824733727521	0.0251766311636694	0.0226880552976841	CDC20/CDCA5/SGO1/DSCC1	4
BP	GO:0006333	chromatin assembly or disassembly	12/440	191/18670	0.00196937208767527	0.0261519856177121	0.0235670011599922	MCM2/ASF1B/HJURP/CENPA/MIS18A/POLE3/CENPM/RBBP7/OIP5/CENPU/CENPW/CENPH	12
BP	GO:0036294	cellular response to decreased oxygen levels	13/440	217/18670	0.00198725666807478	0.0262830720616342	0.023685130407275	EGLN2/CCNB1/PSMC6/PSMD6/E2F1/RWDD3/CCNA2/TIGAR/SIRT2/EIF4EBP1/STC2/PSMC4/PSMD8	13
BP	GO:0045143	homologous chromosome segregation	6/440	57/18670	0.00217644273054481	0.0286696070529598	0.0258357691285979	NDC1/TRIP13/PTTG1/PLK1/CCNE1/ESPL1	6
BP	GO:1902410	mitotic cytokinetic process	4/440	24/18670	0.00222418287845424	0.0291812793653196	0.0262968653587347	KIF20A/CEP55/CHMP4B/MITD1	4
BP	GO:2000779	regulation of double-strand break repair	7/440	77/18670	0.00223953668090562	0.0292656586190056	0.0263729041727111	FOXM1/RAD51AP1/RAD51/TIMELESS/AUNIP/RMI2/DEK	7
BP	GO:0009314	response to radiation	21/440	448/18670	0.00231115502033672	0.0300817002647002	0.0271082844490623	ECT2/FEN1/BCL2L1/PCNA/AURKB/DTL/PBK/POLE3/RAD51AP1/RAD51/AKT2/PCLAF/MSH2/RAD54L/RHNO1/TIGAR/SCARA3/NMU/PRIMPOL/CCND1/B4GALT2	21
BP	GO:0070601	centromeric sister chromatid cohesion	3/440	12/18670	0.00244083494469668	0.031519443380335	0.028403914317067	BUB1B/BUB1/SGO1	3
BP	GO:0072697	protein localization to cell cortex	3/440	12/18670	0.00244083494469668	0.031519443380335	0.028403914317067	PLK1/SAPCD2/ANLN	3
BP	GO:0010212	response to ionizing radiation	10/440	147/18670	0.00257598967498994	0.0330048677108087	0.0297425123658378	ECT2/BCL2L1/POLE3/RAD51AP1/RAD51/MSH2/RAD54L/RHNO1/TIGAR/CCND1	10
BP	GO:0090263	positive regulation of canonical Wnt signaling pathway	10/440	147/18670	0.00257598967498994	0.0330048677108087	0.0297425123658378	PSMC6/PSMD6/NRARP/GID8/ZBED2/PSMC4/LGR6/PSMD8/RSPO4/RSPO1	10
BP	GO:0090224	regulation of spindle organization	5/440	41/18670	0.00264799736910512	0.0337954528041431	0.030454952334414	TPX2/PLK1/CHMP4B/TACC3/PSRC1	5
BP	GO:0051101	regulation of DNA binding	9/440	124/18670	0.00269504965101304	0.0342626467260573	0.0308759666260491	CDCA5/CDT1/NEK2/E2F1/HJURP/HMGB1/CEBPG/SIRT2/HDAC2	9
BP	GO:1902808	positive regulation of cell cycle G1/S phase transition	6/440	60/18670	0.00283046292343656	0.0358452447446792	0.0323021332615723	FAM83D/CCNE1/CDC45/CDC6/CCND1/EZH2	6
BP	GO:0000209	protein polyubiquitination	16/440	310/18670	0.00294091182911115	0.0370557163442617	0.0333929561921332	UBE2V1/UBE2C/UBE2T/PSMC6/PSMD6/RMND5A/DTL/THOP1/SKP2/CCNF/UBE2S/FBXO17/SIAH2/PSMC4/FBXL16/PSMD8	16
BP	GO:0006284	base-excision repair	5/440	42/18670	0.00294864084324766	0.0370557163442617	0.0333929561921332	FEN1/PCNA/APEX2/UNG/PRMT6	5
BP	GO:0001556	oocyte maturation	4/440	26/18670	0.00301524668801474	0.0376045974779025	0.0338875833497915	CCNB1/TRIP13/SIRT2/AURKA	4
BP	GO:0060706	cell differentiation involved in embryonic placenta development	4/440	26/18670	0.00301524668801474	0.0376045974779025	0.0338875833497915	KRT8/DNAJB6/E2F8/SPINT2	4
BP	GO:0016579	protein deubiquitination	15/440	283/18670	0.0030603541099933	0.0380225813665834	0.0342642517578197	CDC20/PSMC6/PSMD6/CDK1/SPATA2/ABRAXAS2/TFPT/CCNA2/ADRM1/SKP2/USP5/SIAH2/EPOP/PSMC4/PSMD8	15
BP	GO:0000212	meiotic spindle organization	3/440	13/18670	0.00311795921931976	0.038592099016486	0.0347774756220452	ESPL1/TUBG1/AURKA	3
BP	GO:0030177	positive regulation of Wnt signaling pathway	11/440	179/18670	0.0035403828518548	0.043655848699563	0.0393407006252801	PSMC6/PSMD6/NRARP/DEPDC1B/GID8/ZBED2/PSMC4/LGR6/PSMD8/RSPO4/RSPO1	11
BP	GO:0007019	microtubule depolymerization	5/440	44/18670	0.00362263095486985	0.0445027323294874	0.0401038743200258	CKAP2/KIF2C/KIF18B/KIF18A/HDGFL3	5
BP	GO:0071453	cellular response to oxygen levels	13/440	234/18670	0.00380861409656459	0.0466128889430293	0.0420054531938467	EGLN2/CCNB1/PSMC6/PSMD6/E2F1/RWDD3/CCNA2/TIGAR/SIRT2/EIF4EBP1/STC2/PSMC4/PSMD8	13
BP	GO:0071168	protein localization to chromatin	4/440	28/18670	0.00397936454882499	0.0485216197774943	0.0437255161537882	CDCA5/PLK1/MSH2/EZH2	4
CC	GO:0098687	chromosomal region	50/450	349/19717	1.38602121961305e-25	6.63904164194651e-23	5.70457154598634e-23	MCM2/CCNB1/CDCA5/CDCA8/ZWINT/CDK1/CDT1/FEN1/NEK2/PCNA/BIRC5/HJURP/DCLRE1B/KIF2C/AURKB/CENPA/PLK1/SKA3/BUB1B/MIS18A/NCAPD2/BUB1/TTK/SPC24/RAD51/NUF2/SGO1/SPC25/MCM4/CENPM/KIF18A/MSH2/NDC80/DSCC1/NCAPG/DSN1/SKA1/OIP5/CENPF/SIRT2/MCM6/INCENP/CENPU/CENPW/MAD2L1/MCM3/CENPH/EZH2/SKA2/AURKA	50
CC	GO:0000775	chromosome, centromeric region	38/450	193/19717	9.57874585587191e-25	2.29410963248132e-22	1.97120506823469e-22	CCNB1/CDCA5/CDCA8/ZWINT/CDT1/NEK2/BIRC5/HJURP/KIF2C/AURKB/CENPA/PLK1/SKA3/BUB1B/MIS18A/NCAPD2/BUB1/TTK/SPC24/NUF2/SGO1/SPC25/CENPM/KIF18A/NDC80/DSCC1/NCAPG/DSN1/SKA1/OIP5/CENPF/INCENP/CENPU/CENPW/MAD2L1/CENPH/SKA2/AURKA	38
CC	GO:0000779	condensed chromosome, centromeric region	31/450	118/19717	2.0144921689565e-24	2.62827840116286e-22	2.25833832513939e-22	CCNB1/ZWINT/CDT1/NEK2/BIRC5/HJURP/KIF2C/AURKB/CENPA/PLK1/SKA3/BUB1B/NCAPD2/BUB1/SPC24/NUF2/SGO1/SPC25/CENPM/NDC80/NCAPG/DSN1/SKA1/CENPF/INCENP/CENPU/CENPW/MAD2L1/CENPH/SKA2/AURKA	31
CC	GO:0000793	condensed chromosome	40/450	223/19717	2.19480451036564e-24	2.62827840116286e-22	2.25833832513939e-22	CCNB1/CDCA5/TOP2A/ZWINT/CDT1/NEK2/BIRC5/HJURP/KIF2C/HMGB1/AURKB/CENPA/PLK1/SKA3/MKI67/BUB1B/NCAPD2/NCAPH/BUB1/SPC24/RAD51/NUF2/SGO1/SPC25/CENPM/NDC80/NCAPG/SMC2/DSN1/SKA1/CENPF/INCENP/CENPU/CENPW/MAD2L1/TUBG1/CENPH/SKA2/RCC1/AURKA	40
CC	GO:0005819	spindle	47/450	347/19717	4.95164128577323e-23	4.74367235177076e-21	4.07598261628913e-21	TPX2/CDC20/ECT2/CCNB1/POC1A/CDCA8/KIF20A/RACGAP1/CKAP2/KIF11/CDK1/NEK2/FAM83D/BIRC5/KIF4A/KIFC1/AURKB/PLK1/SKA3/BUB1B/KIF18B/MAPRE1/MZT1/SAC3D1/TTK/DLGAP5/NUSAP1/ABRAXAS2/SGO1/KIF18A/CKAP2L/TACC3/DSN1/SKA1/CENPF/KIF23/AUNIP/CDC6/ESPL1/SIRT2/KIF3B/INCENP/MAD2L1/TUBG1/PSRC1/SKA2/AURKA	47
CC	GO:0000776	kinetochore	30/450	135/19717	2.24383078257812e-21	1.79132490809154e-19	1.53918918594394e-19	CCNB1/ZWINT/CDT1/NEK2/BIRC5/HJURP/KIF2C/AURKB/CENPA/PLK1/SKA3/BUB1B/BUB1/TTK/SPC24/NUF2/SGO1/SPC25/CENPM/KIF18A/NDC80/DSN1/SKA1/CENPF/INCENP/CENPU/CENPW/MAD2L1/CENPH/SKA2	30
CC	GO:0000777	condensed chromosome kinetochore	27/450	105/19717	3.7279188312085e-21	2.55096160021267e-19	2.19190415489101e-19	CCNB1/ZWINT/CDT1/NEK2/BIRC5/HJURP/KIF2C/CENPA/PLK1/SKA3/BUB1B/BUB1/SPC24/NUF2/SGO1/SPC25/CENPM/NDC80/DSN1/SKA1/CENPF/INCENP/CENPU/CENPW/MAD2L1/CENPH/SKA2	27
CC	GO:0005876	spindle microtubule	17/450	59/19717	1.05494414060919e-14	6.31647804189751e-13	5.42740998655516e-13	KIF11/CDK1/BIRC5/KIF4A/AURKB/PLK1/SKA3/KIF18B/MAPRE1/NUSAP1/KIF18A/SKA1/KIF3B/TUBG1/PSRC1/SKA2/AURKA	17
CC	GO:0072686	mitotic spindle	20/450	109/19717	5.36107780995447e-13	2.85328474552021e-11	2.45167417975695e-11	TPX2/ECT2/RACGAP1/KIF11/CDK1/FAM83D/KIFC1/AURKB/KIF18B/MAPRE1/NUSAP1/KIF18A/CKAP2L/TACC3/SKA1/KIF23/ESPL1/SIRT2/MAD2L1/AURKA	20
CC	GO:0030496	midbody	24/450	173/19717	1.48100308312748e-12	7.09400476818062e-11	6.09549690002994e-11	ECT2/CDCA8/KIF20A/RACGAP1/CDK1/NEK2/CEP55/BIRC5/KIF4A/AURKB/PLK1/CHMP4B/MITD1/ANLN/RALA/ABRAXAS2/CENPF/KIF23/SIRT2/KIF3B/INCENP/PSRC1/SCCPDH/AURKA	24
CC	GO:0000940	condensed chromosome outer kinetochore	9/450	14/19717	2.80850121519712e-12	1.2229746200722e-10	1.05083633984888e-10	CCNB1/PLK1/SKA3/BUB1B/BUB1/NDC80/SKA1/CENPF/SKA2	9
CC	GO:0000922	spindle pole	23/450	164/19717	3.46119379196689e-12	1.38159318862678e-10	1.18712874794654e-10	TPX2/CDC20/CCNB1/POC1A/CKAP2/KIF11/NEK2/FAM83D/AURKB/PLK1/DLGAP5/ABRAXAS2/SGO1/CKAP2L/TACC3/DSN1/CENPF/AUNIP/CDC6/MAD2L1/TUBG1/PSRC1/AURKA	23
CC	GO:0000780	condensed nuclear chromosome, centromeric region	11/450	26/19717	4.4000075244172e-12	1.62123354168911e-10	1.39303881947136e-10	CCNB1/AURKB/CENPA/PLK1/BUB1B/BUB1/NUF2/SGO1/NDC80/DSN1/AURKA	11
CC	GO:0000794	condensed nuclear chromosome	18/450	99/19717	9.26350434232607e-12	3.1694418428387e-10	2.72333097582669e-10	CCNB1/NEK2/AURKB/CENPA/PLK1/BUB1B/NCAPD2/NCAPH/BUB1/RAD51/NUF2/SGO1/NDC80/DSN1/INCENP/TUBG1/RCC1/AURKA	18
CC	GO:0005874	microtubule	35/450	416/19717	3.42158904162709e-11	1.09262743395958e-09	9.38836010720134e-10	TPX2/KIF20A/RACGAP1/CKAP2/BCL10/KIF11/CDK1/NEK2/BIRC5/KIF4A/KIF2C/KIFC1/AURKB/PLK1/SKA3/KIF18B/MAPRE1/NUSAP1/ABRAXAS2/KIF18A/TUBB4B/SKA1/GTSE1/KIF23/SIRT2/KIF3B/INCENP/REEP4/TUBG1/PSRC1/TUBB/SKA2/FKBP4/AURKA/TUBA1C	35
CC	GO:0000778	condensed nuclear chromosome kinetochore	8/450	15/19717	3.87069864214281e-10	1.1587904059915e-08	9.95686295445947e-09	CCNB1/CENPA/PLK1/BUB1B/BUB1/NUF2/NDC80/DSN1	8
CC	GO:0000307	cyclin-dependent protein kinase holoenzyme complex	10/450	42/19717	2.65655016365693e-08	7.48522075524512e-07	6.4316477646431e-07	CKS2/CCNB2/CCNB1/CDK1/PCNA/CCNE1/CCNA2/CCNF/CCND1/CKS1B	10
CC	GO:0051233	spindle midzone	9/450	34/19717	4.9032952452805e-08	1.30482134582742e-06	1.12116283093841e-06	CDCA8/RACGAP1/AURKB/PLK1/KIF18B/MAPRE1/KIF18A/CDC6/AURKA	9
CC	GO:0017053	transcriptional repressor complex	12/450	84/19717	4.4103090266946e-07	1.11186211778248e-05	9.55363340408636e-06	HDGF/LIN37/HMGB1/YWHAB/RBBP7/MTA3/DEPDC1/SIRT2/RBBP8/HDAC2/AKIRIN2/CCND1	12
CC	GO:0035098	ESC/E(Z) complex	6/450	16/19717	9.01611418328127e-07	2.15935934689586e-05	1.8554213924542e-05	RBBP7/PHF19/EED/HDAC2/EZH2/EPOP	6
CC	GO:0005871	kinesin complex	9/450	55/19717	3.88754478150115e-06	8.86730452542405e-05	7.6191980429421e-05	KIF20A/KIF11/KIF4A/KIF2C/KIFC1/KIF18B/KIF18A/KIF23/KIF3B	9
CC	GO:0005875	microtubule associated complex	14/450	152/19717	1.05229992650498e-05	0.000229114393089039	0.000196865680030358	CDCA8/KIF20A/KIF11/BIRC5/STAU1/KIF4A/KIF2C/KIFC1/AURKB/KIF18B/KIF18A/KIF23/KIF3B/AURKA	14
CC	GO:0045120	pronucleus	5/450	15/19717	1.50543394087728e-05	0.000313522981600094	0.000269393442051723	CENPF/CCNA2/EED/EZH2/AURKA	5
CC	GO:0005657	replication fork	9/450	70/19717	2.93908939377299e-05	0.00058659325817386	0.000504028049546158	PCNA/RAD51C/RFC2/CDC45/TIMELESS/RFC3/GINS2/BCAS2/MCM3	9
CC	GO:1902554	serine/threonine protein kinase complex	10/450	88/19717	3.19636210056969e-05	0.000612422978469152	0.000526222139504315	CKS2/CCNB2/CCNB1/CDK1/PCNA/CCNE1/CCNA2/CCNF/CCND1/CKS1B	10
CC	GO:0005838	proteasome regulatory particle	5/450	21/19717	9.10929040818152e-05	0.00167821157904575	0.00144199698364331	PSMC6/PSMD6/ADRM1/PSMC4/PSMD8	5
CC	GO:0042555	MCM complex	4/450	12/19717	0.000114583371545828	0.0020327938877945	0.00174667049802802	MCM2/MCM4/MCM6/MCM3	4
CC	GO:0000790	nuclear chromatin	21/450	377/19717	0.000169523259295518	0.0028240080208567	0.0024265182642676	ASF1B/CDCA5/E2F1/HMGB1/CENPA/BEND3/RAD51AP1/RAD51/HMGB3/RBBP7/TFPT/MTA3/TIMELESS/SIRT2/RBMX/EED/HDAC2/ANP32E/EZH2/RCC1/NR1D1	21
CC	GO:0005881	cytoplasmic microtubule	8/450	69/19717	0.000170973345730364	0.0028240080208567	0.0024265182642676	CKAP2/BCL10/KIF2C/KIF18B/MAPRE1/KIF18A/GTSE1/TUBG1	8
CC	GO:0022624	proteasome accessory complex	5/450	24/19717	0.00017982459566248	0.00287119937741094	0.00246706725979052	PSMC6/PSMD6/ADRM1/PSMC4/PSMD8	5
CC	GO:1902911	protein kinase complex	10/450	109/19717	0.000197422126618811	0.00305049027904549	0.00262112229229049	CKS2/CCNB2/CCNB1/CDK1/PCNA/CCNE1/CCNA2/CCNF/CCND1/CKS1B	10
CC	GO:0034399	nuclear periphery	11/450	131/19717	0.000210650392821828	0.00315317306755173	0.00270935209188601	KRT8/LMNB1/PCNA/KIF4A/ZNF326/CENPF/EIF6/YEATS4/CFL2/CENPW/PHF5A	11
CC	GO:0010369	chromocenter	4/450	14/19717	0.000223452730191837	0.00324345023520879	0.00278692240845322	CDCA8/AURKB/OIP5/INCENP	4
CC	GO:0031616	spindle pole centrosome	4/450	15/19717	0.000299233963203861	0.00421567848160734	0.00362230587036253	AURKB/DLGAP5/ABRAXAS2/AURKA	4
CC	GO:0043596	nuclear replication fork	6/450	41/19717	0.000312241008889637	0.00427324123594675	0.00367176645040145	PCNA/CDC45/TIMELESS/GINS2/BCAS2/MCM3	6
CC	GO:0000781	chromosome, telomeric region	12/450	161/19717	0.000334976017274943	0.00445704200763049	0.00382969657176908	MCM2/CDK1/FEN1/PCNA/DCLRE1B/RAD51/MCM4/MSH2/SIRT2/MCM6/MCM3/EZH2	12
CC	GO:0032155	cell division site part	7/450	63/19717	0.000565638060027735	0.00732271975008878	0.00629201938750624	ECT2/KIF20A/RACGAP1/CEP55/ANLN/RALA/MASTL	7
CC	GO:0000784	nuclear chromosome, telomeric region	10/450	125/19717	0.000594905012994621	0.00749893424274799	0.00644343102717166	MCM2/CDK1/FEN1/PCNA/DCLRE1B/RAD51/MCM4/MSH2/MCM6/MCM3	10
CC	GO:0031519	PcG protein complex	6/450	47/19717	0.00066449430536569	0.00816135313513244	0.00701261196755694	RBBP7/PHF19/EED/HDAC2/EZH2/EPOP	6
CC	GO:0016363	nuclear matrix	9/450	109/19717	0.000882249564129343	0.0105032972551819	0.00902491863921794	KRT8/LMNB1/KIF4A/ZNF326/CENPF/YEATS4/CFL2/CENPW/PHF5A	9
CC	GO:0032153	cell division site	7/450	68/19717	0.000899029618919536	0.0105032972551819	0.00902491863921794	ECT2/KIF20A/RACGAP1/CEP55/ANLN/RALA/MASTL	7
CC	GO:0031461	cullin-RING ubiquitin ligase complex	11/450	158/19717	0.00103262540399795	0.0117768468694052	0.0101192113524611	UBE2C/CDC20/CKS2/DTL/BUB1B/SKP2/CCNF/UBE2S/FBXO17/FBXL16/CKS1B	11
CC	GO:0044450	microtubule organizing center part	12/450	185/19717	0.001151209491411	0.0128148474629943	0.0110111094561713	ODF2L/TOP2A/POC1A/CEP55/PLK1/MZT1/SSX2IP/STIL/CCNF/SIRT2/TUBG1/AURKA	12
CC	GO:0005680	anaphase-promoting complex	4/450	21/19717	0.00117714673981576	0.0128148474629943	0.0110111094561713	UBE2C/CDC20/BUB1B/UBE2S	4
CC	GO:0005759	mitochondrial matrix	22/450	469/19717	0.00122566992856114	0.0130465754617952	0.0112102208670738	DARS2/MRPL44/CCNB1/PARS2/MRPL47/CDK1/IDH2/BCL2L1/RAD51/SARS2/TYMS/ALDH7A1/MRPL30/MRPL39/MRPS12/MRPL37/PRIMPOL/ATP5F1C/LRRC59/SDHAF1/VDAC1/MTHFD2	22
CC	GO:0005814	centriole	10/450	139/19717	0.00134855338620985	0.0140425450433591	0.0120660039818776	ODF2L/TOP2A/POC1A/CEP55/PLK1/STIL/CCNF/SIRT2/TUBG1/AURKA	10
CC	GO:0032154	cleavage furrow	6/450	55/19717	0.00153927207782247	0.0156874750058928	0.0134794038617824	ECT2/KIF20A/RACGAP1/CEP55/RALA/MASTL	6
CC	GO:0000235	astral microtubule	3/450	11/19717	0.00169984185981512	0.0162844850170289	0.0139923824671098	KIF18B/MAPRE1/KIF18A	3
CC	GO:0005652	nuclear lamina	3/450	11/19717	0.00169984185981512	0.0162844850170289	0.0139923824671098	LMNB1/PCNA/EIF6	3
CC	GO:0005818	aster	3/450	11/19717	0.00169984185981512	0.0162844850170289	0.0139923824671098	KIF18B/MAPRE1/KIF18A	3
CC	GO:0045171	intercellular bridge	6/450	59/19717	0.00221653128283925	0.0208180094996079	0.0178877963176501	TPX2/CDCA8/KIF20A/CEP55/KIF4A/KIF23	6
CC	GO:0005635	nuclear envelope	21/450	464/19717	0.00241150294165053	0.022213652097127	0.0190869969673149	TRA2B/LMNB1/NUP210/NDC1/BCL2L1/CEPT1/CSE1L/DTL/CHMP4B/LTC4S/SYNE4/TFPT/YBX1/CENPF/YEATS4/MAD2L1/GCHFR/LRRC59/TUBB/RCC1/CLGN	21
CC	GO:1990023	mitotic spindle midzone	3/450	13/19717	0.00284798037071515	0.0257392942938218	0.0221163917566956	AURKB/KIF18B/KIF18A	3
CC	GO:0019005	SCF ubiquitin ligase complex	6/450	64/19717	0.00335313782527845	0.0297435744131181	0.0255570543798026	CKS2/SKP2/CCNF/FBXO17/FBXL16/CKS1B	6
CC	GO:0090543	Flemming body	4/450	28/19717	0.00355066955411103	0.0309231039348942	0.0265705606824385	RACGAP1/CEP55/RALA/KIF23	4
CC	GO:0090568	nuclear transcriptional repressor complex	4/450	29/19717	0.00404559338988761	0.0339971795395818	0.0292119485770278	RBBP7/MTA3/SIRT2/HDAC2	4
CC	GO:1990752	microtubule end	4/450	29/19717	0.00404559338988761	0.0339971795395818	0.0292119485770278	KIF2C/KIF18B/MAPRE1/ABRAXAS2	4
CC	GO:0016581	NuRD complex	3/450	15/19717	0.00437989230458955	0.035558786676244	0.0305537536323731	RBBP7/MTA3/HDAC2	3
CC	GO:0090545	CHD-type complex	3/450	15/19717	0.00437989230458955	0.035558786676244	0.0305537536323731	RBBP7/MTA3/HDAC2	3
CC	GO:0000151	ubiquitin ligase complex	14/450	282/19717	0.0055725109279029	0.0444872122410915	0.0382254696984217	UBE2V1/UBE2C/CDC20/CKS2/RMND5A/DTL/BUB1B/SKP2/CCNF/UBE2S/GID8/FBXO17/FBXL16/CKS1B	14
MF	GO:0140097	catalytic activity, acting on DNA	23/436	213/17697	3.09701628008723e-09	1.75910524708955e-06	1.62022851705616e-06	MCM2/TOP2A/FEN1/PCNA/DCLRE1B/APEX2/GINS1/RAD51C/UNG/POLE3/RAD51/RFC2/MCM4/DSCC1/CDC45/RAD54L/EXO1/RFC3/MCM6/GINS2/RBBP8/MCM3/PRIMPOL	23
MF	GO:0008017	microtubule binding	22/436	246/17697	2.04627909752886e-07	5.81143263698197e-05	5.35263532353603e-05	KIF20A/RACGAP1/KIF11/FAM83D/BIRC5/KIF4A/KIF2C/KIFC1/PLK1/CRIPT/KIF18B/MAPRE1/NUSAP1/ABRAXAS2/KIF18A/SKA1/KIF23/KIF3B/REEP4/HDGFL3/PSRC1/SKA2	22
MF	GO:0003678	DNA helicase activity	11/436	81/17697	4.60108075449915e-06	0.000540428622461616	0.000497763204898857	MCM2/GINS1/RAD51/RFC2/MCM4/DSCC1/CDC45/RFC3/MCM6/GINS2/MCM3	11
MF	GO:0017116	single-stranded DNA-dependent ATP-dependent DNA helicase activity	6/436	20/17697	6.24590731844471e-06	0.000540428622461616	0.000497763204898857	MCM2/RAD51/RFC2/DSCC1/RFC3/MCM6	6
MF	GO:0043142	single-stranded DNA-dependent ATPase activity	6/436	20/17697	6.24590731844471e-06	0.000540428622461616	0.000497763204898857	MCM2/RAD51/RFC2/DSCC1/RFC3/MCM6	6
MF	GO:0008094	DNA-dependent ATPase activity	10/436	69/17697	6.89464334237644e-06	0.000540428622461616	0.000497763204898857	MCM2/TOP2A/RAD51C/RAD51/RFC2/MSH2/DSCC1/RAD54L/RFC3/MCM6	10
MF	GO:0004003	ATP-dependent DNA helicase activity	6/436	21/17697	8.56312958125801e-06	0.000540428622461616	0.000497763204898857	MCM2/RAD51/RFC2/DSCC1/RFC3/MCM6	6
MF	GO:0008026	ATP-dependent helicase activity	6/436	21/17697	8.56312958125801e-06	0.000540428622461616	0.000497763204898857	MCM2/RAD51/RFC2/DSCC1/RFC3/MCM6	6
MF	GO:0070035	purine NTP-dependent helicase activity	6/436	21/17697	8.56312958125801e-06	0.000540428622461616	0.000497763204898857	MCM2/RAD51/RFC2/DSCC1/RFC3/MCM6	6
MF	GO:0003688	DNA replication origin binding	6/436	24/17697	1.99481712643045e-05	0.00112040305295678	0.00103195018035493	MCM2/MCM4/CDC45/CDC6/MCM6/MCM3	6
MF	GO:0003697	single-stranded DNA binding	12/436	113/17697	2.24584179575846e-05	0.00112040305295678	0.00103195018035493	MCM2/HMGB1/RAD51AP1/RAD51/MCM4/MSH2/SMC2/CDC45/YBX1/MCM6/RBBP8/MCM3	12
MF	GO:0016538	cyclin-dependent protein serine/threonine kinase regulator activity	8/436	49/17697	2.36704870342983e-05	0.00112040305295678	0.00103195018035493	CKS2/CCNB2/CCNB1/CCNE1/CCNA2/CCNF/CCND1/CKS1B	8
MF	GO:0016887	ATPase activity	24/436	384/17697	3.11727783045195e-05	0.00134422748250627	0.00123810426020315	MCM2/TOP2A/KIF20A/PSMC6/PSMD6/KIF11/KIF4A/KIF2C/KIFC1/KIF18B/RAD51C/RAD51/RFC2/KIF18A/MSH2/DSCC1/RAD54L/KIF23/RFC3/KIF3B/MCM6/ATP5F1C/PSMC4/ATAD2	24
MF	GO:0015631	tubulin binding	22/436	336/17697	3.31323675265631e-05	0.00134422748250627	0.00123810426020315	KIF20A/RACGAP1/KIF11/FAM83D/BIRC5/KIF4A/KIF2C/KIFC1/PLK1/CRIPT/KIF18B/MAPRE1/NUSAP1/ABRAXAS2/KIF18A/SKA1/KIF23/KIF3B/REEP4/HDGFL3/PSRC1/SKA2	22
MF	GO:0043138	3'-5' DNA helicase activity	5/436	20/17697	0.000101284278408354	0.003835298009063	0.00353251132413698	MCM2/GINS1/CDC45/MCM6/GINS2	5
MF	GO:0003684	damaged DNA binding	8/436	65/17697	0.000187885337062906	0.00666992946573318	0.0061433560868595	FEN1/PCNA/DCLRE1B/HMGB1/UNG/MSH2/AUNIP/RBBP8	8
MF	GO:0003777	microtubule motor activity	9/436	84/17697	0.0002212011334287	0.00721399357845106	0.00664446776962597	KIF20A/KIF11/KIF4A/KIF2C/KIFC1/KIF18B/KIF18A/KIF23/KIF3B	9
MF	GO:0008022	protein C-terminus binding	14/436	187/17697	0.000228612472556548	0.00721399357845106	0.00664446776962597	CDC20/TOP2A/BCL10/MKI67/YWHAB/MAPRE1/RAD51/SNF8/MSH2/CENPF/YEATS4/TAF13/YWHAQ/MAD2L1	14
MF	GO:0000217	DNA secondary structure binding	5/436	24/17697	0.000255996332770315	0.00765294300071259	0.00704876329013001	HMGB1/RAD51C/HMGB3/MSH2/RBBP8	5
MF	GO:0000400	four-way junction DNA binding	4/436	16/17697	0.000522664176774249	0.0148436626203887	0.013671794518779	HMGB1/RAD51C/HMGB3/MSH2	4
MF	GO:0008409	5'-3' exonuclease activity	4/436	17/17697	0.000670262112568523	0.0173049490881328	0.0159387688969644	FEN1/DCLRE1B/CPSF3/EXO1	4
MF	GO:0035173	histone kinase activity	4/436	17/17697	0.000670262112568523	0.0173049490881328	0.0159387688969644	CCNB1/CDK1/AURKB/AURKA	4
MF	GO:0004386	helicase activity	12/436	163/17697	0.000731567226160539	0.0180665297590951	0.0166402247781139	MCM2/GINS1/RAD51/RFC2/MCM4/DSCC1/CDC45/RAD54L/RFC3/MCM6/GINS2/MCM3	12
MF	GO:0070182	DNA polymerase binding	4/436	19/17697	0.00104979802135776	0.0248452198388003	0.0228837551146845	CDT1/PCNA/HMGB1/RAD51	4
MF	GO:0042393	histone binding	13/436	197/17697	0.00123547335331589	0.0280699545873371	0.0258539055409684	CKS2/MCM2/ASF1B/HJURP/NCAPD2/PRMT6/PHF19/ANP32E/DEK/ATAD2/RCC1/CKS1B/CTCFL	13
MF	GO:0008301	DNA binding, bending	4/436	20/17697	0.00128692645709511	0.0281143933703855	0.0258948359990393	TOP2A/HMGB1/HMGB3/CEBPG	4
MF	GO:0042623	ATPase activity, coupled	16/436	284/17697	0.00189820145126945	0.0399325342341129	0.0367799657419461	MCM2/TOP2A/KIF11/KIF18B/RAD51C/RAD51/RFC2/KIF18A/MSH2/DSCC1/RAD54L/RFC3/KIF3B/MCM6/ATP5F1C/PSMC4	16
MF	GO:0016895	exodeoxyribonuclease activity, producing 5'-phosphomonoesters	4/436	23/17697	0.00221873861705207	0.0450086976601991	0.0414553794238676	FEN1/DCLRE1B/APEX2/EXO1	4
