# Supplementary material for: A novel tumor mutational burden-based risk model predicts prognosis and correlates with immune infiltration in ovarian cancer
Source: Front Immunol. 2022 Aug 8;13:943389. doi: 10.3389/fimmu.2022.943389 (PMC9393426; doi:10.3389/fimmu.2022.943389)
Supplement: Supplementary file 14 [file Table_5.xls]

ID	Description	GeneRatio	BgRatio	pvalue	p.adjust	qvalue	geneID	Count
hsa04110	Cell cycle	29/203	124/8108	1.03172289963397e-20	2.58962447808126e-18	2.30237110234107e-18	CDC20/MCM2/CCNB2/CCNB1/CDK1/PCNA/E2F1/PTTG1/PLK1/YWHAB/BUB1B/BUB1/TTK/MCM4/CDC25C/CCNE1/CDC45/CDC6/CCNA2/ESPL1/SKP2/PKMYT1/MCM6/E2F2/YWHAQ/HDAC2/MAD2L1/MCM3/CCND1	29
hsa04114	Oocyte meiosis	16/203	129/8108	1.16611873412733e-07	1.41982862836882e-05	1.26233453224655e-05	CDC20/CCNB2/CCNB1/CDK1/PTTG1/PLK1/YWHAB/BUB1/SGO1/CDC25C/CCNE1/ESPL1/PKMYT1/YWHAQ/MAD2L1/AURKA	16
hsa03030	DNA replication	9/203	36/8108	1.69700632872767e-07	1.41982862836882e-05	1.26233453224655e-05	MCM2/FEN1/PCNA/POLE3/RFC2/MCM4/RFC3/MCM6/MCM3	9
hsa04218	Cellular senescence	16/203	156/8108	1.60002681159838e-06	0.000100401682427799	8.92646536996994e-05	CCNB2/LIN37/NRAS/CCNB1/MYBL2/CDK1/FOXM1/E2F1/AKT2/CCNE1/CCNA2/EIF4EBP1/E2F2/CCND1/VDAC1/CAPN2	16
hsa04914	Progesterone-mediated oocyte maturation	11/203	100/8108	3.72845821869561e-05	0.00187168602578519	0.00166406977339678	CCNB2/CCNB1/CDK1/PLK1/BUB1/AKT2/CDC25C/CCNA2/PKMYT1/MAD2L1/AURKA	11
hsa05222	Small cell lung cancer	10/203	92/8108	9.35893793201113e-05	0.00391515570155799	0.00348086814313397	CKS2/BCL2L1/E2F1/LAMC2/AKT2/CCNE1/SKP2/E2F2/CCND1/CKS1B	10
hsa03410	Base excision repair	6/203	33/8108	0.000144032200054995	0.00516458317340054	0.00459170321979834	FEN1/PCNA/HMGB1/APEX2/UNG/POLE3	6
hsa03430	Mismatch repair	5/203	23/8108	0.000218140206765388	0.00684414898726406	0.00608496366240294	PCNA/RFC2/MSH2/EXO1/RFC3	5
hsa05166	Human T-cell leukemia virus 1 infection	15/203	219/8108	0.000379022117918116	0.0105705057330497	0.00939797532147843	CDC20/CCNB2/NRAS/BCL2L1/E2F1/PTTG1/BUB1B/AKT2/CCNE1/CCNA2/ESPL1/E2F2/MAD2L1/CCND1/VDAC1	15
hsa04115	p53 signaling pathway	8/203	73/8108	0.000447743831378893	0.0112383701676102	0.00999175707919214	CCNB2/CCNB1/CDK1/BCL2L1/RRM2/CCNE1/GTSE1/CCND1	8
hsa00480	Glutathione metabolism	7/203	57/8108	0.000508576082285254	0.0116047815139635	0.0103175243487535	GSS/IDH2/RRM2/TXNDC12/CHAC2/GPX7/ODC1	7
hsa05169	Epstein-Barr virus infection	13/203	202/8108	0.00164035066241677	0.0343106680222174	0.0305047667045925	PSMC6/PSMD6/E2F1/AKT2/CCNE1/CCNA2/ADRM1/SKP2/E2F2/HDAC2/CCND1/PSMC4/PSMD8	13
hsa03460	Fanconi anemia pathway	6/203	54/8108	0.00217153982141653	0.0419274227058115	0.0372766349911178	UBE2T/RAD51C/RAD51/RMI1/RMI2/FAAP24	6
hsa05212	Pancreatic cancer	7/203	76/8108	0.0028196199211218	0.0471816400134381	0.0419480297037068	BCL2L1/E2F1/RALA/RAD51/AKT2/E2F2/CCND1	7
hsa05220	Chronic myeloid leukemia	7/203	76/8108	0.0028196199211218	0.0471816400134381	0.0419480297037068	NRAS/BCL2L1/E2F1/AKT2/E2F2/HDAC2/CCND1	7
