# Supplementary material for: A novel tumor mutational burden-based risk model predicts prognosis and correlates with immune infiltration in ovarian cancer
Source: Front Immunol. 2022 Aug 8;13:943389. doi: 10.3389/fimmu.2022.943389 (PMC9393426; doi:10.3389/fimmu.2022.943389)
Supplement: Supplementary file 15 [file Table_6.xls]

NAME	GS<br> follow link to MSigDB	GS DETAILS	SIZE	ES	NES	NOM p-val	FDR q-val	FWER p-val	RANK AT MAX	LEADING EDGE
GOBP_RNA_SPLICING_VIA_TRANSESTERIFICATION_REACTIONS	GOBP_RNA_SPLICING_VIA_TRANSESTERIFICATION_REACTIONS	Details ...	318	0.6092695	2.3616936	0.0	0.0	0.0	6375	tags=50%, list=17%, signal=60%
GOBP_RNA_SPLICING	GOBP_RNA_SPLICING	Details ...	429	0.5771488	2.3143497	0.0	6.7533395E-4	0.002	6375	tags=46%, list=17%, signal=55%
GOBP_TRANSLATIONAL_INITIATION	GOBP_TRANSLATIONAL_INITIATION	Details ...	120	0.586126	2.240236	0.0	0.0042129126	0.008	4701	tags=39%, list=13%, signal=45%
GOBP_REGULATION_OF_MITOTIC_SPINDLE_ASSEMBLY	GOBP_REGULATION_OF_MITOTIC_SPINDLE_ASSEMBLY	Details ...	23	0.7285575	2.2003405	0.0	0.005835213	0.016	4891	tags=57%, list=13%, signal=65%
GOBP_PROTEIN_FOLDING	GOBP_PROTEIN_FOLDING	Details ...	209	0.5313485	2.191661	0.0	0.005750757	0.017	7129	tags=43%, list=19%, signal=52%
GOBP_REGULATION_OF_SPINDLE_ASSEMBLY	GOBP_REGULATION_OF_SPINDLE_ASSEMBLY	Details ...	30	0.68862355	2.1908858	0.0	0.0047922977	0.017	4891	tags=50%, list=13%, signal=58%
GOBP_NUCLEIC_ACID_PHOSPHODIESTER_BOND_HYDROLYSIS	GOBP_NUCLEIC_ACID_PHOSPHODIESTER_BOND_HYDROLYSIS	Details ...	260	0.53220135	2.1899927	0.0	0.0041076834	0.017	5341	tags=38%, list=14%, signal=44%
GOBP_RNA_PHOSPHODIESTER_BOND_HYDROLYSIS	GOBP_RNA_PHOSPHODIESTER_BOND_HYDROLYSIS	Details ...	146	0.5413588	2.1837986	0.0	0.0043903035	0.019	5574	tags=39%, list=15%, signal=46%
GOBP_SISTER_CHROMATID_COHESION	GOBP_SISTER_CHROMATID_COHESION	Details ...	63	0.69431007	2.1757112	0.0	0.004641129	0.023	5161	tags=54%, list=14%, signal=63%
GOBP_MRNA_PROCESSING	GOBP_MRNA_PROCESSING	Details ...	491	0.55407965	2.1729395	0.0	0.004566204	0.025	5770	tags=42%, list=16%, signal=49%
GOBP_NCRNA_3_END_PROCESSING	GOBP_NCRNA_3_END_PROCESSING	Details ...	50	0.6660736	2.161581	0.0	0.00585651	0.034	6008	tags=54%, list=16%, signal=64%
GOBP_CHROMOSOME_SEGREGATION	GOBP_CHROMOSOME_SEGREGATION	Details ...	349	0.5998772	2.1603901	0.0	0.0053684674	0.034	6218	tags=48%, list=17%, signal=57%
GOBP_MITOTIC_METAPHASE_PLATE_CONGRESSION	GOBP_MITOTIC_METAPHASE_PLATE_CONGRESSION	Details ...	53	0.66968	2.1473749	0.0	0.0061063194	0.039	5324	tags=51%, list=14%, signal=59%
GOBP_INTRACELLULAR_PROTEIN_TRANSMEMBRANE_TRANSPORT	GOBP_INTRACELLULAR_PROTEIN_TRANSMEMBRANE_TRANSPORT	Details ...	51	0.59502	2.1473603	0.0	0.0056701535	0.039	5777	tags=43%, list=16%, signal=51%
GOBP_PROTEIN_TRANSMEMBRANE_IMPORT_INTO_INTRACELLULAR_ORGANELLE	GOBP_PROTEIN_TRANSMEMBRANE_IMPORT_INTO_INTRACELLULAR_ORGANELLE	Details ...	35	0.6609684	2.147268	0.0	0.0052921437	0.039	7221	tags=51%, list=20%, signal=64%
GOBP_PROTEIN_K11_LINKED_UBIQUITINATION	GOBP_PROTEIN_K11_LINKED_UBIQUITINATION	Details ...	30	0.7006183	2.1460059	0.0019305019	0.005145175	0.039	6029	tags=50%, list=16%, signal=60%
GOBP_TRNA_PROCESSING	GOBP_TRNA_PROCESSING	Details ...	125	0.612052	2.1407304	0.0	0.005466376	0.043	6879	tags=55%, list=19%, signal=68%
GOBP_PROTEIN_DNA_COMPLEX_ASSEMBLY	GOBP_PROTEIN_DNA_COMPLEX_ASSEMBLY	Details ...	200	0.59719104	2.1404557	0.0	0.0051626884	0.043	8470	tags=53%, list=23%, signal=68%
GOBP_RNA_5_END_PROCESSING	GOBP_RNA_5_END_PROCESSING	Details ...	23	0.7524368	2.1388586	0.0	0.0051693087	0.045	4450	tags=65%, list=12%, signal=74%
GOBP_RNA_POLYMERASE_II_PREINITIATION_COMPLEX_ASSEMBLY	GOBP_RNA_POLYMERASE_II_PREINITIATION_COMPLEX_ASSEMBLY	Details ...	29	0.68678993	2.1366026	0.0	0.005212091	0.046	2635	tags=41%, list=7%, signal=45%
GOBP_NUCLEAR_CHROMOSOME_SEGREGATION	GOBP_NUCLEAR_CHROMOSOME_SEGREGATION		289	0.6017793	2.1272466	0.0	0.0059593334	0.051	6113	tags=47%, list=17%, signal=56%
GOBP_REGULATION_OF_SISTER_CHROMATID_COHESION	GOBP_REGULATION_OF_SISTER_CHROMATID_COHESION		21	0.78853893	2.1272101	0.0	0.0056884545	0.051	4925	tags=67%, list=13%, signal=77%
GOBP_MATURATION_OF_5_8S_RRNA	GOBP_MATURATION_OF_5_8S_RRNA		35	0.6862543	2.1264524	0.0	0.005471064	0.052	5546	tags=57%, list=15%, signal=67%
GOBP_POSITIVE_REGULATION_OF_PROTEIN_POLYUBIQUITINATION	GOBP_POSITIVE_REGULATION_OF_PROTEIN_POLYUBIQUITINATION		16	0.7632013	2.125634	0.0	0.0052431035	0.052	6415	tags=56%, list=17%, signal=68%
GOBP_SISTER_CHROMATID_SEGREGATION	GOBP_SISTER_CHROMATID_SEGREGATION		207	0.6331327	2.1188362	0.0	0.005776405	0.062	5630	tags=50%, list=15%, signal=58%
GOBP_TETRAPYRROLE_BIOSYNTHETIC_PROCESS	GOBP_TETRAPYRROLE_BIOSYNTHETIC_PROCESS		35	0.63455373	2.1166127	0.0	0.00567301	0.062	5083	tags=43%, list=14%, signal=50%
GOBP_PROTEIN_K48_LINKED_UBIQUITINATION	GOBP_PROTEIN_K48_LINKED_UBIQUITINATION		66	0.59763575	2.114426	0.0	0.005731947	0.067	6415	tags=47%, list=17%, signal=57%
GOBP_DNA_DEPENDENT_DNA_REPLICATION	GOBP_DNA_DEPENDENT_DNA_REPLICATION		160	0.653742	2.114064	0.001968504	0.0055688173	0.068	5393	tags=52%, list=15%, signal=61%
GOBP_TRNA_METABOLIC_PROCESS	GOBP_TRNA_METABOLIC_PROCESS		184	0.58782846	2.110597	0.0	0.005788959	0.073	7163	tags=52%, list=19%, signal=64%
GOBP_REGULATION_OF_PROTEASOMAL_PROTEIN_CATABOLIC_PROCESS	GOBP_REGULATION_OF_PROTEASOMAL_PROTEIN_CATABOLIC_PROCESS		187	0.4912912	2.110443	0.0	0.0055959937	0.073	7193	tags=42%, list=20%, signal=52%
GOBP_CELL_REDOX_HOMEOSTASIS	GOBP_CELL_REDOX_HOMEOSTASIS		37	0.6584969	2.1089988	0.0	0.005534397	0.075	2801	tags=43%, list=8%, signal=47%
GOBP_SNRNA_METABOLIC_PROCESS	GOBP_SNRNA_METABOLIC_PROCESS		64	0.59975237	2.1089478	0.0	0.005361447	0.075	5026	tags=42%, list=14%, signal=49%
GOBP_DNA_REPLICATION_INDEPENDENT_CHROMATIN_ORGANIZATION	GOBP_DNA_REPLICATION_INDEPENDENT_CHROMATIN_ORGANIZATION		34	0.7282799	2.105747	0.0	0.005451494	0.076	5889	tags=56%, list=16%, signal=66%
GOBP_CHAPERONE_MEDIATED_PROTEIN_COMPLEX_ASSEMBLY	GOBP_CHAPERONE_MEDIATED_PROTEIN_COMPLEX_ASSEMBLY		23	0.7241653	2.1026769	0.0	0.0056624273	0.081	8179	tags=74%, list=22%, signal=95%
GOBP_TRANSCRIPTION_INITIATION_FROM_RNA_POLYMERASE_II_PROMOTER	GOBP_TRANSCRIPTION_INITIATION_FROM_RNA_POLYMERASE_II_PROMOTER		79	0.5811976	2.0972502	0.0	0.006111285	0.083	5282	tags=42%, list=14%, signal=49%
GOBP_MITOTIC_SISTER_CHROMATID_SEGREGATION	GOBP_MITOTIC_SISTER_CHROMATID_SEGREGATION		173	0.6388942	2.0969374	0.0020283975	0.0059415274	0.083	5630	tags=51%, list=15%, signal=60%
GOBP_RIBONUCLEOPROTEIN_COMPLEX_BIOGENESIS	GOBP_RIBONUCLEOPROTEIN_COMPLEX_BIOGENESIS		449	0.5326731	2.0961313	0.0	0.0058195237	0.084	6375	tags=43%, list=17%, signal=52%
GOBP_PIGMENT_BIOSYNTHETIC_PROCESS	GOBP_PIGMENT_BIOSYNTHETIC_PROCESS		68	0.5482494	2.0953207	0.0	0.005703656	0.084	7599	tags=49%, list=21%, signal=61%
GOBP_PROTEIN_DNA_COMPLEX_SUBUNIT_ORGANIZATION	GOBP_PROTEIN_DNA_COMPLEX_SUBUNIT_ORGANIZATION		252	0.5627719	2.09515	0.0	0.005577792	0.084	8470	tags=52%, list=23%, signal=67%
GOBP_ESTABLISHMENT_OF_PROTEIN_LOCALIZATION_TO_ENDOPLASMIC_RETICULUM	GOBP_ESTABLISHMENT_OF_PROTEIN_LOCALIZATION_TO_ENDOPLASMIC_RETICULUM		44	0.6388834	2.0896785	0.0	0.0059497855	0.092	6568	tags=59%, list=18%, signal=72%
GOBP_REGULATION_OF_NUCLEASE_ACTIVITY	GOBP_REGULATION_OF_NUCLEASE_ACTIVITY		21	0.7030403	2.085517	0.0019569471	0.006349383	0.098	8306	tags=71%, list=23%, signal=92%
GOBP_DEOXYRIBONUCLEOTIDE_BIOSYNTHETIC_PROCESS	GOBP_DEOXYRIBONUCLEOTIDE_BIOSYNTHETIC_PROCESS		15	0.811384	2.0852022	0.0	0.0062131877	0.098	6144	tags=80%, list=17%, signal=96%
GOBP_MITOCHONDRIAL_TRANSPORT	GOBP_MITOCHONDRIAL_TRANSPORT		193	0.5037032	2.0850778	0.0	0.0061548217	0.099	7313	tags=41%, list=20%, signal=51%
GOBP_CENTROMERE_COMPLEX_ASSEMBLY	GOBP_CENTROMERE_COMPLEX_ASSEMBLY		31	0.77587163	2.0824559	0.0	0.006256003	0.102	3714	tags=71%, list=10%, signal=79%
GOBP_SPLICEOSOMAL_COMPLEX_ASSEMBLY	GOBP_SPLICEOSOMAL_COMPLEX_ASSEMBLY		73	0.606524	2.0789888	0.0	0.006572051	0.108	6204	tags=51%, list=17%, signal=61%
GOBP_RNA_PHOSPHODIESTER_BOND_HYDROLYSIS_EXONUCLEOLYTIC	GOBP_RNA_PHOSPHODIESTER_BOND_HYDROLYSIS_EXONUCLEOLYTIC		42	0.6288386	2.0775514	0.0	0.0065532746	0.109	6008	tags=50%, list=16%, signal=60%
GOBP_NCRNA_PROCESSING	GOBP_NCRNA_PROCESSING		392	0.53274053	2.077412	0.0020120724	0.006455497	0.109	5616	tags=40%, list=15%, signal=47%
GOBP_DNA_RECOMBINATION	GOBP_DNA_RECOMBINATION		319	0.5553957	2.0764565	0.0	0.0063774604	0.109	7614	tags=49%, list=21%, signal=61%
GOBP_DNA_REPLICATION	GOBP_DNA_REPLICATION		282	0.5879457	2.0758579	0.0	0.0062590796	0.109	5393	tags=45%, list=15%, signal=53%
GOBP_REGULATION_OF_TRANSLATIONAL_INITIATION	GOBP_REGULATION_OF_TRANSLATIONAL_INITIATION		81	0.57206976	2.0757973	0.0	0.0061338977	0.109	5433	tags=40%, list=15%, signal=46%
GOBP_METAPHASE_PLATE_CONGRESSION	GOBP_METAPHASE_PLATE_CONGRESSION		67	0.629336	2.0751102	0.0019762847	0.0060851933	0.109	5496	tags=46%, list=15%, signal=54%
GOBP_PROTEIN_TRANSMEMBRANE_TRANSPORT	GOBP_PROTEIN_TRANSMEMBRANE_TRANSPORT		62	0.55441785	2.07355	0.0	0.006166537	0.112	5777	tags=40%, list=16%, signal=48%
GOBP_POSTREPLICATION_REPAIR	GOBP_POSTREPLICATION_REPAIR		35	0.6739348	2.0732663	0.0	0.006050187	0.112	3021	tags=40%, list=8%, signal=44%
GOBP_SPLICEOSOMAL_SNRNP_ASSEMBLY	GOBP_SPLICEOSOMAL_SNRNP_ASSEMBLY		50	0.6806921	2.0725315	0.0	0.005961776	0.112	6375	tags=60%, list=17%, signal=72%
GOBP_DOUBLE_STRAND_BREAK_REPAIR	GOBP_DOUBLE_STRAND_BREAK_REPAIR		273	0.57287836	2.0712342	0.0	0.0060189757	0.115	6925	tags=51%, list=19%, signal=62%
GOBP_PYRIMIDINE_NUCLEOTIDE_METABOLIC_PROCESS	GOBP_PYRIMIDINE_NUCLEOTIDE_METABOLIC_PROCESS		51	0.5951687	2.0665839	0.0	0.006294197	0.122	8403	tags=59%, list=23%, signal=76%
GOBP_NEGATIVE_REGULATION_OF_CHROMOSOME_ORGANIZATION	GOBP_NEGATIVE_REGULATION_OF_CHROMOSOME_ORGANIZATION		89	0.6160123	2.0657487	0.0020120724	0.006313067	0.122	6113	tags=55%, list=17%, signal=66%
GOBP_NEGATIVE_REGULATION_OF_NUCLEAR_DIVISION	GOBP_NEGATIVE_REGULATION_OF_NUCLEAR_DIVISION		55	0.6510023	2.064515	0.0019011407	0.0063076597	0.125	4001	tags=55%, list=11%, signal=61%
GOBP_MEIOTIC_CHROMOSOME_SEGREGATION	GOBP_MEIOTIC_CHROMOSOME_SEGREGATION		96	0.59158784	2.0637176	0.001996008	0.0062901434	0.125	9514	tags=60%, list=26%, signal=81%
GOBP_REGULATION_OF_PROTEIN_MODIFICATION_BY_SMALL_PROTEIN_CONJUGATION_OR_REMOVAL	GOBP_REGULATION_OF_PROTEIN_MODIFICATION_BY_SMALL_PROTEIN_CONJUGATION_OR_REMOVAL		243	0.48235467	2.0629985	0.0	0.0062800036	0.126	6899	tags=39%, list=19%, signal=47%
GOBP_RNA_SURVEILLANCE	GOBP_RNA_SURVEILLANCE		15	0.78046536	2.0623052	0.0018656716	0.0062476066	0.127	3971	tags=73%, list=11%, signal=82%
GOBP_METHIONINE_METABOLIC_PROCESS	GOBP_METHIONINE_METABOLIC_PROCESS		16	0.73740447	2.0609164	0.0	0.006301508	0.13	5343	tags=56%, list=14%, signal=66%
GOBP_PROTEIN_MATURATION_BY_IRON_SULFUR_CLUSTER_TRANSFER	GOBP_PROTEIN_MATURATION_BY_IRON_SULFUR_CLUSTER_TRANSFER		16	0.85008204	2.056662	0.0	0.006614529	0.135	1316	tags=63%, list=4%, signal=65%
GOBP_CLEAVAGE_INVOLVED_IN_RRNA_PROCESSING	GOBP_CLEAVAGE_INVOLVED_IN_RRNA_PROCESSING		27	0.69320303	2.054339	0.001980198	0.006651981	0.135	6331	tags=56%, list=17%, signal=67%
GOBP_CHROMOSOME_LOCALIZATION	GOBP_CHROMOSOME_LOCALIZATION		85	0.58894867	2.051656	0.0	0.006822734	0.14	5496	tags=42%, list=15%, signal=50%
GOBP_REGULATION_OF_MRNA_SPLICING_VIA_SPLICEOSOME	GOBP_REGULATION_OF_MRNA_SPLICING_VIA_SPLICEOSOME		103	0.58662635	2.0511875	0.0	0.006741141	0.14	4891	tags=41%, list=13%, signal=47%
GOBP_PROTEIN_TARGETING_TO_MITOCHONDRION	GOBP_PROTEIN_TARGETING_TO_MITOCHONDRION		100	0.52495426	2.049915	0.0	0.0068343626	0.15	5052	tags=35%, list=14%, signal=40%
GOBP_NEGATIVE_REGULATION_OF_PROTEASOMAL_PROTEIN_CATABOLIC_PROCESS	GOBP_NEGATIVE_REGULATION_OF_PROTEASOMAL_PROTEIN_CATABOLIC_PROCESS		48	0.55848515	2.0486443	0.0	0.0069514574	0.157	6030	tags=42%, list=16%, signal=50%
GOBP_CHROMOSOME_SEPARATION	GOBP_CHROMOSOME_SEPARATION		97	0.62633324	2.0467489	0.0019569471	0.00698112	0.158	6975	tags=56%, list=19%, signal=68%
GOBP_NEGATIVE_REGULATION_OF_PROTEIN_MODIFICATION_BY_SMALL_PROTEIN_CONJUGATION_OR_REMOVAL	GOBP_NEGATIVE_REGULATION_OF_PROTEIN_MODIFICATION_BY_SMALL_PROTEIN_CONJUGATION_OR_REMOVAL		94	0.49424294	2.046013	0.0	0.0069880043	0.16	6717	tags=37%, list=18%, signal=45%
GOBP_REGULATION_OF_OXIDATIVE_STRESS_INDUCED_INTRINSIC_APOPTOTIC_SIGNALING_PATHWAY	GOBP_REGULATION_OF_OXIDATIVE_STRESS_INDUCED_INTRINSIC_APOPTOTIC_SIGNALING_PATHWAY		28	0.62320286	2.0399053	0.0	0.0075289556	0.173	6519	tags=50%, list=18%, signal=61%
GOBP_MITOCHONDRIAL_TRANSMEMBRANE_TRANSPORT	GOBP_MITOCHONDRIAL_TRANSMEMBRANE_TRANSPORT		104	0.5616873	2.0391796	0.0	0.0074692415	0.173	6684	tags=48%, list=18%, signal=59%
GOBP_REGULATION_OF_CELL_CYCLE_CHECKPOINT	GOBP_REGULATION_OF_CELL_CYCLE_CHECKPOINT		34	0.67470133	2.0388274	0.0	0.0073877145	0.173	3704	tags=50%, list=10%, signal=56%
GOBP_TRNA_5_END_PROCESSING	GOBP_TRNA_5_END_PROCESSING		16	0.81394607	2.036256	0.0	0.0075998567	0.18	4450	tags=75%, list=12%, signal=85%
GOBP_REPLICATION_FORK_PROCESSING	GOBP_REPLICATION_FORK_PROCESSING		41	0.6993104	2.0313048	0.0	0.00797941	0.193	5368	tags=59%, list=15%, signal=68%
GOBP_REGULATION_OF_TRANSLATIONAL_ELONGATION	GOBP_REGULATION_OF_TRANSLATIONAL_ELONGATION		20	0.7066603	2.0300345	0.0	0.008032653	0.194	5456	tags=60%, list=15%, signal=70%
GOBP_TRANSLATIONAL_TERMINATION	GOBP_TRANSLATIONAL_TERMINATION		18	0.7023266	2.0271888	0.001980198	0.00826722	0.198	6849	tags=72%, list=19%, signal=89%
GOBP_REGULATION_OF_SPINDLE_ORGANIZATION	GOBP_REGULATION_OF_SPINDLE_ORGANIZATION		44	0.61184967	2.022345	0.0	0.008714083	0.205	4891	tags=45%, list=13%, signal=52%
GOBP_NUCLEAR_TRANSCRIBED_MRNA_CATABOLIC_PROCESS_EXONUCLEOLYTIC	GOBP_NUCLEAR_TRANSCRIBED_MRNA_CATABOLIC_PROCESS_EXONUCLEOLYTIC		19	0.70870346	2.0217724	0.0	0.008687687	0.208	2108	tags=47%, list=6%, signal=50%
GOBP_REGULATION_OF_MITOTIC_SISTER_CHROMATID_SEGREGATION	GOBP_REGULATION_OF_MITOTIC_SISTER_CHROMATID_SEGREGATION		46	0.67650884	2.020295	0.0019157088	0.0087154955	0.208	6975	tags=67%, list=19%, signal=83%
GOBP_MITOTIC_CELL_CYCLE_CHECKPOINT_SIGNALING	GOBP_MITOTIC_CELL_CYCLE_CHECKPOINT_SIGNALING		130	0.56278384	2.020207	0.0	0.008642236	0.208	7001	tags=49%, list=19%, signal=61%
GOBP_INTRINSIC_APOPTOTIC_SIGNALING_PATHWAY_BY_P53_CLASS_MEDIATOR	GOBP_INTRINSIC_APOPTOTIC_SIGNALING_PATHWAY_BY_P53_CLASS_MEDIATOR		77	0.5148716	2.0190947	0.0	0.0086720865	0.21	5765	tags=36%, list=16%, signal=43%
GOBP_ASPARTATE_FAMILY_AMINO_ACID_BIOSYNTHETIC_PROCESS	GOBP_ASPARTATE_FAMILY_AMINO_ACID_BIOSYNTHETIC_PROCESS		21	0.6744632	2.0185568	0.002004008	0.008616969	0.21	5343	tags=52%, list=14%, signal=61%
GOBP_POSITIVE_REGULATION_OF_TRANSLATION	GOBP_POSITIVE_REGULATION_OF_TRANSLATION		141	0.47699097	2.0172622	0.0	0.00871945	0.213	6677	tags=38%, list=18%, signal=46%
GOBP_REGULATION_OF_ALTERNATIVE_MRNA_SPLICING_VIA_SPLICEOSOME	GOBP_REGULATION_OF_ALTERNATIVE_MRNA_SPLICING_VIA_SPLICEOSOME		60	0.5888318	2.0167048	0.0	0.008691845	0.215	4891	tags=42%, list=13%, signal=48%
GOBP_RECOMBINATIONAL_REPAIR	GOBP_RECOMBINATIONAL_REPAIR		164	0.5896065	2.0157814	0.001984127	0.008671685	0.217	6579	tags=51%, list=18%, signal=62%
GOBP_CELLULAR_RESPONSE_TO_IONIZING_RADIATION	GOBP_CELLULAR_RESPONSE_TO_IONIZING_RADIATION		74	0.53137654	2.0106246	0.0020833334	0.009206248	0.227	7430	tags=43%, list=20%, signal=54%
GOBP_MITOTIC_NUCLEAR_DIVISION	GOBP_MITOTIC_NUCLEAR_DIVISION		296	0.54622626	2.0102034	0.007920792	0.009143885	0.228	5630	tags=42%, list=15%, signal=49%
GOBP_REGULATION_OF_DNA_REPLICATION	GOBP_REGULATION_OF_DNA_REPLICATION		131	0.5730209	2.0059752	0.0019880715	0.009671394	0.238	6538	tags=49%, list=18%, signal=59%
GOBP_REGULATION_OF_MITOTIC_CELL_CYCLE_SPINDLE_ASSEMBLY_CHECKPOINT	GOBP_REGULATION_OF_MITOTIC_CELL_CYCLE_SPINDLE_ASSEMBLY_CHECKPOINT		17	0.73763233	2.0058713	0.0	0.009579092	0.238	3704	tags=59%, list=10%, signal=65%
GOBP_TELOMERE_ORGANIZATION	GOBP_TELOMERE_ORGANIZATION		162	0.5467151	2.0055294	0.0	0.00948779	0.238	6496	tags=48%, list=18%, signal=57%
GOBP_NEGATIVE_REGULATION_OF_RNA_SPLICING	GOBP_NEGATIVE_REGULATION_OF_RNA_SPLICING		25	0.6768037	2.0053506	0.0	0.009384662	0.238	5089	tags=60%, list=14%, signal=70%
GOBP_DOUBLE_STRAND_BREAK_REPAIR_VIA_NONHOMOLOGOUS_END_JOINING	GOBP_DOUBLE_STRAND_BREAK_REPAIR_VIA_NONHOMOLOGOUS_END_JOINING		70	0.57509696	2.004975	0.0	0.009291387	0.239	4925	tags=44%, list=13%, signal=51%
GOBP_TELOMERE_MAINTENANCE	GOBP_TELOMERE_MAINTENANCE		132	0.5603536	2.0047998	0.0	0.009217123	0.239	6496	tags=50%, list=18%, signal=60%
GOBP_CYTOCHROME_COMPLEX_ASSEMBLY	GOBP_CYTOCHROME_COMPLEX_ASSEMBLY		36	0.72542554	2.004396	0.0019646366	0.009150249	0.239	4042	tags=61%, list=11%, signal=69%
GOBP_PROTEIN_LOCALIZATION_TO_CHROMOSOME	GOBP_PROTEIN_LOCALIZATION_TO_CHROMOSOME		93	0.61524343	2.0040345	0.0	0.009112035	0.239	8306	tags=62%, list=23%, signal=80%
GOBP_REGULATION_OF_CHROMOSOME_ORGANIZATION	GOBP_REGULATION_OF_CHROMOSOME_ORGANIZATION		213	0.5656928	2.003621	0.0	0.009073526	0.24	6113	tags=49%, list=17%, signal=58%
GOBP_RIBONUCLEOPROTEIN_COMPLEX_SUBUNIT_ORGANIZATION	GOBP_RIBONUCLEOPROTEIN_COMPLEX_SUBUNIT_ORGANIZATION		209	0.51945204	2.0026915	0.0019417476	0.009063586	0.241	6375	tags=42%, list=17%, signal=50%
GOBP_REGULATION_OF_ATP_DEPENDENT_ACTIVITY	GOBP_REGULATION_OF_ATP_DEPENDENT_ACTIVITY		74	0.51816213	2.00258	0.0	0.008986777	0.241	6381	tags=46%, list=17%, signal=55%
GOBP_DNA_TEMPLATED_TRANSCRIPTION_INITIATION	GOBP_DNA_TEMPLATED_TRANSCRIPTION_INITIATION		133	0.5209895	2.0013132	0.0	0.0090211965	0.245	8307	tags=50%, list=23%, signal=64%
GOBP_SNRNA_PROCESSING	GOBP_SNRNA_PROCESSING		36	0.63124895	1.9981282	0.002020202	0.009575514	0.259	5616	tags=42%, list=15%, signal=49%
GOBP_REGULATION_OF_PROTEIN_POLYUBIQUITINATION	GOBP_REGULATION_OF_PROTEIN_POLYUBIQUITINATION		29	0.6100439	1.9975426	0.0019569471	0.009620312	0.262	6415	tags=41%, list=17%, signal=50%
GOBP_INTRINSIC_APOPTOTIC_SIGNALING_PATHWAY_IN_RESPONSE_TO_DNA_DAMAGE_BY_P53_CLASS_MEDIATOR	GOBP_INTRINSIC_APOPTOTIC_SIGNALING_PATHWAY_IN_RESPONSE_TO_DNA_DAMAGE_BY_P53_CLASS_MEDIATOR		42	0.577816	1.9953144	0.002074689	0.009734571	0.265	5765	tags=40%, list=16%, signal=48%
GOBP_DNA_SYNTHESIS_INVOLVED_IN_DNA_REPAIR	GOBP_DNA_SYNTHESIS_INVOLVED_IN_DNA_REPAIR		37	0.6424761	1.9950495	0.003960396	0.009699113	0.266	7161	tags=51%, list=19%, signal=64%
GOBP_PROTEASOMAL_PROTEIN_CATABOLIC_PROCESS	GOBP_PROTEASOMAL_PROTEIN_CATABOLIC_PROCESS		490	0.46389028	1.9934554	0.0018975332	0.009821549	0.273	6519	tags=37%, list=18%, signal=44%
GOBP_REGULATION_OF_CHROMOSOME_SEPARATION	GOBP_REGULATION_OF_CHROMOSOME_SEPARATION		72	0.62764454	1.9918813	0.0019305019	0.009992828	0.277	5583	tags=51%, list=15%, signal=60%
GOBP_KINETOCHORE_ASSEMBLY	GOBP_KINETOCHORE_ASSEMBLY		18	0.7935038	1.9910531	0.0	0.009977394	0.278	3370	tags=72%, list=9%, signal=79%
GOBP_REGULATION_OF_INTRINSIC_APOPTOTIC_SIGNALING_PATHWAY_IN_RESPONSE_TO_DNA_DAMAGE_BY_P53_CLASS_MEDIATOR	GOBP_REGULATION_OF_INTRINSIC_APOPTOTIC_SIGNALING_PATHWAY_IN_RESPONSE_TO_DNA_DAMAGE_BY_P53_CLASS_MEDIATOR		16	0.68751925	1.9909638	0.0	0.009890588	0.278	2719	tags=44%, list=7%, signal=47%
GOBP_CELL_CYCLE_CHECKPOINT_SIGNALING	GOBP_CELL_CYCLE_CHECKPOINT_SIGNALING		170	0.57220685	1.9886221	0.0	0.010058975	0.28	7001	tags=49%, list=19%, signal=61%
GOBP_DEOXYRIBOSE_PHOSPHATE_METABOLIC_PROCESS	GOBP_DEOXYRIBOSE_PHOSPHATE_METABOLIC_PROCESS		44	0.5969647	1.9872096	0.001980198	0.01011752	0.284	6144	tags=50%, list=17%, signal=60%
GOBP_PROTEIN_IMPORT_INTO_MITOCHONDRIAL_MATRIX	GOBP_PROTEIN_IMPORT_INTO_MITOCHONDRIAL_MATRIX		19	0.7060393	1.9830917	0.0037807184	0.010558874	0.292	5701	tags=53%, list=15%, signal=62%
GOBP_RRNA_CATABOLIC_PROCESS	GOBP_RRNA_CATABOLIC_PROCESS		21	0.6714877	1.9829437	0.0040816325	0.010483217	0.292	4914	tags=52%, list=13%, signal=60%
GOBP_REGULATION_OF_INTRINSIC_APOPTOTIC_SIGNALING_PATHWAY_BY_P53_CLASS_MEDIATOR	GOBP_REGULATION_OF_INTRINSIC_APOPTOTIC_SIGNALING_PATHWAY_BY_P53_CLASS_MEDIATOR		30	0.5782678	1.9807364	0.0	0.010610016	0.3	2858	tags=33%, list=8%, signal=36%
GOBP_PROTEIN_INSERTION_INTO_ER_MEMBRANE	GOBP_PROTEIN_INSERTION_INTO_ER_MEMBRANE		23	0.6774735	1.9793168	0.0	0.010662905	0.303	6013	tags=61%, list=16%, signal=73%
GOBP_NEGATIVE_REGULATION_OF_METAPHASE_ANAPHASE_TRANSITION_OF_CELL_CYCLE	GOBP_NEGATIVE_REGULATION_OF_METAPHASE_ANAPHASE_TRANSITION_OF_CELL_CYCLE		42	0.67560977	1.9781048	0.001908397	0.01072086	0.304	4001	tags=57%, list=11%, signal=64%
GOBP_ATTACHMENT_OF_SPINDLE_MICROTUBULES_TO_KINETOCHORE	GOBP_ATTACHMENT_OF_SPINDLE_MICROTUBULES_TO_KINETOCHORE		37	0.7009768	1.9755805	0.003929273	0.010946897	0.31	3370	tags=57%, list=9%, signal=62%
GOBP_RESPONSE_TO_MISFOLDED_PROTEIN	GOBP_RESPONSE_TO_MISFOLDED_PROTEIN		24	0.62439543	1.9742162	0.0018518518	0.011014225	0.315	6948	tags=54%, list=19%, signal=67%
GOBP_INTRINSIC_APOPTOTIC_SIGNALING_PATHWAY_IN_RESPONSE_TO_OXIDATIVE_STRESS	GOBP_INTRINSIC_APOPTOTIC_SIGNALING_PATHWAY_IN_RESPONSE_TO_OXIDATIVE_STRESS		44	0.570347	1.9729583	0.0	0.011119994	0.322	6519	tags=48%, list=18%, signal=58%
GOBP_KINETOCHORE_ORGANIZATION	GOBP_KINETOCHORE_ORGANIZATION		23	0.79109067	1.9727123	0.0	0.011051976	0.322	4422	tags=78%, list=12%, signal=89%
GOBP_PROTEIN_PEPTIDYL_PROLYL_ISOMERIZATION	GOBP_PROTEIN_PEPTIDYL_PROLYL_ISOMERIZATION		42	0.55483717	1.9719105	0.0	0.0110669	0.324	7366	tags=43%, list=20%, signal=54%
GOBP_CHROMOSOME_ORGANIZATION_INVOLVED_IN_MEIOTIC_CELL_CYCLE	GOBP_CHROMOSOME_ORGANIZATION_INVOLVED_IN_MEIOTIC_CELL_CYCLE		72	0.5682889	1.9711713	0.003992016	0.011087762	0.324	9514	tags=56%, list=26%, signal=75%
GOBP_PROTEIN_LOCALIZATION_TO_CHROMOSOME_TELOMERIC_REGION	GOBP_PROTEIN_LOCALIZATION_TO_CHROMOSOME_TELOMERIC_REGION		30	0.67269766	1.964237	0.0020120724	0.012047378	0.341	8306	tags=70%, list=23%, signal=90%
GOBP_CELLULAR_RESPONSE_TO_RADIATION	GOBP_CELLULAR_RESPONSE_TO_RADIATION		186	0.47235215	1.9636337	0.0	0.01203629	0.343	7096	tags=37%, list=19%, signal=45%
GOBP_ALTERNATIVE_MRNA_SPLICING_VIA_SPLICEOSOME	GOBP_ALTERNATIVE_MRNA_SPLICING_VIA_SPLICEOSOME		77	0.5756934	1.9634631	0.0	0.01197024	0.343	4891	tags=42%, list=13%, signal=48%
GOBP_REGULATION_OF_PROTEASOMAL_UBIQUITIN_DEPENDENT_PROTEIN_CATABOLIC_PROCESS	GOBP_REGULATION_OF_PROTEASOMAL_UBIQUITIN_DEPENDENT_PROTEIN_CATABOLIC_PROCESS		137	0.47194022	1.9613354	0.0	0.012253716	0.351	7193	tags=41%, list=20%, signal=51%
GOBP_NUCLEOSIDE_MONOPHOSPHATE_METABOLIC_PROCESS	GOBP_NUCLEOSIDE_MONOPHOSPHATE_METABOLIC_PROCESS		78	0.5155656	1.9603167	0.0	0.012329201	0.355	6542	tags=47%, list=18%, signal=58%
GOBP_HOMOLOGOUS_RECOMBINATION	GOBP_HOMOLOGOUS_RECOMBINATION		59	0.5979805	1.959326	0.002020202	0.012330444	0.357	7614	tags=59%, list=21%, signal=75%
GOBP_ORGANELLE_FISSION	GOBP_ORGANELLE_FISSION		494	0.5054474	1.9591897	0.00407332	0.012273595	0.358	7315	tags=44%, list=20%, signal=54%
GOBP_DE_NOVO_PROTEIN_FOLDING	GOBP_DE_NOVO_PROTEIN_FOLDING		43	0.5871629	1.9586779	0.00390625	0.012265352	0.36	6173	tags=42%, list=17%, signal=50%
GOBP_HISTONE_PHOSPHORYLATION	GOBP_HISTONE_PHOSPHORYLATION		45	0.57804155	1.9571471	0.0	0.012424625	0.363	6218	tags=42%, list=17%, signal=51%
GOBP_REGULATION_OF_RNA_SPLICING	GOBP_REGULATION_OF_RNA_SPLICING		153	0.5323332	1.9549316	0.002	0.012681691	0.371	5089	tags=38%, list=14%, signal=44%
GOBP_CELLULAR_NITROGEN_COMPOUND_CATABOLIC_PROCESS	GOBP_CELLULAR_NITROGEN_COMPOUND_CATABOLIC_PROCESS		456	0.44187164	1.9543991	0.0	0.012688164	0.372	6519	tags=35%, list=18%, signal=42%
GOBP_DNA_DEPENDENT_DNA_REPLICATION_MAINTENANCE_OF_FIDELITY	GOBP_DNA_DEPENDENT_DNA_REPLICATION_MAINTENANCE_OF_FIDELITY		49	0.672883	1.954317	0.0	0.012592764	0.372	6925	tags=59%, list=19%, signal=73%
GOBP_RNA_CATABOLIC_PROCESS	GOBP_RNA_CATABOLIC_PROCESS		282	0.4819174	1.9538801	0.0	0.012639545	0.373	5588	tags=37%, list=15%, signal=43%
GOBP_METAPHASE_ANAPHASE_TRANSITION_OF_CELL_CYCLE	GOBP_METAPHASE_ANAPHASE_TRANSITION_OF_CELL_CYCLE		65	0.6340229	1.952719	0.0019607844	0.012676523	0.378	4001	tags=48%, list=11%, signal=53%
GOBP_MITOTIC_SPINDLE_ASSEMBLY	GOBP_MITOTIC_SPINDLE_ASSEMBLY		71	0.5892871	1.9511795	0.0040983604	0.012832434	0.382	7440	tags=56%, list=20%, signal=70%
GOBP_PROTEIN_QUALITY_CONTROL_FOR_MISFOLDED_OR_INCOMPLETELY_SYNTHESIZED_PROTEINS	GOBP_PROTEIN_QUALITY_CONTROL_FOR_MISFOLDED_OR_INCOMPLETELY_SYNTHESIZED_PROTEINS		27	0.6192639	1.9500214	0.0	0.012875216	0.383	9426	tags=63%, list=26%, signal=85%
GOBP_ENERGY_DERIVATION_BY_OXIDATION_OF_ORGANIC_COMPOUNDS	GOBP_ENERGY_DERIVATION_BY_OXIDATION_OF_ORGANIC_COMPOUNDS		320	0.47946683	1.9492855	0.001984127	0.012872253	0.386	6947	tags=43%, list=19%, signal=52%
GOBP_NUCLEOSOME_ASSEMBLY	GOBP_NUCLEOSOME_ASSEMBLY		124	0.5915498	1.9484189	0.003968254	0.012889645	0.388	8470	tags=48%, list=23%, signal=63%
GOBP_PROTEIN_LOCALIZATION_TO_MITOCHONDRION	GOBP_PROTEIN_LOCALIZATION_TO_MITOCHONDRION		123	0.4905501	1.9476706	0.0039138943	0.01293442	0.392	7313	tags=41%, list=20%, signal=52%
GOBP_HOMOLOGOUS_CHROMOSOME_SEGREGATION	GOBP_HOMOLOGOUS_CHROMOSOME_SEGREGATION		65	0.55724484	1.9459374	0.002016129	0.013159717	0.395	9112	tags=52%, list=25%, signal=69%
GOBP_CHROMOSOME_CONDENSATION	GOBP_CHROMOSOME_CONDENSATION		49	0.6152735	1.9427252	0.0040650405	0.013531682	0.401	5161	tags=39%, list=14%, signal=45%
GOBP_ENDOPLASMIC_RETICULUM_ORGANIZATION	GOBP_ENDOPLASMIC_RETICULUM_ORGANIZATION		90	0.50862396	1.9421512	0.001980198	0.013555849	0.407	8481	tags=49%, list=23%, signal=63%
GOBP_RNA_PHOSPHODIESTER_BOND_HYDROLYSIS_ENDONUCLEOLYTIC	GOBP_RNA_PHOSPHODIESTER_BOND_HYDROLYSIS_ENDONUCLEOLYTIC		78	0.5033412	1.9384594	0.0019379845	0.014046233	0.42	5341	tags=35%, list=14%, signal=40%
GOBP_MITOTIC_SISTER_CHROMATID_COHESION	GOBP_MITOTIC_SISTER_CHROMATID_COHESION		28	0.681888	1.9374886	0.0	0.014129012	0.423	5097	tags=61%, list=14%, signal=70%
GOBP_CELLULAR_RESPIRATION	GOBP_CELLULAR_RESPIRATION		231	0.550977	1.9324944	0.005964215	0.014863472	0.436	6893	tags=49%, list=19%, signal=60%
GOBP_POSITIVE_REGULATION_OF_ATP_DEPENDENT_ACTIVITY	GOBP_POSITIVE_REGULATION_OF_ATP_DEPENDENT_ACTIVITY		45	0.55509377	1.9323131	0.0	0.014799586	0.436	6248	tags=49%, list=17%, signal=59%
GOBP_TAIL_ANCHORED_MEMBRANE_PROTEIN_INSERTION_INTO_ER_MEMBRANE	GOBP_TAIL_ANCHORED_MEMBRANE_PROTEIN_INSERTION_INTO_ER_MEMBRANE		17	0.7357554	1.9309967	0.0038314175	0.0149038555	0.443	5661	tags=65%, list=15%, signal=76%
GOBP_RNA_DEPENDENT_DNA_BIOSYNTHETIC_PROCESS	GOBP_RNA_DEPENDENT_DNA_BIOSYNTHETIC_PROCESS		70	0.5675202	1.9307342	0.00203666	0.014857485	0.444	6323	tags=50%, list=17%, signal=60%
GOBP_REGULATION_OF_DNA_DEPENDENT_DNA_REPLICATION	GOBP_REGULATION_OF_DNA_DEPENDENT_DNA_REPLICATION		52	0.66840065	1.9305894	0.00203666	0.014797088	0.444	5266	tags=54%, list=14%, signal=63%
GOBP_PIGMENT_METABOLIC_PROCESS	GOBP_PIGMENT_METABOLIC_PROCESS		89	0.48777023	1.9271958	0.0	0.015446791	0.457	7599	tags=43%, list=21%, signal=54%
GOBP_MITOCHONDRIAL_TRANSLATION	GOBP_MITOCHONDRIAL_TRANSLATION		72	0.63256127	1.9255984	0.009541985	0.015605341	0.459	6283	tags=57%, list=17%, signal=69%
GOBP_MITOCHONDRIAL_GENE_EXPRESSION	GOBP_MITOCHONDRIAL_GENE_EXPRESSION		104	0.60424036	1.9255863	0.0058027077	0.015503345	0.459	4702	tags=47%, list=13%, signal=54%
GOBP_MEIOSIS_I_CELL_CYCLE_PROCESS	GOBP_MEIOSIS_I_CELL_CYCLE_PROCESS		136	0.52736807	1.9254472	0.001992032	0.0154062705	0.459	6337	tags=43%, list=17%, signal=51%
GOBP_DNA_INTEGRITY_CHECKPOINT_SIGNALING	GOBP_DNA_INTEGRITY_CHECKPOINT_SIGNALING		123	0.5599468	1.9249386	0.0	0.015383697	0.461	7001	tags=47%, list=19%, signal=58%
GOBP_ELECTRON_TRANSPORT_CHAIN	GOBP_ELECTRON_TRANSPORT_CHAIN		167	0.55826753	1.9239986	0.005988024	0.015416103	0.462	5879	tags=46%, list=16%, signal=55%
GOBP_MITOCHONDRIAL_RESPIRATORY_CHAIN_COMPLEX_ASSEMBLY	GOBP_MITOCHONDRIAL_RESPIRATORY_CHAIN_COMPLEX_ASSEMBLY		94	0.69921434	1.9238414	0.004016064	0.015335092	0.462	6049	tags=68%, list=16%, signal=81%
GOBP_NUCLEOSIDE_METABOLIC_PROCESS	GOBP_NUCLEOSIDE_METABOLIC_PROCESS		63	0.51906043	1.923569	0.0	0.01527355	0.463	5984	tags=44%, list=16%, signal=53%
GOBP_DEOXYRIBONUCLEOSIDE_TRIPHOSPHATE_METABOLIC_PROCESS	GOBP_DEOXYRIBONUCLEOSIDE_TRIPHOSPHATE_METABOLIC_PROCESS		15	0.71269983	1.9231815	0.0019230769	0.015211389	0.466	6103	tags=60%, list=17%, signal=72%
GOBP_POSITIVE_REGULATION_OF_PROTEIN_MODIFICATION_BY_SMALL_PROTEIN_CONJUGATION_OR_REMOVAL	GOBP_POSITIVE_REGULATION_OF_PROTEIN_MODIFICATION_BY_SMALL_PROTEIN_CONJUGATION_OR_REMOVAL		138	0.48724908	1.9226941	0.0	0.01516665	0.466	6899	tags=41%, list=19%, signal=50%
GOBP_MATURATION_OF_5_8S_RRNA_FROM_TRICISTRONIC_RRNA_TRANSCRIPT_SSU_RRNA_5_8S_RRNA_LSU_RRNA	GOBP_MATURATION_OF_5_8S_RRNA_FROM_TRICISTRONIC_RRNA_TRANSCRIPT_SSU_RRNA_5_8S_RRNA_LSU_RRNA		24	0.66586	1.9222184	0.0019379845	0.015155889	0.468	4838	tags=54%, list=13%, signal=62%
GOBP_RRNA_METABOLIC_PROCESS	GOBP_RRNA_METABOLIC_PROCESS		262	0.49556825	1.921914	0.0058252425	0.015139525	0.469	5593	tags=38%, list=15%, signal=44%
GOBP_DNA_BIOSYNTHETIC_PROCESS	GOBP_DNA_BIOSYNTHETIC_PROCESS		193	0.49848372	1.9204998	0.0	0.015272992	0.474	6323	tags=41%, list=17%, signal=49%
GOBP_TRANSLATIONAL_ELONGATION	GOBP_TRANSLATIONAL_ELONGATION		56	0.5341449	1.9193172	0.0019267823	0.015359956	0.478	5727	tags=38%, list=16%, signal=44%
GOBP_POSITIVE_REGULATION_OF_DNA_REPLICATION	GOBP_POSITIVE_REGULATION_OF_DNA_REPLICATION		40	0.592611	1.9176892	0.0019267823	0.015535623	0.482	3181	tags=43%, list=9%, signal=46%
GOBP_MRNA_CATABOLIC_PROCESS	GOBP_MRNA_CATABOLIC_PROCESS		235	0.48343012	1.9156814	0.002020202	0.015811134	0.487	6519	tags=40%, list=18%, signal=48%
GOBP_RNA_MODIFICATION	GOBP_RNA_MODIFICATION		166	0.5095851	1.9151558	0.0019723866	0.015801534	0.489	7126	tags=44%, list=19%, signal=54%
GOBP_RESOLUTION_OF_MEIOTIC_RECOMBINATION_INTERMEDIATES	GOBP_RESOLUTION_OF_MEIOTIC_RECOMBINATION_INTERMEDIATES		17	0.73830765	1.9135318	0.0	0.016031828	0.495	5054	tags=65%, list=14%, signal=75%
GOBP_NUCLEOSOME_ORGANIZATION	GOBP_NUCLEOSOME_ORGANIZATION		175	0.5378079	1.9127312	0.006060606	0.016106255	0.498	8470	tags=48%, list=23%, signal=62%
GOBP_RIBOSOME_BIOGENESIS	GOBP_RIBOSOME_BIOGENESIS		302	0.50505924	1.9118719	0.013592233	0.016163237	0.5	5593	tags=39%, list=15%, signal=46%
GOBP_PYRIMIDINE_CONTAINING_COMPOUND_BIOSYNTHETIC_PROCESS	GOBP_PYRIMIDINE_CONTAINING_COMPOUND_BIOSYNTHETIC_PROCESS		36	0.567476	1.9105078	0.0	0.016358852	0.506	7625	tags=53%, list=21%, signal=66%
GOBP_DNA_REPLICATION_INITIATION	GOBP_DNA_REPLICATION_INITIATION		38	0.71695316	1.9096137	0.004032258	0.01644641	0.508	7001	tags=74%, list=19%, signal=91%
GOBP_REGULATION_OF_DOUBLE_STRAND_BREAK_REPAIR	GOBP_REGULATION_OF_DOUBLE_STRAND_BREAK_REPAIR		110	0.5456968	1.9072925	0.0	0.016806122	0.512	6579	tags=45%, list=18%, signal=54%
GOBP_DNA_UNWINDING_INVOLVED_IN_DNA_REPLICATION	GOBP_DNA_UNWINDING_INVOLVED_IN_DNA_REPLICATION		22	0.7446206	1.9070851	0.0057361377	0.016747572	0.512	6188	tags=68%, list=17%, signal=82%
GOBP_DNA_STRAND_ELONGATION	GOBP_DNA_STRAND_ELONGATION		37	0.6734043	1.9056661	0.002	0.016983002	0.515	5806	tags=57%, list=16%, signal=67%
GOBP_MIDBODY_ABSCISSION	GOBP_MIDBODY_ABSCISSION		17	0.68871003	1.9050951	0.0020242915	0.01704311	0.519	4503	tags=47%, list=12%, signal=54%
GOBP_MITOTIC_CYTOKINETIC_PROCESS	GOBP_MITOTIC_CYTOKINETIC_PROCESS		23	0.6417492	1.9034195	0.002	0.017255664	0.524	9268	tags=61%, list=25%, signal=81%
GOBP_TRANSLESION_SYNTHESIS	GOBP_TRANSLESION_SYNTHESIS		24	0.6539268	1.9021788	0.005859375	0.017406372	0.528	2015	tags=33%, list=5%, signal=35%
GOBP_TRANSCRIPTION_PREINITIATION_COMPLEX_ASSEMBLY	GOBP_TRANSCRIPTION_PREINITIATION_COMPLEX_ASSEMBLY		41	0.58131677	1.9008449	0.0	0.017548636	0.534	2635	tags=32%, list=7%, signal=34%
GOBP_SPINDLE_ASSEMBLY	GOBP_SPINDLE_ASSEMBLY		141	0.52737224	1.9002484	0.0060975607	0.017559998	0.534	7440	tags=45%, list=20%, signal=56%
GOBP_RIBOSE_PHOSPHATE_BIOSYNTHETIC_PROCESS	GOBP_RIBOSE_PHOSPHATE_BIOSYNTHETIC_PROCESS		189	0.44296414	1.8994846	0.0	0.017625969	0.537	7625	tags=40%, list=21%, signal=50%
GOBP_TELOMERE_MAINTENANCE_VIA_TELOMERE_LENGTHENING	GOBP_TELOMERE_MAINTENANCE_VIA_TELOMERE_LENGTHENING		81	0.5578231	1.8984982	0.0	0.017754517	0.541	6496	tags=51%, list=18%, signal=61%
GOBP_SNO_S_RNA_METABOLIC_PROCESS	GOBP_SNO_S_RNA_METABOLIC_PROCESS		17	0.64935654	1.8983159	0.002016129	0.01768503	0.541	3971	tags=53%, list=11%, signal=59%
GOBP_RESPIRATORY_CHAIN_COMPLEX_IV_ASSEMBLY	GOBP_RESPIRATORY_CHAIN_COMPLEX_IV_ASSEMBLY		26	0.72571254	1.897644	0.0060975607	0.017742159	0.541	4042	tags=62%, list=11%, signal=69%
GOBP_PTERIDINE_CONTAINING_COMPOUND_METABOLIC_PROCESS	GOBP_PTERIDINE_CONTAINING_COMPOUND_METABOLIC_PROCESS		36	0.56486833	1.8969351	0.0039138943	0.017799525	0.544	4312	tags=44%, list=12%, signal=50%
GOBP_REGULATION_OF_CHROMOSOME_SEGREGATION	GOBP_REGULATION_OF_CHROMOSOME_SEGREGATION		91	0.5842564	1.8968943	0.009861933	0.017709874	0.544	6975	tags=53%, list=19%, signal=65%
GOBP_TELOMERASE_RNA_LOCALIZATION	GOBP_TELOMERASE_RNA_LOCALIZATION		19	0.7397882	1.8967963	0.0	0.017660752	0.545	6538	tags=74%, list=18%, signal=90%
GOBP_IRON_SULFUR_CLUSTER_ASSEMBLY	GOBP_IRON_SULFUR_CLUSTER_ASSEMBLY		26	0.6685489	1.8966577	0.0019230769	0.01760918	0.546	2267	tags=46%, list=6%, signal=49%
GOBP_REGULATION_OF_CELLULAR_PROTEIN_CATABOLIC_PROCESS	GOBP_REGULATION_OF_CELLULAR_PROTEIN_CATABOLIC_PROCESS		254	0.4333877	1.8961426	0.0	0.01761817	0.547	7193	tags=37%, list=20%, signal=46%
GOBP_SULFUR_AMINO_ACID_METABOLIC_PROCESS	GOBP_SULFUR_AMINO_ACID_METABOLIC_PROCESS		33	0.5750633	1.8954864	0.0019607844	0.01768517	0.553	5343	tags=42%, list=14%, signal=50%
GOBP_REGULATION_OF_RRNA_PROCESSING	GOBP_REGULATION_OF_RRNA_PROCESSING		16	0.6976173	1.8934497	0.002079002	0.017964773	0.557	7043	tags=56%, list=19%, signal=70%
GOBP_CYTOPLASMIC_TRANSLATIONAL_INITIATION	GOBP_CYTOPLASMIC_TRANSLATIONAL_INITIATION		27	0.63205004	1.8934352	0.003929273	0.017871207	0.557	1646	tags=37%, list=4%, signal=39%
GOBP_PROTEIN_REFOLDING	GOBP_PROTEIN_REFOLDING		22	0.64664215	1.887957	0.0	0.018887596	0.571	5836	tags=55%, list=16%, signal=65%
GOBP_CENTROSOME_DUPLICATION	GOBP_CENTROSOME_DUPLICATION		75	0.57327044	1.8871105	0.002	0.018929245	0.574	3869	tags=36%, list=10%, signal=40%
GOBP_3_UTR_MEDIATED_MRNA_STABILIZATION	GOBP_3_UTR_MEDIATED_MRNA_STABILIZATION		24	0.63182884	1.8862036	0.0	0.01904394	0.578	5161	tags=46%, list=14%, signal=53%
GOBP_POSITIVE_REGULATION_OF_CELL_CYCLE_PHASE_TRANSITION	GOBP_POSITIVE_REGULATION_OF_CELL_CYCLE_PHASE_TRANSITION		121	0.5059104	1.8845301	0.001968504	0.019328823	0.586	7385	tags=41%, list=20%, signal=52%
GOBP_POSITIVE_REGULATION_OF_CELLULAR_AMIDE_METABOLIC_PROCESS	GOBP_POSITIVE_REGULATION_OF_CELLULAR_AMIDE_METABOLIC_PROCESS		167	0.4310004	1.8836279	0.0	0.019416098	0.587	5706	tags=32%, list=15%, signal=37%
GOBP_NEGATIVE_REGULATION_OF_MRNA_SPLICING_VIA_SPLICEOSOME	GOBP_NEGATIVE_REGULATION_OF_MRNA_SPLICING_VIA_SPLICEOSOME		20	0.7120438	1.8836082	0.0	0.019327113	0.587	4700	tags=65%, list=13%, signal=74%
GOBP_RESPONSE_TO_IONIZING_RADIATION	GOBP_RESPONSE_TO_IONIZING_RADIATION		142	0.47554195	1.8826971	0.002074689	0.019439192	0.589	7488	tags=41%, list=20%, signal=51%
GOBP_NON_MEMBRANE_BOUNDED_ORGANELLE_ASSEMBLY	GOBP_NON_MEMBRANE_BOUNDED_ORGANELLE_ASSEMBLY		398	0.43322164	1.8814347	0.0	0.01962162	0.594	6239	tags=33%, list=17%, signal=40%
GOBP_MITOTIC_CYTOKINESIS	GOBP_MITOTIC_CYTOKINESIS		70	0.5432109	1.8803749	0.0020120724	0.019768067	0.6	5970	tags=41%, list=16%, signal=49%
GOBP_RNA_3_END_PROCESSING	GOBP_RNA_3_END_PROCESSING		117	0.52349627	1.8803512	0.001996008	0.019673072	0.6	5616	tags=40%, list=15%, signal=47%
GOBP_ATP_METABOLIC_PROCESS	GOBP_ATP_METABOLIC_PROCESS		271	0.48022595	1.8791434	0.005952381	0.01989934	0.604	6606	tags=41%, list=18%, signal=49%
GOBP_MICROTUBULE_ORGANIZING_CENTER_ORGANIZATION	GOBP_MICROTUBULE_ORGANIZING_CENTER_ORGANIZATION		146	0.54022723	1.8779569	0.0020533882	0.020054238	0.607	4522	tags=37%, list=12%, signal=42%
GOBP_POSITIVE_REGULATION_OF_MITOTIC_CELL_CYCLE_PHASE_TRANSITION	GOBP_POSITIVE_REGULATION_OF_MITOTIC_CELL_CYCLE_PHASE_TRANSITION		98	0.5223245	1.8766214	0.003944773	0.020278841	0.611	7385	tags=42%, list=20%, signal=52%
GOBP_RNA_LOCALIZATION	GOBP_RNA_LOCALIZATION		196	0.51282525	1.8758805	0.0040241447	0.02031863	0.613	8989	tags=53%, list=24%, signal=69%
GOBP_HISTONE_DEUBIQUITINATION	GOBP_HISTONE_DEUBIQUITINATION		39	0.57647055	1.8752209	0.001968504	0.020359762	0.615	5030	tags=46%, list=14%, signal=53%
GOBP_NUCLEOSIDE_PHOSPHATE_BIOSYNTHETIC_PROCESS	GOBP_NUCLEOSIDE_PHOSPHATE_BIOSYNTHETIC_PROCESS		253	0.42624915	1.8736625	0.0	0.020582503	0.619	7792	tags=39%, list=21%, signal=49%
GOBP_REGULATION_OF_UBIQUITIN_PROTEIN_TRANSFERASE_ACTIVITY	GOBP_REGULATION_OF_UBIQUITIN_PROTEIN_TRANSFERASE_ACTIVITY		56	0.5127325	1.8735845	0.0038022813	0.020495994	0.619	3482	tags=34%, list=9%, signal=37%
GOBP_ENDOSOME_TRANSPORT_VIA_MULTIVESICULAR_BODY_SORTING_PATHWAY	GOBP_ENDOSOME_TRANSPORT_VIA_MULTIVESICULAR_BODY_SORTING_PATHWAY		32	0.5760525	1.872825	0.003816794	0.020590018	0.621	9940	tags=56%, list=27%, signal=77%
GOBP_NEGATIVE_REGULATION_OF_PEPTIDYL_LYSINE_ACETYLATION	GOBP_NEGATIVE_REGULATION_OF_PEPTIDYL_LYSINE_ACETYLATION		19	0.6303273	1.8717996	0.009633912	0.020741856	0.624	7427	tags=58%, list=20%, signal=72%
GOBP_TRNA_MODIFICATION	GOBP_TRNA_MODIFICATION		88	0.55579805	1.8712742	0.0039525693	0.020778915	0.625	8516	tags=56%, list=23%, signal=72%
GOBP_REGULATION_OF_DNA_METABOLIC_PROCESS	GOBP_REGULATION_OF_DNA_METABOLIC_PROCESS		401	0.47110656	1.8698528	0.0	0.020951785	0.628	6579	tags=39%, list=18%, signal=47%
GOBP_PROTEIN_INSERTION_INTO_MEMBRANE	GOBP_PROTEIN_INSERTION_INTO_MEMBRANE		60	0.5388902	1.8681641	0.005791506	0.021202995	0.63	6013	tags=47%, list=16%, signal=56%
GOBP_LONG_CHAIN_FATTY_ACID_BIOSYNTHETIC_PROCESS	GOBP_LONG_CHAIN_FATTY_ACID_BIOSYNTHETIC_PROCESS		28	0.5742495	1.8675566	0.003773585	0.021229647	0.634	5713	tags=36%, list=16%, signal=42%
GOBP_MITOCHONDRIAL_CYTOCHROME_C_OXIDASE_ASSEMBLY	GOBP_MITOCHONDRIAL_CYTOCHROME_C_OXIDASE_ASSEMBLY		22	0.7518459	1.867029	0.002	0.021252632	0.638	4042	tags=68%, list=11%, signal=77%
GOBP_ESTABLISHMENT_OF_PROTEIN_LOCALIZATION_TO_ORGANELLE	GOBP_ESTABLISHMENT_OF_PROTEIN_LOCALIZATION_TO_ORGANELLE		424	0.42425704	1.8669058	0.001984127	0.021173945	0.638	7359	tags=37%, list=20%, signal=45%
GOBP_POSITIVE_REGULATION_OF_CHROMOSOME_ORGANIZATION	GOBP_POSITIVE_REGULATION_OF_CHROMOSOME_ORGANIZATION		90	0.54283786	1.8658341	0.0	0.021388032	0.645	6975	tags=51%, list=19%, signal=63%
GOBP_NEGATIVE_REGULATION_OF_PROTEASOMAL_UBIQUITIN_DEPENDENT_PROTEIN_CATABOLIC_PROCESS	GOBP_NEGATIVE_REGULATION_OF_PROTEASOMAL_UBIQUITIN_DEPENDENT_PROTEIN_CATABOLIC_PROCESS		35	0.53087944	1.864229	0.0	0.021676378	0.653	5833	tags=40%, list=16%, signal=47%
GOBP_DNA_CONFORMATION_CHANGE	GOBP_DNA_CONFORMATION_CHANGE		351	0.49890232	1.8637061	0.004	0.021672478	0.654	8531	tags=44%, list=23%, signal=57%
GOBP_POSITIVE_REGULATION_OF_CYTOPLASMIC_TRANSLATION	GOBP_POSITIVE_REGULATION_OF_CYTOPLASMIC_TRANSLATION		15	0.6950306	1.8636677	0.0059288535	0.021591645	0.654	6496	tags=60%, list=18%, signal=73%
GOBP_NEGATIVE_REGULATION_OF_MRNA_METABOLIC_PROCESS	GOBP_NEGATIVE_REGULATION_OF_MRNA_METABOLIC_PROCESS		94	0.5254302	1.8615493	0.0041067763	0.021989396	0.662	5161	tags=39%, list=14%, signal=46%
GOBP_REGULATION_OF_DOUBLE_STRAND_BREAK_REPAIR_VIA_NONHOMOLOGOUS_END_JOINING	GOBP_REGULATION_OF_DOUBLE_STRAND_BREAK_REPAIR_VIA_NONHOMOLOGOUS_END_JOINING		31	0.59494185	1.8604903	0.0019762847	0.02216007	0.667	5806	tags=42%, list=16%, signal=50%
GOBP_POSTTRANSLATIONAL_PROTEIN_TARGETING_TO_ENDOPLASMIC_RETICULUM_MEMBRANE	GOBP_POSTTRANSLATIONAL_PROTEIN_TARGETING_TO_ENDOPLASMIC_RETICULUM_MEMBRANE		15	0.6846235	1.8600235	0.00390625	0.022173338	0.668	5661	tags=60%, list=15%, signal=71%
GOBP_PROTEIN_MODIFICATION_BY_SMALL_PROTEIN_REMOVAL	GOBP_PROTEIN_MODIFICATION_BY_SMALL_PROTEIN_REMOVAL		174	0.4807544	1.8599668	0.0	0.022098474	0.668	6889	tags=37%, list=19%, signal=46%
GOBP_POSITIVE_REGULATION_OF_DNA_METABOLIC_PROCESS	GOBP_POSITIVE_REGULATION_OF_DNA_METABOLIC_PROCESS		230	0.47431982	1.8598876	0.0	0.022020463	0.67	6538	tags=40%, list=18%, signal=49%
GOBP_VERY_LONG_CHAIN_FATTY_ACID_METABOLIC_PROCESS	GOBP_VERY_LONG_CHAIN_FATTY_ACID_METABOLIC_PROCESS		35	0.55809414	1.8598579	0.0	0.021936603	0.67	9974	tags=57%, list=27%, signal=78%
GOBP_NUCLEAR_TRANSCRIBED_MRNA_CATABOLIC_PROCESS	GOBP_NUCLEAR_TRANSCRIBED_MRNA_CATABOLIC_PROCESS		123	0.5036037	1.8590424	0.0	0.02202721	0.672	6496	tags=45%, list=18%, signal=54%
GOBP_PORPHYRIN_CONTAINING_COMPOUND_METABOLIC_PROCESS	GOBP_PORPHYRIN_CONTAINING_COMPOUND_METABOLIC_PROCESS		53	0.5161007	1.8579881	0.0	0.022157857	0.677	7145	tags=42%, list=19%, signal=51%
GOBP_COTRANSLATIONAL_PROTEIN_TARGETING_TO_MEMBRANE	GOBP_COTRANSLATIONAL_PROTEIN_TARGETING_TO_MEMBRANE		26	0.6259219	1.8575482	0.0038461538	0.02216287	0.682	6568	tags=50%, list=18%, signal=61%
GOBP_N_TERMINAL_PROTEIN_AMINO_ACID_MODIFICATION	GOBP_N_TERMINAL_PROTEIN_AMINO_ACID_MODIFICATION		30	0.57126224	1.8573824	0.0	0.02210686	0.682	6265	tags=50%, list=17%, signal=60%
GOBP_OXIDATIVE_PHOSPHORYLATION	GOBP_OXIDATIVE_PHOSPHORYLATION		139	0.63819987	1.8571175	0.01010101	0.022087254	0.683	4663	tags=53%, list=13%, signal=60%
GOBP_PURINE_CONTAINING_COMPOUND_BIOSYNTHETIC_PROCESS	GOBP_PURINE_CONTAINING_COMPOUND_BIOSYNTHETIC_PROCESS		198	0.42872417	1.8570851	0.001934236	0.022003181	0.683	7427	tags=38%, list=20%, signal=47%
GOBP_PROTEIN_LOCALIZATION_TO_CHROMOSOME_CENTROMERIC_REGION	GOBP_PROTEIN_LOCALIZATION_TO_CHROMOSOME_CENTROMERIC_REGION		25	0.716376	1.8568652	0.005882353	0.02195077	0.683	4925	tags=64%, list=13%, signal=74%
GOBP_REGULATION_OF_CELL_CYCLE_G2_M_PHASE_TRANSITION	GOBP_REGULATION_OF_CELL_CYCLE_G2_M_PHASE_TRANSITION		106	0.52091837	1.8564863	0.008	0.021919878	0.683	5826	tags=42%, list=16%, signal=49%
GOBP_MITOTIC_SPINDLE_ORGANIZATION	GOBP_MITOTIC_SPINDLE_ORGANIZATION		125	0.5362165	1.8558269	0.015873017	0.021978773	0.683	7440	tags=52%, list=20%, signal=65%
GOBP_NEGATIVE_REGULATION_OF_CELL_CYCLE_PROCESS	GOBP_NEGATIVE_REGULATION_OF_CELL_CYCLE_PROCESS		290	0.47520337	1.8547443	0.0020449897	0.022127226	0.686	7001	tags=39%, list=19%, signal=48%
GOBP_PROTEIN_NEDDYLATION	GOBP_PROTEIN_NEDDYLATION		18	0.6655091	1.8541454	0.0057361377	0.022171333	0.687	2782	tags=50%, list=8%, signal=54%
GOBP_CELL_CYCLE_G2_M_PHASE_TRANSITION	GOBP_CELL_CYCLE_G2_M_PHASE_TRANSITION		153	0.5006228	1.8532789	0.0061728396	0.022251492	0.688	5826	tags=41%, list=16%, signal=49%
GOBP_REGULATION_OF_DNA_RECOMBINATION	GOBP_REGULATION_OF_DNA_RECOMBINATION		130	0.5103564	1.8531269	0.0	0.022183668	0.688	6579	tags=42%, list=18%, signal=50%
GOBP_NEGATIVE_REGULATION_OF_DNA_REPAIR	GOBP_NEGATIVE_REGULATION_OF_DNA_REPAIR		36	0.6028427	1.8527445	0.0	0.022174612	0.689	5561	tags=39%, list=15%, signal=46%
GOBP_REGULATION_OF_MITOTIC_NUCLEAR_DIVISION	GOBP_REGULATION_OF_MITOTIC_NUCLEAR_DIVISION		111	0.5169716	1.8522401	0.017475728	0.02219205	0.689	7104	tags=46%, list=19%, signal=57%
GOBP_SPLICEOSOMAL_TRI_SNRNP_COMPLEX_ASSEMBLY	GOBP_SPLICEOSOMAL_TRI_SNRNP_COMPLEX_ASSEMBLY		25	0.66478395	1.8518102	0.001992032	0.022189066	0.689	5152	tags=56%, list=14%, signal=65%
GOBP_NUCLEOSIDE_MONOPHOSPHATE_BIOSYNTHETIC_PROCESS	GOBP_NUCLEOSIDE_MONOPHOSPHATE_BIOSYNTHETIC_PROCESS		43	0.55628544	1.8513987	0.003976143	0.02217904	0.69	7625	tags=60%, list=21%, signal=76%
GOBP_AEROBIC_RESPIRATION	GOBP_AEROBIC_RESPIRATION		187	0.5727611	1.8497986	0.00984252	0.022535907	0.697	6893	tags=54%, list=19%, signal=66%
GOBP_RESPONSE_TO_ANTIBIOTIC	GOBP_RESPONSE_TO_ANTIBIOTIC		46	0.49458456	1.8482764	0.003992016	0.022792514	0.699	5708	tags=41%, list=15%, signal=49%
GOBP_ASPARTATE_FAMILY_AMINO_ACID_METABOLIC_PROCESS	GOBP_ASPARTATE_FAMILY_AMINO_ACID_METABOLIC_PROCESS		49	0.5102947	1.847784	0.004008016	0.022835415	0.701	8657	tags=51%, list=23%, signal=67%
GOBP_REGULATION_OF_RESPONSE_TO_DNA_DAMAGE_STIMULUS	GOBP_REGULATION_OF_RESPONSE_TO_DNA_DAMAGE_STIMULUS		245	0.46989897	1.8475578	0.0	0.022789957	0.702	6579	tags=39%, list=18%, signal=47%
GOBP_ONE_CARBON_METABOLIC_PROCESS	GOBP_ONE_CARBON_METABOLIC_PROCESS		40	0.5340179	1.8471019	0.0	0.022815535	0.703	4745	tags=35%, list=13%, signal=40%
GOBP_BASE_EXCISION_REPAIR	GOBP_BASE_EXCISION_REPAIR		43	0.5869198	1.8457096	0.00390625	0.023030318	0.707	4873	tags=40%, list=13%, signal=46%
GOBP_POSITIVE_REGULATION_OF_TELOMERASE_RNA_LOCALIZATION_TO_CAJAL_BODY	GOBP_POSITIVE_REGULATION_OF_TELOMERASE_RNA_LOCALIZATION_TO_CAJAL_BODY		15	0.7776911	1.8453732	0.003868472	0.02301517	0.707	6538	tags=87%, list=18%, signal=105%
GOBP_REGULATION_OF_CELL_CYCLE_PHASE_TRANSITION	GOBP_REGULATION_OF_CELL_CYCLE_PHASE_TRANSITION		404	0.46336836	1.8442907	0.00203666	0.02320404	0.709	7488	tags=39%, list=20%, signal=49%
GOBP_GLYCOSYL_COMPOUND_METABOLIC_PROCESS	GOBP_GLYCOSYL_COMPOUND_METABOLIC_PROCESS		89	0.48208725	1.843693	0.0019723866	0.02325708	0.71	6718	tags=42%, list=18%, signal=51%
GOBP_CELLULAR_MODIFIED_AMINO_ACID_BIOSYNTHETIC_PROCESS	GOBP_CELLULAR_MODIFIED_AMINO_ACID_BIOSYNTHETIC_PROCESS		46	0.5321825	1.8435799	0.00407332	0.023187736	0.71	3372	tags=37%, list=9%, signal=41%
GOBP_PROTEIN_LOCALIZATION_TO_ENDOPLASMIC_RETICULUM	GOBP_PROTEIN_LOCALIZATION_TO_ENDOPLASMIC_RETICULUM		72	0.5009684	1.842807	0.008097166	0.023327691	0.712	7049	tags=49%, list=19%, signal=60%
GOBP_POSITIVE_REGULATION_OF_CHROMOSOME_SEPARATION	GOBP_POSITIVE_REGULATION_OF_CHROMOSOME_SEPARATION		18	0.67014676	1.8426203	0.0	0.02328313	0.712	3181	tags=39%, list=9%, signal=43%
GOBP_NEGATIVE_REGULATION_OF_RESPONSE_TO_DNA_DAMAGE_STIMULUS	GOBP_NEGATIVE_REGULATION_OF_RESPONSE_TO_DNA_DAMAGE_STIMULUS		81	0.48916364	1.8418993	0.0	0.023394834	0.714	4314	tags=32%, list=12%, signal=36%
GOBP_NUCLEAR_MEMBRANE_ORGANIZATION	GOBP_NUCLEAR_MEMBRANE_ORGANIZATION		42	0.5562937	1.8410807	0.0038910506	0.02350046	0.716	3070	tags=31%, list=8%, signal=34%
GOBP_PROTEASOME_MEDIATED_UBIQUITIN_DEPENDENT_PROTEIN_CATABOLIC_PROCESS	GOBP_PROTEASOME_MEDIATED_UBIQUITIN_DEPENDENT_PROTEIN_CATABOLIC_PROCESS		411	0.44372493	1.8408991	0.0019569471	0.023478767	0.717	4935	tags=30%, list=13%, signal=34%
GOBP_LATE_ENDOSOME_TO_LYSOSOME_TRANSPORT	GOBP_LATE_ENDOSOME_TO_LYSOSOME_TRANSPORT		19	0.63599026	1.8407018	0.0019723866	0.023424705	0.717	1317	tags=37%, list=4%, signal=38%
GOBP_DNA_GEOMETRIC_CHANGE	GOBP_DNA_GEOMETRIC_CHANGE		96	0.5778457	1.8405616	0.013513514	0.023361117	0.717	6681	tags=51%, list=18%, signal=62%
GOBP_MITOTIC_DNA_INTEGRITY_CHECKPOINT_SIGNALING	GOBP_MITOTIC_DNA_INTEGRITY_CHECKPOINT_SIGNALING		85	0.5270758	1.8401141	0.008247423	0.023372108	0.718	7001	tags=45%, list=19%, signal=55%
GOBP_REGULATION_OF_DOUBLE_STRAND_BREAK_REPAIR_VIA_HOMOLOGOUS_RECOMBINATION	GOBP_REGULATION_OF_DOUBLE_STRAND_BREAK_REPAIR_VIA_HOMOLOGOUS_RECOMBINATION		70	0.56277525	1.8381242	0.003960396	0.023742361	0.725	6579	tags=49%, list=18%, signal=59%
GOBP_CELLULAR_RESPONSE_TO_TOPOLOGICALLY_INCORRECT_PROTEIN	GOBP_CELLULAR_RESPONSE_TO_TOPOLOGICALLY_INCORRECT_PROTEIN		116	0.48033503	1.8377978	0.0019880715	0.023734806	0.726	5239	tags=36%, list=14%, signal=42%
GOBP_POSITIVE_REGULATION_OF_TELOMERE_MAINTENANCE	GOBP_POSITIVE_REGULATION_OF_TELOMERE_MAINTENANCE		52	0.544509	1.8374405	0.0041067763	0.02377738	0.729	6496	tags=50%, list=18%, signal=61%
GOBP_CELLULAR_OXIDANT_DETOXIFICATION	GOBP_CELLULAR_OXIDANT_DETOXIFICATION		97	0.49548763	1.8365873	0.0	0.023883022	0.73	6947	tags=39%, list=19%, signal=48%
GOBP_MITOCHONDRIAL_RNA_PROCESSING	GOBP_MITOCHONDRIAL_RNA_PROCESSING		20	0.7113699	1.8364261	0.0076045627	0.023834364	0.73	4561	tags=55%, list=12%, signal=63%
GOBP_SRP_DEPENDENT_COTRANSLATIONAL_PROTEIN_TARGETING_TO_MEMBRANE	GOBP_SRP_DEPENDENT_COTRANSLATIONAL_PROTEIN_TARGETING_TO_MEMBRANE		20	0.64846563	1.834245	0.0038834952	0.024233913	0.735	6568	tags=55%, list=18%, signal=67%
GOBP_NEGATIVE_REGULATION_OF_CELL_CYCLE_PHASE_TRANSITION	GOBP_NEGATIVE_REGULATION_OF_CELL_CYCLE_PHASE_TRANSITION		245	0.4776247	1.8330818	0.00203666	0.024438148	0.737	7001	tags=40%, list=19%, signal=49%
GOBP_REGULATION_OF_TRANSLATION_IN_RESPONSE_TO_STRESS	GOBP_REGULATION_OF_TRANSLATION_IN_RESPONSE_TO_STRESS		20	0.6702717	1.8329428	0.009803922	0.024387829	0.738	4221	tags=45%, list=11%, signal=51%
GOBP_TETRAPYRROLE_METABOLIC_PROCESS	GOBP_TETRAPYRROLE_METABOLIC_PROCESS		66	0.49717802	1.8320206	0.0	0.024516918	0.739	7164	tags=41%, list=19%, signal=51%
GOBP_TETRAHYDROFOLATE_METABOLIC_PROCESS	GOBP_TETRAHYDROFOLATE_METABOLIC_PROCESS		20	0.64646363	1.8314066	0.009861933	0.024577595	0.741	3939	tags=50%, list=11%, signal=56%
GOBP_PYRIMIDINE_CONTAINING_COMPOUND_METABOLIC_PROCESS	GOBP_PYRIMIDINE_CONTAINING_COMPOUND_METABOLIC_PROCESS		86	0.47863683	1.8311015	0.0	0.024553476	0.741	6144	tags=37%, list=17%, signal=45%
GOBP_LONG_CHAIN_FATTY_ACYL_COA_BIOSYNTHETIC_PROCESS	GOBP_LONG_CHAIN_FATTY_ACYL_COA_BIOSYNTHETIC_PROCESS		19	0.6160791	1.8308095	0.0019762847	0.024532413	0.741	5722	tags=42%, list=16%, signal=50%
GOBP_VACUOLAR_ACIDIFICATION	GOBP_VACUOLAR_ACIDIFICATION		24	0.6096038	1.8305858	0.0019646366	0.024517136	0.741	2789	tags=33%, list=8%, signal=36%
GOBP_ATTACHMENT_OF_MITOTIC_SPINDLE_MICROTUBULES_TO_KINETOCHORE	GOBP_ATTACHMENT_OF_MITOTIC_SPINDLE_MICROTUBULES_TO_KINETOCHORE		15	0.73021287	1.830084	0.004040404	0.02455727	0.742	4891	tags=73%, list=13%, signal=85%
GOBP_POSITIVE_REGULATION_OF_CELL_CYCLE_PROCESS	GOBP_POSITIVE_REGULATION_OF_CELL_CYCLE_PROCESS		245	0.46402687	1.8292985	0.003937008	0.024623169	0.742	7430	tags=40%, list=20%, signal=49%
GOBP_HISTONE_H2A_UBIQUITINATION	GOBP_HISTONE_H2A_UBIQUITINATION		26	0.61185366	1.8290826	0.0114068445	0.024585566	0.742	7208	tags=54%, list=20%, signal=67%
GOBP_NEGATIVE_REGULATION_OF_DNA_RECOMBINATION	GOBP_NEGATIVE_REGULATION_OF_DNA_RECOMBINATION		45	0.5748888	1.829024	0.002105263	0.02451204	0.742	4314	tags=36%, list=12%, signal=40%
GOBP_PROTEIN_TARGETING	GOBP_PROTEIN_TARGETING		311	0.40726054	1.8289164	0.0039138943	0.024482567	0.742	7313	tags=34%, list=20%, signal=43%
GOBP_PROTEIN_MONOUBIQUITINATION	GOBP_PROTEIN_MONOUBIQUITINATION		77	0.5352689	1.8285462	0.005964215	0.024454473	0.742	8508	tags=53%, list=23%, signal=69%
GOBP_FATTY_ACYL_COA_METABOLIC_PROCESS	GOBP_FATTY_ACYL_COA_METABOLIC_PROCESS		38	0.5247924	1.8283734	0.005964215	0.024398927	0.743	5722	tags=34%, list=16%, signal=40%
GOBP_NUCLEOSIDE_TRIPHOSPHATE_BIOSYNTHETIC_PROCESS	GOBP_NUCLEOSIDE_TRIPHOSPHATE_BIOSYNTHETIC_PROCESS		83	0.51806337	1.8270221	0.007843138	0.024614379	0.743	8374	tags=49%, list=23%, signal=64%
GOBP_NEGATIVE_REGULATION_OF_PROTEIN_ACETYLATION	GOBP_NEGATIVE_REGULATION_OF_PROTEIN_ACETYLATION		23	0.61211705	1.8266263	0.0058708414	0.024626106	0.743	8077	tags=61%, list=22%, signal=78%
GOBP_PYRIMIDINE_RIBONUCLEOTIDE_BIOSYNTHETIC_PROCESS	GOBP_PYRIMIDINE_RIBONUCLEOTIDE_BIOSYNTHETIC_PROCESS		23	0.6050116	1.8263032	0.0020449897	0.024619117	0.744	8338	tags=57%, list=23%, signal=73%
GOBP_PYRIMIDINE_DEOXYRIBONUCLEOTIDE_METABOLIC_PROCESS	GOBP_PYRIMIDINE_DEOXYRIBONUCLEOTIDE_METABOLIC_PROCESS		24	0.61245716	1.825947	0.011494253	0.02457996	0.744	11636	tags=79%, list=32%, signal=116%
GOBP_RESPONSE_TO_OXYGEN_RADICAL	GOBP_RESPONSE_TO_OXYGEN_RADICAL		27	0.5646804	1.8249897	0.006012024	0.024694042	0.745	2755	tags=33%, list=7%, signal=36%
GOBP_CHROMATIN_REMODELING	GOBP_CHROMATIN_REMODELING		266	0.47591186	1.8246384	0.0121951215	0.024709059	0.745	8470	tags=42%, list=23%, signal=55%
GOBP_PEROXISOME_ORGANIZATION	GOBP_PEROXISOME_ORGANIZATION		36	0.5593172	1.8243121	0.003875969	0.024688441	0.745	7289	tags=44%, list=20%, signal=55%
GOBP_PYRIMIDINE_NUCLEOSIDE_TRIPHOSPHATE_METABOLIC_PROCESS	GOBP_PYRIMIDINE_NUCLEOSIDE_TRIPHOSPHATE_METABOLIC_PROCESS		24	0.6123899	1.8238558	0.007782101	0.024739843	0.747	8338	tags=63%, list=23%, signal=81%
GOBP_RESPONSE_TO_UV	GOBP_RESPONSE_TO_UV		146	0.4654978	1.8236071	0.0020283975	0.02473723	0.747	6551	tags=36%, list=18%, signal=44%
GOBP_SULFUR_AMINO_ACID_BIOSYNTHETIC_PROCESS	GOBP_SULFUR_AMINO_ACID_BIOSYNTHETIC_PROCESS		17	0.6308599	1.8229959	0.007984032	0.024800563	0.747	5343	tags=53%, list=14%, signal=62%
GOBP_NUCLEOBASE_CONTAINING_COMPOUND_TRANSPORT	GOBP_NUCLEOBASE_CONTAINING_COMPOUND_TRANSPORT		218	0.4626614	1.8224937	0.006012024	0.024866626	0.749	9170	tags=47%, list=25%, signal=62%
GOBP_POSITIVE_REGULATION_OF_TELOMERE_MAINTENANCE_VIA_TELOMERE_LENGTHENING	GOBP_POSITIVE_REGULATION_OF_TELOMERE_MAINTENANCE_VIA_TELOMERE_LENGTHENING		37	0.5862485	1.8221734	0.004056795	0.024862118	0.749	6496	tags=54%, list=18%, signal=66%
GOBP_REGULATION_OF_DNA_REPAIR	GOBP_REGULATION_OF_DNA_REPAIR		152	0.5083346	1.8217164	0.0	0.024900956	0.751	6579	tags=41%, list=18%, signal=50%
GOBP_DNA_REPLICATION_CHECKPOINT_SIGNALING	GOBP_DNA_REPLICATION_CHECKPOINT_SIGNALING		17	0.7472891	1.8211906	0.00996016	0.02494055	0.752	7001	tags=76%, list=19%, signal=94%
GOBP_NEGATIVE_REGULATION_OF_CELL_CYCLE	GOBP_NEGATIVE_REGULATION_OF_CELL_CYCLE		373	0.44743672	1.8208884	0.002020202	0.024947513	0.752	7001	tags=37%, list=19%, signal=45%
GOBP_RESPIRATORY_ELECTRON_TRANSPORT_CHAIN	GOBP_RESPIRATORY_ELECTRON_TRANSPORT_CHAIN		113	0.6070286	1.8208133	0.014198783	0.02487664	0.752	4759	tags=49%, list=13%, signal=56%
GOBP_REGULATION_OF_MITOTIC_CELL_CYCLE_PHASE_TRANSITION	GOBP_REGULATION_OF_MITOTIC_CELL_CYCLE_PHASE_TRANSITION		311	0.45573345	1.8201877	0.0020242915	0.024949616	0.752	7385	tags=38%, list=20%, signal=47%
GOBP_NEGATIVE_REGULATION_OF_DOUBLE_STRAND_BREAK_REPAIR_VIA_HOMOLOGOUS_RECOMBINATION	GOBP_NEGATIVE_REGULATION_OF_DOUBLE_STRAND_BREAK_REPAIR_VIA_HOMOLOGOUS_RECOMBINATION		19	0.68623936	1.8174711	0.004	0.025499707	0.756	2672	tags=42%, list=7%, signal=45%
GOBP_NUCLEAR_TRANSCRIBED_MRNA_CATABOLIC_PROCESS_DEADENYLATION_DEPENDENT_DECAY	GOBP_NUCLEAR_TRANSCRIBED_MRNA_CATABOLIC_PROCESS_DEADENYLATION_DEPENDENT_DECAY		63	0.5209616	1.8167421	0.0	0.025628714	0.757	6008	tags=44%, list=16%, signal=53%
GOBP_CHAPERONE_MEDIATED_PROTEIN_FOLDING	GOBP_CHAPERONE_MEDIATED_PROTEIN_FOLDING		72	0.50302994	1.8164852	0.006024096	0.025622308	0.757	7035	tags=39%, list=19%, signal=48%
GOBP_GENERATION_OF_PRECURSOR_METABOLITES_AND_ENERGY	GOBP_GENERATION_OF_PRECURSOR_METABOLITES_AND_ENERGY		492	0.41591826	1.8164237	0.0019880715	0.025546845	0.757	6947	tags=38%, list=19%, signal=46%
GOBP_MICROTUBULE_CYTOSKELETON_ORGANIZATION_INVOLVED_IN_MITOSIS	GOBP_MICROTUBULE_CYTOSKELETON_ORGANIZATION_INVOLVED_IN_MITOSIS		152	0.51626587	1.816223	0.019607844	0.02550453	0.758	7440	tags=48%, list=20%, signal=60%
GOBP_NEGATIVE_REGULATION_OF_OXIDATIVE_STRESS_INDUCED_INTRINSIC_APOPTOTIC_SIGNALING_PATHWAY	GOBP_NEGATIVE_REGULATION_OF_OXIDATIVE_STRESS_INDUCED_INTRINSIC_APOPTOTIC_SIGNALING_PATHWAY		19	0.59467876	1.8159177	0.003976143	0.025496988	0.759	6519	tags=47%, list=18%, signal=58%
GOBP_REGULATION_OF_UBIQUITIN_DEPENDENT_PROTEIN_CATABOLIC_PROCESS	GOBP_REGULATION_OF_UBIQUITIN_DEPENDENT_PROTEIN_CATABOLIC_PROCESS		167	0.42762125	1.8152392	0.0	0.025581922	0.76	7341	tags=38%, list=20%, signal=48%
GOBP_PYRIMIDINE_RIBONUCLEOTIDE_METABOLIC_PROCESS	GOBP_PYRIMIDINE_RIBONUCLEOTIDE_METABOLIC_PROCESS		30	0.5397051	1.8150434	0.002004008	0.025539048	0.761	8338	tags=50%, list=23%, signal=65%
GOBP_CELLULAR_RESPONSE_TO_TOXIC_SUBSTANCE	GOBP_CELLULAR_RESPONSE_TO_TOXIC_SUBSTANCE		118	0.47268334	1.8130571	0.0	0.025937753	0.767	8699	tags=42%, list=24%, signal=55%
GOBP_TRANSCRIPTION_BY_RNA_POLYMERASE_III	GOBP_TRANSCRIPTION_BY_RNA_POLYMERASE_III		53	0.5305795	1.811442	0.0019305019	0.026258983	0.769	4954	tags=38%, list=13%, signal=44%
GOBP_ESTABLISHMENT_OF_RNA_LOCALIZATION	GOBP_ESTABLISHMENT_OF_RNA_LOCALIZATION		161	0.50358284	1.8104371	0.00814664	0.026411394	0.772	8989	tags=52%, list=24%, signal=68%
GOBP_CYTOSKELETON_DEPENDENT_CYTOKINESIS	GOBP_CYTOSKELETON_DEPENDENT_CYTOKINESIS		88	0.49616694	1.8082036	0.007843138	0.026904853	0.777	6104	tags=40%, list=17%, signal=48%
GOBP_HOMOLOGOUS_CHROMOSOME_PAIRING_AT_MEIOSIS	GOBP_HOMOLOGOUS_CHROMOSOME_PAIRING_AT_MEIOSIS		53	0.5257882	1.806554	0.007797271	0.02731015	0.782	9514	tags=51%, list=26%, signal=69%
GOBP_NEGATIVE_REGULATION_OF_MRNA_PROCESSING	GOBP_NEGATIVE_REGULATION_OF_MRNA_PROCESSING		29	0.62921095	1.8061721	0.007905139	0.02736839	0.782	4700	tags=55%, list=13%, signal=63%
GOBP_NEGATIVE_REGULATION_OF_DNA_TEMPLATED_TRANSCRIPTION_ELONGATION	GOBP_NEGATIVE_REGULATION_OF_DNA_TEMPLATED_TRANSCRIPTION_ELONGATION		18	0.63833576	1.8055192	0.003868472	0.027478093	0.783	5563	tags=61%, list=15%, signal=72%
GOBP_NEGATIVE_REGULATION_OF_MITOTIC_CELL_CYCLE	GOBP_NEGATIVE_REGULATION_OF_MITOTIC_CELL_CYCLE		224	0.45356882	1.8041748	0.0061099795	0.027837927	0.791	7001	tags=38%, list=19%, signal=47%
GOBP_FOLIC_ACID_CONTAINING_COMPOUND_METABOLIC_PROCESS	GOBP_FOLIC_ACID_CONTAINING_COMPOUND_METABOLIC_PROCESS		29	0.5695491	1.803919	0.007874016	0.027829815	0.791	4312	tags=45%, list=12%, signal=51%
GOBP_MRNA_TRANSPORT	GOBP_MRNA_TRANSPORT		125	0.52128434	1.8034706	0.0100603625	0.027898043	0.792	9168	tags=55%, list=25%, signal=73%
GOBP_REGULATION_OF_NUCLEAR_DIVISION	GOBP_REGULATION_OF_NUCLEAR_DIVISION		139	0.4814507	1.8033686	0.01764706	0.027828036	0.792	7104	tags=42%, list=19%, signal=52%
GOBP_CHAPERONE_COFACTOR_DEPENDENT_PROTEIN_REFOLDING	GOBP_CHAPERONE_COFACTOR_DEPENDENT_PROTEIN_REFOLDING		34	0.5705466	1.8032538	0.006060606	0.027773792	0.792	6173	tags=38%, list=17%, signal=46%
GOBP_ATP_SYNTHESIS_COUPLED_ELECTRON_TRANSPORT	GOBP_ATP_SYNTHESIS_COUPLED_ELECTRON_TRANSPORT		92	0.6690038	1.8031534	0.012244898	0.02772277	0.793	4663	tags=57%, list=13%, signal=65%
GOBP_RESPONSE_TO_TOPOLOGICALLY_INCORRECT_PROTEIN	GOBP_RESPONSE_TO_TOPOLOGICALLY_INCORRECT_PROTEIN		158	0.44831365	1.8019207	0.0038834952	0.027979085	0.8	5239	tags=34%, list=14%, signal=39%
GOBP_MEIOTIC_CELL_CYCLE_PROCESS	GOBP_MEIOTIC_CELL_CYCLE_PROCESS		206	0.4804072	1.8017313	0.0060362173	0.02795122	0.801	7380	tags=43%, list=20%, signal=54%
GOBP_NEGATIVE_REGULATION_OF_PROTEOLYSIS_INVOLVED_IN_CELLULAR_PROTEIN_CATABOLIC_PROCESS	GOBP_NEGATIVE_REGULATION_OF_PROTEOLYSIS_INVOLVED_IN_CELLULAR_PROTEIN_CATABOLIC_PROCESS		63	0.46278235	1.8015113	0.0	0.027929889	0.801	8660	tags=44%, list=23%, signal=58%
GOBP_NUCLEOSOME_MOBILIZATION	GOBP_NUCLEOSOME_MOBILIZATION		21	0.61162734	1.8013453	0.007889546	0.027899595	0.802	6538	tags=52%, list=18%, signal=64%
GOBP_DNA_PACKAGING	GOBP_DNA_PACKAGING		253	0.4791531	1.80103	0.008032128	0.027874326	0.802	5990	tags=33%, list=16%, signal=39%
GOBP_NUCLEOSIDE_TRIPHOSPHATE_METABOLIC_PROCESS	GOBP_NUCLEOSIDE_TRIPHOSPHATE_METABOLIC_PROCESS		108	0.46446085	1.8003277	0.0058708414	0.027967349	0.805	6987	tags=40%, list=19%, signal=49%
GOBP_INNER_MITOCHONDRIAL_MEMBRANE_ORGANIZATION	GOBP_INNER_MITOCHONDRIAL_MEMBRANE_ORGANIZATION		40	0.5952065	1.7992773	0.014056225	0.02816092	0.806	6828	tags=48%, list=19%, signal=58%
GOBP_POST_TRANSLATIONAL_PROTEIN_MODIFICATION	GOBP_POST_TRANSLATIONAL_PROTEIN_MODIFICATION		40	0.5295356	1.7990463	0.0038387715	0.028133241	0.807	4810	tags=38%, list=13%, signal=43%
GOBP_MITOTIC_CELL_CYCLE_PHASE_TRANSITION	GOBP_MITOTIC_CELL_CYCLE_PHASE_TRANSITION		430	0.44504917	1.7980016	0.006134969	0.028353054	0.81	7385	tags=39%, list=20%, signal=48%
GOBP_REGULATION_OF_MRNA_CATABOLIC_PROCESS	GOBP_REGULATION_OF_MRNA_CATABOLIC_PROCESS		172	0.4661009	1.7969992	0.0060728746	0.028595308	0.812	6519	tags=38%, list=18%, signal=46%
GOBP_PROTEIN_LOCALIZATION_TO_CONDENSED_CHROMOSOME	GOBP_PROTEIN_LOCALIZATION_TO_CONDENSED_CHROMOSOME		19	0.7446344	1.796664	0.007858546	0.028573912	0.812	3651	tags=63%, list=10%, signal=70%
GOBP_REGULATION_OF_CYTOPLASMIC_TRANSLATION	GOBP_REGULATION_OF_CYTOPLASMIC_TRANSLATION		28	0.5805482	1.7958894	0.006122449	0.028690087	0.815	5183	tags=46%, list=14%, signal=54%
GOBP_RNA_INTERFERENCE	GOBP_RNA_INTERFERENCE		18	0.6884078	1.7938074	0.0058252425	0.029207109	0.821	2902	tags=33%, list=8%, signal=36%
GOBP_ESTABLISHMENT_OF_PROTEIN_LOCALIZATION_TO_CHROMOSOME	GOBP_ESTABLISHMENT_OF_PROTEIN_LOCALIZATION_TO_CHROMOSOME		26	0.63842326	1.7908957	0.009803922	0.030088695	0.828	8306	tags=65%, list=23%, signal=84%
GOBP_SYNAPTIC_VESICLE_CYTOSKELETAL_TRANSPORT	GOBP_SYNAPTIC_VESICLE_CYTOSKELETAL_TRANSPORT		19	0.6108711	1.7884305	0.0020242915	0.030737486	0.831	6303	tags=58%, list=17%, signal=70%
GOBP_CELL_CYCLE_DNA_REPLICATION	GOBP_CELL_CYCLE_DNA_REPLICATION		44	0.65386146	1.7883942	0.013972056	0.030654687	0.831	6188	tags=61%, list=17%, signal=74%
GOBP_PROTON_TRANSPORTING_TWO_SECTOR_ATPASE_COMPLEX_ASSEMBLY	GOBP_PROTON_TRANSPORTING_TWO_SECTOR_ATPASE_COMPLEX_ASSEMBLY		16	0.6635325	1.7881871	0.003773585	0.030636383	0.832	2224	tags=38%, list=6%, signal=40%
GOBP_REGULATION_OF_DNA_TEMPLATED_TRANSCRIPTION_INITIATION	GOBP_REGULATION_OF_DNA_TEMPLATED_TRANSCRIPTION_INITIATION		57	0.5191486	1.7878885	0.0	0.030641139	0.834	8204	tags=47%, list=22%, signal=61%
GOBP_MULTIVESICULAR_BODY_SORTING_PATHWAY	GOBP_MULTIVESICULAR_BODY_SORTING_PATHWAY		39	0.52424735	1.7870713	0.0038610038	0.030809835	0.836	9940	tags=54%, list=27%, signal=74%
GOBP_REGULATION_OF_DNA_DAMAGE_CHECKPOINT	GOBP_REGULATION_OF_DNA_DAMAGE_CHECKPOINT		16	0.69575596	1.786528	0.003929273	0.030834947	0.836	10852	tags=88%, list=29%, signal=124%
GOBP_FATTY_ACYL_COA_BIOSYNTHETIC_PROCESS	GOBP_FATTY_ACYL_COA_BIOSYNTHETIC_PROCESS		25	0.55176926	1.7837446	0.005769231	0.0315841	0.839	5722	tags=36%, list=16%, signal=43%
GOBP_CELLULAR_RESPONSE_TO_ARSENIC_CONTAINING_SUBSTANCE	GOBP_CELLULAR_RESPONSE_TO_ARSENIC_CONTAINING_SUBSTANCE		21	0.57440364	1.7822014	0.007751938	0.032004315	0.842	9914	tags=57%, list=27%, signal=78%
GOBP_CELLULAR_RESPONSE_TO_OXYGEN_RADICAL	GOBP_CELLULAR_RESPONSE_TO_OXYGEN_RADICAL		23	0.5859746	1.7813694	0.0123203285	0.032152086	0.844	2755	tags=39%, list=7%, signal=42%
GOBP_FATTY_ACID_DERIVATIVE_CATABOLIC_PROCESS	GOBP_FATTY_ACID_DERIVATIVE_CATABOLIC_PROCESS		17	0.62637216	1.7797936	0.010330578	0.03253207	0.846	6494	tags=41%, list=18%, signal=50%
GOBP_REGULATION_OF_HISTONE_PHOSPHORYLATION	GOBP_REGULATION_OF_HISTONE_PHOSPHORYLATION		15	0.6085019	1.7776903	0.0076045627	0.03299112	0.85	4966	tags=47%, list=13%, signal=54%
GOBP_ENDOPLASMIC_RETICULUM_TUBULAR_NETWORK_ORGANIZATION	GOBP_ENDOPLASMIC_RETICULUM_TUBULAR_NETWORK_ORGANIZATION		18	0.66131186	1.777316	0.0059288535	0.03301327	0.85	8048	tags=72%, list=22%, signal=92%
GOBP_NEGATIVE_REGULATION_OF_MITOTIC_CELL_CYCLE_PHASE_TRANSITION	GOBP_NEGATIVE_REGULATION_OF_MITOTIC_CELL_CYCLE_PHASE_TRANSITION		174	0.4565768	1.7767261	0.010288066	0.03308093	0.854	4167	tags=30%, list=11%, signal=34%
GOBP_NADH_DEHYDROGENASE_COMPLEX_ASSEMBLY	GOBP_NADH_DEHYDROGENASE_COMPLEX_ASSEMBLY		58	0.6761782	1.7767228	0.01984127	0.03298798	0.854	5775	tags=66%, list=16%, signal=78%
GOBP_DETOXIFICATION	GOBP_DETOXIFICATION		144	0.45618483	1.7764744	0.004056795	0.03297129	0.854	9070	tags=43%, list=25%, signal=57%
GOBP_PYRIMIDINE_NUCLEOSIDE_TRIPHOSPHATE_BIOSYNTHETIC_PROCESS	GOBP_PYRIMIDINE_NUCLEOSIDE_TRIPHOSPHATE_BIOSYNTHETIC_PROCESS		19	0.6402951	1.7760099	0.015564202	0.033014204	0.856	8338	tags=63%, list=23%, signal=82%
GOBP_ESTABLISHMENT_OF_PROTEIN_LOCALIZATION_TO_TELOMERE	GOBP_ESTABLISHMENT_OF_PROTEIN_LOCALIZATION_TO_TELOMERE		17	0.69674563	1.7755162	0.012048192	0.033058565	0.857	8306	tags=76%, list=23%, signal=99%
GOBP_RESPONSE_TO_RADIATION	GOBP_RESPONSE_TO_RADIATION		435	0.39864638	1.7724876	0.0	0.033829633	0.86	7096	tags=32%, list=19%, signal=39%
GOBP_NEGATIVE_REGULATION_OF_CELL_CYCLE_G2_M_PHASE_TRANSITION	GOBP_NEGATIVE_REGULATION_OF_CELL_CYCLE_G2_M_PHASE_TRANSITION		62	0.5067252	1.7713636	0.007968128	0.03414505	0.864	5731	tags=39%, list=16%, signal=46%
GOBP_POSITIVE_REGULATION_OF_CELL_CYCLE_G2_M_PHASE_TRANSITION	GOBP_POSITIVE_REGULATION_OF_CELL_CYCLE_G2_M_PHASE_TRANSITION		31	0.60612524	1.7701402	0.012345679	0.034425125	0.867	7385	tags=61%, list=20%, signal=77%
GOBP_DOSAGE_COMPENSATION	GOBP_DOSAGE_COMPENSATION		21	0.6503459	1.7699468	0.007952286	0.03439123	0.867	4891	tags=43%, list=13%, signal=49%
GOBP_STRESS_RESPONSE_TO_METAL_ION	GOBP_STRESS_RESPONSE_TO_METAL_ION		19	0.7292401	1.7698346	0.02008032	0.034348488	0.867	9051	tags=89%, list=25%, signal=119%
GOBP_POSITIVE_REGULATION_OF_METAPHASE_ANAPHASE_TRANSITION_OF_CELL_CYCLE	GOBP_POSITIVE_REGULATION_OF_METAPHASE_ANAPHASE_TRANSITION_OF_CELL_CYCLE		16	0.66941	1.7682539	0.005882353	0.034698535	0.867	3181	tags=38%, list=9%, signal=41%
GOBP_REGULATION_OF_PROTEIN_EXPORT_FROM_NUCLEUS	GOBP_REGULATION_OF_PROTEIN_EXPORT_FROM_NUCLEUS		31	0.53561574	1.7680244	0.0059288535	0.034651555	0.867	3365	tags=39%, list=9%, signal=43%
GOBP_REGULATION_OF_PROTEIN_STABILITY	GOBP_REGULATION_OF_PROTEIN_STABILITY		299	0.39903283	1.767269	0.0	0.0347811	0.867	4821	tags=26%, list=13%, signal=30%
GOBP_POSITIVE_REGULATION_OF_UBIQUITIN_PROTEIN_TRANSFERASE_ACTIVITY	GOBP_POSITIVE_REGULATION_OF_UBIQUITIN_PROTEIN_TRANSFERASE_ACTIVITY		32	0.54143393	1.7672452	0.0116959065	0.034690164	0.867	4296	tags=38%, list=12%, signal=42%
GOBP_SPINDLE_ORGANIZATION	GOBP_SPINDLE_ORGANIZATION		207	0.48170587	1.7628157	0.016427105	0.03606949	0.876	7440	tags=43%, list=20%, signal=53%
GOBP_NEGATIVE_REGULATION_OF_HISTONE_ACETYLATION	GOBP_NEGATIVE_REGULATION_OF_HISTONE_ACETYLATION		16	0.6131772	1.7627664	0.009578544	0.035992827	0.876	7427	tags=56%, list=20%, signal=70%
GOBP_SIGNAL_TRANSDUCTION_IN_RESPONSE_TO_DNA_DAMAGE	GOBP_SIGNAL_TRANSDUCTION_IN_RESPONSE_TO_DNA_DAMAGE		173	0.47663245	1.762393	0.006185567	0.03603674	0.876	7001	tags=40%, list=19%, signal=50%
GOBP_REGULATION_OF_LYSOSOMAL_LUMEN_PH	GOBP_REGULATION_OF_LYSOSOMAL_LUMEN_PH		16	0.6575783	1.762176	0.0056926	0.036022723	0.876	3716	tags=44%, list=10%, signal=49%
GOBP_POSITIVE_REGULATION_OF_DNA_BIOSYNTHETIC_PROCESS	GOBP_POSITIVE_REGULATION_OF_DNA_BIOSYNTHETIC_PROCESS		73	0.5065708	1.761599	0.009920635	0.036103614	0.877	4582	tags=38%, list=12%, signal=44%
GOBP_REGULATION_OF_MRNA_PROCESSING	GOBP_REGULATION_OF_MRNA_PROCESSING		139	0.50534624	1.7601961	0.012072435	0.036486108	0.878	4891	tags=35%, list=13%, signal=40%
GOBP_CELLULAR_RESPONSE_TO_UV	GOBP_CELLULAR_RESPONSE_TO_UV		88	0.46566162	1.7594632	0.006147541	0.036679972	0.882	2705	tags=26%, list=7%, signal=28%
GOBP_POSITIVE_REGULATION_OF_MRNA_METABOLIC_PROCESS	GOBP_POSITIVE_REGULATION_OF_MRNA_METABOLIC_PROCESS		123	0.48349863	1.7591329	0.006085193	0.036665104	0.882	6496	tags=40%, list=18%, signal=48%
GOBP_HISTONE_H2A_MONOUBIQUITINATION	GOBP_HISTONE_H2A_MONOUBIQUITINATION		17	0.625595	1.7587924	0.0149532715	0.036714498	0.884	10702	tags=76%, list=29%, signal=108%
GOBP_MEIOTIC_CELL_CYCLE	GOBP_MEIOTIC_CELL_CYCLE		265	0.46489975	1.7564808	0.010309278	0.03733116	0.886	6337	tags=37%, list=17%, signal=45%
GOBP_PEPTIDYL_PROLINE_MODIFICATION	GOBP_PEPTIDYL_PROLINE_MODIFICATION		58	0.4622075	1.7563468	0.0	0.037272226	0.886	7366	tags=38%, list=20%, signal=47%
GOBP_DICARBOXYLIC_ACID_METABOLIC_PROCESS	GOBP_DICARBOXYLIC_ACID_METABOLIC_PROCESS		96	0.45344752	1.7562969	0.0019379845	0.037191104	0.886	9687	tags=52%, list=26%, signal=70%
GOBP_PTERIDINE_CONTAINING_COMPOUND_BIOSYNTHETIC_PROCESS	GOBP_PTERIDINE_CONTAINING_COMPOUND_BIOSYNTHETIC_PROCESS		15	0.66364896	1.75487	0.015686275	0.03757907	0.888	4312	tags=60%, list=12%, signal=68%
GOBP_POSITIVE_REGULATION_OF_PROTEOLYSIS_INVOLVED_IN_CELLULAR_PROTEIN_CATABOLIC_PROCESS	GOBP_POSITIVE_REGULATION_OF_PROTEOLYSIS_INVOLVED_IN_CELLULAR_PROTEIN_CATABOLIC_PROCESS		134	0.4284888	1.7543372	0.0019762847	0.037659794	0.889	7341	tags=39%, list=20%, signal=48%
GOBP_PEROXISOMAL_TRANSPORT	GOBP_PEROXISOMAL_TRANSPORT		22	0.5946117	1.7534615	0.009633912	0.037871763	0.891	7221	tags=41%, list=20%, signal=51%
GOBP_RNA_STABILIZATION	GOBP_RNA_STABILIZATION		66	0.49592432	1.752001	0.008163265	0.03831404	0.893	6879	tags=38%, list=19%, signal=46%
GOBP_REGULATION_OF_MRNA_METABOLIC_PROCESS	GOBP_REGULATION_OF_MRNA_METABOLIC_PROCESS		293	0.4616081	1.7516515	0.008213553	0.038313113	0.893	6519	tags=36%, list=18%, signal=44%
GOBP_VIRAL_RELEASE_FROM_HOST_CELL	GOBP_VIRAL_RELEASE_FROM_HOST_CELL		28	0.55852675	1.7502364	0.007751938	0.03870268	0.895	6009	tags=39%, list=16%, signal=47%
GOBP_MONOUBIQUITINATED_PROTEIN_DEUBIQUITINATION	GOBP_MONOUBIQUITINATED_PROTEIN_DEUBIQUITINATION		34	0.54468185	1.7499212	0.007984032	0.038715944	0.895	5030	tags=47%, list=14%, signal=54%
GOBP_NUCLEAR_MEMBRANE_REASSEMBLY	GOBP_NUCLEAR_MEMBRANE_REASSEMBLY		23	0.59579146	1.7497009	0.01754386	0.0386649	0.895	4160	tags=39%, list=11%, signal=44%
GOBP_DIOL_BIOSYNTHETIC_PROCESS	GOBP_DIOL_BIOSYNTHETIC_PROCESS		23	0.5726359	1.7493184	0.006060606	0.03867859	0.895	6110	tags=48%, list=17%, signal=57%
GOBP_RNA_DECAPPING	GOBP_RNA_DECAPPING		18	0.5875917	1.747769	0.0076923077	0.03916119	0.898	5588	tags=50%, list=15%, signal=59%
GOBP_DNA_CATABOLIC_PROCESS	GOBP_DNA_CATABOLIC_PROCESS		31	0.5213315	1.7460654	0.0058027077	0.039636362	0.901	7830	tags=35%, list=21%, signal=45%
GOBP_MRNA_SPLICE_SITE_SELECTION	GOBP_MRNA_SPLICE_SITE_SELECTION		45	0.5477685	1.7456744	0.012024048	0.039664734	0.902	8232	tags=53%, list=22%, signal=69%
GOBP_ARP2_3_COMPLEX_MEDIATED_ACTIN_NUCLEATION	GOBP_ARP2_3_COMPLEX_MEDIATED_ACTIN_NUCLEATION		39	0.49420452	1.7425683	0.007843138	0.040694773	0.908	8064	tags=46%, list=22%, signal=59%
GOBP_DNA_STRAND_ELONGATION_INVOLVED_IN_DNA_REPLICATION	GOBP_DNA_STRAND_ELONGATION_INVOLVED_IN_DNA_REPLICATION		15	0.80976313	1.7384554	0.004040404	0.04213514	0.91	2862	tags=67%, list=8%, signal=72%
GOBP_CELLULAR_AMINO_ACID_BIOSYNTHETIC_PROCESS	GOBP_CELLULAR_AMINO_ACID_BIOSYNTHETIC_PROCESS		76	0.45562327	1.738229	0.0	0.042116508	0.91	8807	tags=46%, list=24%, signal=60%
GOBP_RIBONUCLEOSIDE_TRIPHOSPHATE_METABOLIC_PROCESS	GOBP_RIBONUCLEOSIDE_TRIPHOSPHATE_METABOLIC_PROCESS		87	0.4651414	1.7379116	0.007797271	0.042128865	0.91	8374	tags=45%, list=23%, signal=58%
GOBP_NUCLEUS_ORGANIZATION	GOBP_NUCLEUS_ORGANIZATION		141	0.45942187	1.7379103	0.0040241447	0.042020563	0.91	9131	tags=46%, list=25%, signal=61%
GOBP_MITOCHONDRIAL_CALCIUM_ION_HOMEOSTASIS	GOBP_MITOCHONDRIAL_CALCIUM_ION_HOMEOSTASIS		25	0.5188195	1.7371488	0.001992032	0.042160846	0.91	6669	tags=40%, list=18%, signal=49%
GOBP_LATE_ENDOSOME_TO_VACUOLE_TRANSPORT	GOBP_LATE_ENDOSOME_TO_VACUOLE_TRANSPORT		26	0.54850227	1.7356575	0.022988506	0.042719956	0.915	9940	tags=58%, list=27%, signal=79%
GOBP_POSITIVE_REGULATION_OF_DNA_TEMPLATED_TRANSCRIPTION_INITIATION	GOBP_POSITIVE_REGULATION_OF_DNA_TEMPLATED_TRANSCRIPTION_INITIATION		47	0.5055366	1.7354356	0.0	0.04270974	0.915	2945	tags=28%, list=8%, signal=30%
GOBP_REGULATION_OF_MITOTIC_CELL_CYCLE	GOBP_REGULATION_OF_MITOTIC_CELL_CYCLE		469	0.42104682	1.7352753	0.01417004	0.04265354	0.916	7104	tags=35%, list=19%, signal=43%
GOBP_RESPONSE_TO_HEAT	GOBP_RESPONSE_TO_HEAT		107	0.4351932	1.7342826	0.00407332	0.042959243	0.917	6954	tags=36%, list=19%, signal=45%
GOBP_VIRAL_GENE_EXPRESSION	GOBP_VIRAL_GENE_EXPRESSION		99	0.4502849	1.7328705	0.0019493178	0.04338612	0.919	4164	tags=28%, list=11%, signal=32%
GOBP_MRNA_CLEAVAGE	GOBP_MRNA_CLEAVAGE		20	0.6192477	1.7326306	0.0140280565	0.043367583	0.919	9912	tags=75%, list=27%, signal=103%
GOBP_SYNAPTONEMAL_COMPLEX_ORGANIZATION	GOBP_SYNAPTONEMAL_COMPLEX_ORGANIZATION		26	0.55627346	1.7322702	0.01010101	0.04337906	0.919	6058	tags=46%, list=16%, signal=55%
GOBP_SERINE_FAMILY_AMINO_ACID_METABOLIC_PROCESS	GOBP_SERINE_FAMILY_AMINO_ACID_METABOLIC_PROCESS		40	0.50183225	1.7301089	0.019493178	0.04409965	0.919	8807	tags=58%, list=24%, signal=75%
GOBP_RIBONUCLEOSIDE_MONOPHOSPHATE_METABOLIC_PROCESS	GOBP_RIBONUCLEOSIDE_MONOPHOSPHATE_METABOLIC_PROCESS		60	0.476856	1.7286725	0.009881423	0.044579793	0.922	7625	tags=48%, list=21%, signal=61%
GOBP_CELLULAR_RESPONSE_TO_CADMIUM_ION	GOBP_CELLULAR_RESPONSE_TO_CADMIUM_ION		37	0.5663767	1.7269704	0.018789144	0.04509967	0.923	9085	tags=62%, list=25%, signal=82%
GOBP_PEPTIDYL_CYSTEINE_MODIFICATION	GOBP_PEPTIDYL_CYSTEINE_MODIFICATION		49	0.45894438	1.7264661	0.0019230769	0.045178644	0.923	3468	tags=29%, list=9%, signal=31%
GOBP_INTERSTRAND_CROSS_LINK_REPAIR	GOBP_INTERSTRAND_CROSS_LINK_REPAIR		32	0.59713584	1.7251588	0.01	0.045624223	0.924	8238	tags=63%, list=22%, signal=80%
GOBP_NON_MOTILE_CILIUM_ASSEMBLY	GOBP_NON_MOTILE_CILIUM_ASSEMBLY		61	0.5598505	1.7251179	0.018036073	0.045525055	0.924	8532	tags=48%, list=23%, signal=62%
GOBP_MITOTIC_INTRA_S_DNA_DAMAGE_CHECKPOINT_SIGNALING	GOBP_MITOTIC_INTRA_S_DNA_DAMAGE_CHECKPOINT_SIGNALING		17	0.6771889	1.7235289	0.01039501	0.04606742	0.927	6925	tags=65%, list=19%, signal=80%
GOBP_REGULATION_OF_DNA_BIOSYNTHETIC_PROCESS	GOBP_REGULATION_OF_DNA_BIOSYNTHETIC_PROCESS		123	0.4582402	1.7230061	0.01004016	0.0461651	0.927	6323	tags=40%, list=17%, signal=48%
GOBP_CHROMATIN_ASSEMBLY_OR_DISASSEMBLY	GOBP_CHROMATIN_ASSEMBLY_OR_DISASSEMBLY		232	0.4598988	1.7199895	0.016129032	0.047184903	0.929	8470	tags=42%, list=23%, signal=54%
GOBP_NEGATIVE_REGULATION_OF_DEFENSE_RESPONSE_TO_VIRUS	GOBP_NEGATIVE_REGULATION_OF_DEFENSE_RESPONSE_TO_VIRUS		27	0.55394286	1.7198498	0.011857707	0.047126137	0.929	3161	tags=30%, list=9%, signal=32%
GOBP_POSITIVE_REGULATION_OF_RNA_SPLICING	GOBP_POSITIVE_REGULATION_OF_RNA_SPLICING		37	0.54019266	1.7177747	0.0139442235	0.047892787	0.93	5393	tags=35%, list=15%, signal=41%
GOBP_AMYLOID_FIBRIL_FORMATION	GOBP_AMYLOID_FIBRIL_FORMATION		34	0.48234418	1.7169186	0.0039525693	0.04816299	0.93	6380	tags=29%, list=17%, signal=36%
GOBP_MITOCHONDRIAL_DNA_REPLICATION	GOBP_MITOCHONDRIAL_DNA_REPLICATION		15	0.64829946	1.7163657	0.021442495	0.048267726	0.931	5066	tags=53%, list=14%, signal=62%
GOBP_NCRNA_CATABOLIC_PROCESS	GOBP_NCRNA_CATABOLIC_PROCESS		44	0.5006767	1.7157518	0.008080808	0.04841073	0.931	5183	tags=39%, list=14%, signal=45%
GOBP_REGULATION_OF_ERAD_PATHWAY	GOBP_REGULATION_OF_ERAD_PATHWAY		20	0.5705735	1.7142295	0.01992032	0.04886628	0.933	6030	tags=50%, list=16%, signal=60%
GOBP_REGULATION_OF_INTRINSIC_APOPTOTIC_SIGNALING_PATHWAY	GOBP_REGULATION_OF_INTRINSIC_APOPTOTIC_SIGNALING_PATHWAY		166	0.3953365	1.7141788	0.0020120724	0.048768114	0.933	6084	tags=31%, list=17%, signal=37%
GOBP_ORGANELLE_DISASSEMBLY	GOBP_ORGANELLE_DISASSEMBLY		121	0.42175928	1.7133459	0.003929273	0.048989132	0.933	5254	tags=29%, list=14%, signal=34%
GOBP_AUTOPHAGOSOME_MATURATION	GOBP_AUTOPHAGOSOME_MATURATION		60	0.4820985	1.7132404	0.011131725	0.048922196	0.933	3858	tags=32%, list=10%, signal=35%
GOBP_EMBRYONIC_BRAIN_DEVELOPMENT	GOBP_EMBRYONIC_BRAIN_DEVELOPMENT		18	0.60931915	1.712195	0.025390625	0.049266092	0.935	6441	tags=50%, list=17%, signal=61%
GOBP_REGULATION_OF_RESPONSE_TO_ENDOPLASMIC_RETICULUM_STRESS	GOBP_REGULATION_OF_RESPONSE_TO_ENDOPLASMIC_RETICULUM_STRESS		82	0.44694546	1.7113417	0.011538462	0.04947267	0.935	6359	tags=40%, list=17%, signal=49%
GOBP_HISTONE_EXCHANGE	GOBP_HISTONE_EXCHANGE		22	0.5977019	1.710475	0.012170386	0.049714796	0.936	3714	tags=41%, list=10%, signal=45%
GOBP_CELLULAR_AMINO_ACID_METABOLIC_PROCESS	GOBP_CELLULAR_AMINO_ACID_METABOLIC_PROCESS		283	0.40867877	1.7096169	0.007905139	0.049985405	0.937	8975	tags=43%, list=24%, signal=57%
GOBP_QUINONE_METABOLIC_PROCESS	GOBP_QUINONE_METABOLIC_PROCESS		38	0.52205765	1.7091403	0.0116959065	0.050052155	0.937	8779	tags=55%, list=24%, signal=72%
GOBP_LONG_CHAIN_FATTY_ACYL_COA_METABOLIC_PROCESS	GOBP_LONG_CHAIN_FATTY_ACYL_COA_METABOLIC_PROCESS		25	0.539377	1.7089533	0.01010101	0.050000325	0.937	5722	tags=36%, list=16%, signal=43%
GOBP_POSITIVE_REGULATION_OF_MITOTIC_CELL_CYCLE	GOBP_POSITIVE_REGULATION_OF_MITOTIC_CELL_CYCLE		126	0.46067613	1.708248	0.021359224	0.050204277	0.938	7385	tags=40%, list=20%, signal=49%
GOBP_RNA_DESTABILIZATION	GOBP_RNA_DESTABILIZATION		93	0.48016167	1.7066803	0.022132797	0.050745986	0.938	6008	tags=40%, list=16%, signal=47%
GOBP_TRNA_METHYLATION	GOBP_TRNA_METHYLATION		41	0.5568604	1.7041249	0.01764706	0.05167764	0.941	8516	tags=56%, list=23%, signal=73%
GOBP_HISTONE_MRNA_METABOLIC_PROCESS	GOBP_HISTONE_MRNA_METABOLIC_PROCESS		24	0.5695875	1.7027587	0.0139442235	0.0521094	0.942	9912	tags=63%, list=27%, signal=85%
GOBP_PH_REDUCTION	GOBP_PH_REDUCTION		47	0.47755772	1.7024482	0.009823183	0.052121185	0.942	6030	tags=30%, list=16%, signal=36%
GOBP_SULFUR_COMPOUND_METABOLIC_PROCESS	GOBP_SULFUR_COMPOUND_METABOLIC_PROCESS		336	0.37915942	1.702099	0.0037807184	0.052131344	0.943	5722	tags=29%, list=16%, signal=34%
GOBP_REGULATION_OF_MITOCHONDRIAL_GENE_EXPRESSION	GOBP_REGULATION_OF_MITOCHONDRIAL_GENE_EXPRESSION		28	0.5983173	1.7002422	0.02303263	0.05281653	0.945	6283	tags=54%, list=17%, signal=65%
GOBP_PSEUDOURIDINE_SYNTHESIS	GOBP_PSEUDOURIDINE_SYNTHESIS		18	0.64967954	1.6986246	0.021912351	0.053512726	0.948	5860	tags=56%, list=16%, signal=66%
GOBP_REGULATION_OF_TELOMERE_MAINTENANCE	GOBP_REGULATION_OF_TELOMERE_MAINTENANCE		80	0.5003717	1.6984961	0.02079002	0.053438935	0.948	6496	tags=46%, list=18%, signal=56%
GOBP_PURINE_NUCLEOBASE_METABOLIC_PROCESS	GOBP_PURINE_NUCLEOBASE_METABOLIC_PROCESS		20	0.57537997	1.6982292	0.024482109	0.053414688	0.948	7384	tags=55%, list=20%, signal=69%
GOBP_PURINE_CONTAINING_COMPOUND_CATABOLIC_PROCESS	GOBP_PURINE_CONTAINING_COMPOUND_CATABOLIC_PROCESS		50	0.45624164	1.6968702	0.01369863	0.05385992	0.948	4655	tags=28%, list=13%, signal=32%
GOBP_REGULATION_OF_TELOMERE_MAINTENANCE_VIA_TELOMERE_LENGTHENING	GOBP_REGULATION_OF_TELOMERE_MAINTENANCE_VIA_TELOMERE_LENGTHENING		61	0.52347875	1.6950258	0.016494846	0.05461985	0.949	6496	tags=49%, list=18%, signal=60%
GOBP_PYRIMIDINE_NUCLEOSIDE_MONOPHOSPHATE_BIOSYNTHETIC_PROCESS	GOBP_PYRIMIDINE_NUCLEOSIDE_MONOPHOSPHATE_BIOSYNTHETIC_PROCESS		15	0.60879713	1.69467	0.014	0.054659262	0.949	7625	tags=67%, list=21%, signal=84%
GOBP_INTRINSIC_APOPTOTIC_SIGNALING_PATHWAY	GOBP_INTRINSIC_APOPTOTIC_SIGNALING_PATHWAY		290	0.3857677	1.6945442	0.0020120724	0.054590918	0.949	6084	tags=30%, list=17%, signal=36%
GOBP_LIPOPROTEIN_BIOSYNTHETIC_PROCESS	GOBP_LIPOPROTEIN_BIOSYNTHETIC_PROCESS		101	0.43870035	1.694332	0.009596929	0.05456448	0.949	6086	tags=36%, list=17%, signal=43%
GOBP_PROTEIN_TARGETING_TO_PEROXISOME	GOBP_PROTEIN_TARGETING_TO_PEROXISOME		18	0.60216737	1.6928707	0.013084112	0.055124152	0.949	7221	tags=39%, list=20%, signal=48%
GOBP_CARDIOLIPIN_METABOLIC_PROCESS	GOBP_CARDIOLIPIN_METABOLIC_PROCESS		17	0.57452285	1.6911545	0.008016032	0.05577632	0.952	5278	tags=41%, list=14%, signal=48%
GOBP_FEMALE_MEIOTIC_NUCLEAR_DIVISION	GOBP_FEMALE_MEIOTIC_NUCLEAR_DIVISION		33	0.57768685	1.6900576	0.031936128	0.05614416	0.953	6599	tags=52%, list=18%, signal=63%
GOBP_NEGATIVE_REGULATION_OF_CELLULAR_PROTEIN_CATABOLIC_PROCESS	GOBP_NEGATIVE_REGULATION_OF_CELLULAR_PROTEIN_CATABOLIC_PROCESS		75	0.42220086	1.6886615	0.004032258	0.05658074	0.954	8660	tags=41%, list=23%, signal=54%
GOBP_LATE_ENDOSOME_TO_VACUOLE_TRANSPORT_VIA_MULTIVESICULAR_BODY_SORTING_PATHWAY	GOBP_LATE_ENDOSOME_TO_VACUOLE_TRANSPORT_VIA_MULTIVESICULAR_BODY_SORTING_PATHWAY		18	0.5824991	1.6886269	0.019417476	0.056475483	0.954	7303	tags=50%, list=20%, signal=62%
GOBP_BLASTOCYST_GROWTH	GOBP_BLASTOCYST_GROWTH		21	0.5874061	1.6884551	0.015686275	0.05643702	0.954	6507	tags=52%, list=18%, signal=64%
GOBP_VIRAL_TRANSLATION	GOBP_VIRAL_TRANSLATION		18	0.6059749	1.6869802	0.015873017	0.057027176	0.956	4069	tags=50%, list=11%, signal=56%
GOBP_PROTON_TRANSMEMBRANE_TRANSPORT	GOBP_PROTON_TRANSMEMBRANE_TRANSPORT		153	0.43065333	1.6858811	0.021484375	0.05743528	0.958	6495	tags=36%, list=18%, signal=43%
GOBP_NUCLEOTIDE_TRANSMEMBRANE_TRANSPORT	GOBP_NUCLEOTIDE_TRANSMEMBRANE_TRANSPORT		21	0.5522111	1.6855005	0.0140280565	0.057462335	0.958	5649	tags=43%, list=15%, signal=51%
GOBP_MITOTIC_G2_M_TRANSITION_CHECKPOINT	GOBP_MITOTIC_G2_M_TRANSITION_CHECKPOINT		48	0.5152344	1.6851245	0.022357723	0.057483654	0.958	5731	tags=42%, list=16%, signal=49%
GOBP_MEIOTIC_CHROMOSOME_SEPARATION	GOBP_MEIOTIC_CHROMOSOME_SEPARATION		25	0.6195838	1.6850212	0.03807615	0.05738673	0.958	10070	tags=72%, list=27%, signal=99%
GOBP_FOLIC_ACID_METABOLIC_PROCESS	GOBP_FOLIC_ACID_METABOLIC_PROCESS		16	0.5934746	1.6839293	0.012072435	0.05773582	0.959	4312	tags=56%, list=12%, signal=64%
GOBP_REGULATION_OF_PROTEIN_CATABOLIC_PROCESS	GOBP_REGULATION_OF_PROTEIN_CATABOLIC_PROCESS		391	0.38240212	1.683862	0.003992016	0.057628628	0.959	7008	tags=32%, list=19%, signal=39%
GOBP_S_ADENOSYLMETHIONINE_METABOLIC_PROCESS	GOBP_S_ADENOSYLMETHIONINE_METABOLIC_PROCESS		16	0.61952317	1.6831503	0.017307693	0.057810534	0.96	8778	tags=50%, list=24%, signal=66%
GOBP_CELLULAR_RESPONSE_TO_LIGHT_STIMULUS	GOBP_CELLULAR_RESPONSE_TO_LIGHT_STIMULUS		121	0.4218082	1.6826154	0.00990099	0.057954498	0.961	7908	tags=35%, list=21%, signal=44%
GOBP_NEGATIVE_REGULATION_OF_DNA_DEPENDENT_DNA_REPLICATION	GOBP_NEGATIVE_REGULATION_OF_DNA_DEPENDENT_DNA_REPLICATION		15	0.6966832	1.682414	0.027667984	0.057890814	0.961	3737	tags=47%, list=10%, signal=52%
GOBP_CELLULAR_RESPONSE_TO_INTERFERON_BETA	GOBP_CELLULAR_RESPONSE_TO_INTERFERON_BETA		23	0.5849881	1.6819903	0.012121212	0.057954952	0.961	5861	tags=43%, list=16%, signal=52%
GOBP_NEGATIVE_REGULATION_OF_INTRINSIC_APOPTOTIC_SIGNALING_PATHWAY_BY_P53_CLASS_MEDIATOR	GOBP_NEGATIVE_REGULATION_OF_INTRINSIC_APOPTOTIC_SIGNALING_PATHWAY_BY_P53_CLASS_MEDIATOR		21	0.5388275	1.6794466	0.014256619	0.05901324	0.962	5765	tags=38%, list=16%, signal=45%
GOBP_POSITIVE_REGULATION_OF_TELOMERASE_ACTIVITY	GOBP_POSITIVE_REGULATION_OF_TELOMERASE_ACTIVITY		34	0.5246447	1.6778007	0.018218623	0.059650186	0.964	6008	tags=44%, list=16%, signal=53%
GOBP_NEGATIVE_REGULATION_OF_UBIQUITIN_PROTEIN_TRANSFERASE_ACTIVITY	GOBP_NEGATIVE_REGULATION_OF_UBIQUITIN_PROTEIN_TRANSFERASE_ACTIVITY		22	0.5747393	1.6776944	0.0137795275	0.059565026	0.964	3482	tags=41%, list=9%, signal=45%
GOBP_MRNA_EXPORT_FROM_NUCLEUS	GOBP_MRNA_EXPORT_FROM_NUCLEUS		62	0.52567333	1.6759818	0.025145067	0.060324036	0.966	9168	tags=61%, list=25%, signal=81%
GOBP_ENDOPLASMIC_RETICULUM_TO_GOLGI_VESICLE_MEDIATED_TRANSPORT	GOBP_ENDOPLASMIC_RETICULUM_TO_GOLGI_VESICLE_MEDIATED_TRANSPORT		136	0.4374807	1.675144	0.01775148	0.06059377	0.966	4506	tags=32%, list=12%, signal=36%
GOBP_CELLULAR_RESPONSE_TO_UNFOLDED_PROTEIN	GOBP_CELLULAR_RESPONSE_TO_UNFOLDED_PROTEIN		97	0.44854212	1.6724293	0.020120725	0.061764408	0.968	5239	tags=34%, list=14%, signal=40%
GOBP_RIBONUCLEOSIDE_TRIPHOSPHATE_BIOSYNTHETIC_PROCESS	GOBP_RIBONUCLEOSIDE_TRIPHOSPHATE_BIOSYNTHETIC_PROCESS		72	0.4833398	1.6719556	0.02330097	0.061872263	0.968	8374	tags=46%, list=23%, signal=59%
GOBP_BINDING_OF_SPERM_TO_ZONA_PELLUCIDA	GOBP_BINDING_OF_SPERM_TO_ZONA_PELLUCIDA		41	0.49274176	1.6717756	0.016701462	0.06182914	0.968	9359	tags=51%, list=25%, signal=69%
GOBP_POSITIVE_REGULATION_OF_TRANSLATIONAL_INITIATION	GOBP_POSITIVE_REGULATION_OF_TRANSLATIONAL_INITIATION		30	0.54279125	1.6717647	0.022044089	0.061696984	0.968	6677	tags=33%, list=18%, signal=41%
GOBP_CYTOKINESIS	GOBP_CYTOKINESIS		162	0.4378479	1.6709248	0.022	0.06196727	0.969	6218	tags=36%, list=17%, signal=43%
GOBP_MRNA_MODIFICATION	GOBP_MRNA_MODIFICATION		28	0.56146497	1.6695697	0.030303031	0.06256113	0.97	7011	tags=54%, list=19%, signal=66%
GOBP_NEGATIVE_REGULATION_OF_INTRINSIC_APOPTOTIC_SIGNALING_PATHWAY	GOBP_NEGATIVE_REGULATION_OF_INTRINSIC_APOPTOTIC_SIGNALING_PATHWAY		98	0.41474527	1.6689179	0.004056795	0.06269917	0.97	6519	tags=36%, list=18%, signal=43%
GOBP_ALPHA_AMINO_ACID_METABOLIC_PROCESS	GOBP_ALPHA_AMINO_ACID_METABOLIC_PROCESS		202	0.39382598	1.668797	0.0058252425	0.0626384	0.97	8975	tags=42%, list=24%, signal=55%
GOBP_POSITIVE_REGULATION_OF_CELLULAR_PROTEIN_CATABOLIC_PROCESS	GOBP_POSITIVE_REGULATION_OF_CELLULAR_PROTEIN_CATABOLIC_PROCESS		156	0.40713176	1.6687455	0.00984252	0.06252712	0.97	7125	tags=36%, list=19%, signal=44%
GOBP_RIBONUCLEOSIDE_MONOPHOSPHATE_BIOSYNTHETIC_PROCESS	GOBP_RIBONUCLEOSIDE_MONOPHOSPHATE_BIOSYNTHETIC_PROCESS		34	0.52574044	1.6677834	0.015936255	0.06284189	0.971	7625	tags=59%, list=21%, signal=74%
GOBP_RESPONSE_TO_TOXIC_SUBSTANCE	GOBP_RESPONSE_TO_TOXIC_SUBSTANCE		241	0.38446614	1.6661819	0.003929273	0.06346044	0.971	9155	tags=37%, list=25%, signal=48%
GOBP_NUCLEAR_ENVELOPE_ORGANIZATION	GOBP_NUCLEAR_ENVELOPE_ORGANIZATION		57	0.4774726	1.665673	0.015779093	0.063566096	0.971	7635	tags=42%, list=21%, signal=53%
GOBP_RNA_METHYLATION	GOBP_RNA_METHYLATION		83	0.48699737	1.6637611	0.033864543	0.06438603	0.972	8516	tags=47%, list=23%, signal=61%
GOBP_REGULATION_OF_CYCLIN_DEPENDENT_PROTEIN_KINASE_ACTIVITY	GOBP_REGULATION_OF_CYCLIN_DEPENDENT_PROTEIN_KINASE_ACTIVITY		99	0.42864275	1.6631992	0.015717093	0.06453613	0.972	8179	tags=41%, list=22%, signal=53%
GOBP_RESPONSE_TO_INTERFERON_BETA	GOBP_RESPONSE_TO_INTERFERON_BETA		31	0.58594805	1.6631337	0.028225806	0.06443042	0.972	5861	tags=42%, list=16%, signal=50%
GOBP_NUCLEOBASE_BIOSYNTHETIC_PROCESS	GOBP_NUCLEOBASE_BIOSYNTHETIC_PROCESS		19	0.64549387	1.6629333	0.027777778	0.064403266	0.972	7384	tags=68%, list=20%, signal=86%
GOBP_GLUTATHIONE_METABOLIC_PROCESS	GOBP_GLUTATHIONE_METABOLIC_PROCESS		64	0.46676013	1.662681	0.01010101	0.06437543	0.972	5578	tags=36%, list=15%, signal=42%
GOBP_DNA_DOUBLE_STRAND_BREAK_PROCESSING	GOBP_DNA_DOUBLE_STRAND_BREAK_PROCESSING		19	0.6078274	1.6574473	0.020283977	0.06699471	0.975	5380	tags=53%, list=15%, signal=62%
GOBP_TRNA_WOBBLE_BASE_MODIFICATION	GOBP_TRNA_WOBBLE_BASE_MODIFICATION		18	0.60885787	1.6570848	0.023529412	0.06703673	0.975	7126	tags=50%, list=19%, signal=62%
GOBP_NEGATIVE_REGULATION_OF_ORGANELLE_ORGANIZATION	GOBP_NEGATIVE_REGULATION_OF_ORGANELLE_ORGANIZATION		345	0.39996564	1.6569728	0.024539877	0.0669553	0.975	7062	tags=36%, list=19%, signal=44%
GOBP_HYDROGEN_PEROXIDE_CATABOLIC_PROCESS	GOBP_HYDROGEN_PEROXIDE_CATABOLIC_PROCESS		30	0.52027756	1.6565453	0.022222223	0.06704579	0.976	7707	tags=43%, list=21%, signal=55%
GOBP_POSITIVE_REGULATION_OF_DNA_REPAIR	GOBP_POSITIVE_REGULATION_OF_DNA_REPAIR		94	0.46060294	1.6559283	0.036437247	0.06723679	0.976	6538	tags=38%, list=18%, signal=46%
GOBP_N_TERMINAL_PROTEIN_AMINO_ACID_ACETYLATION	GOBP_N_TERMINAL_PROTEIN_AMINO_ACID_ACETYLATION		17	0.5732216	1.6540352	0.015267176	0.06815248	0.976	6265	tags=47%, list=17%, signal=57%
GOBP_POSITIVE_REGULATION_OF_DOUBLE_STRAND_BREAK_REPAIR_VIA_HOMOLOGOUS_RECOMBINATION	GOBP_POSITIVE_REGULATION_OF_DOUBLE_STRAND_BREAK_REPAIR_VIA_HOMOLOGOUS_RECOMBINATION		37	0.5301113	1.6534584	0.028957529	0.06832215	0.976	8947	tags=57%, list=24%, signal=75%
GOBP_DNA_CATABOLIC_PROCESS_ENDONUCLEOLYTIC	GOBP_DNA_CATABOLIC_PROCESS_ENDONUCLEOLYTIC		25	0.50987285	1.6524787	0.013282732	0.068703756	0.977	7830	tags=36%, list=21%, signal=46%
GOBP_RESPONSE_TO_CADMIUM_ION	GOBP_RESPONSE_TO_CADMIUM_ION		59	0.4720878	1.6514599	0.01778656	0.06905182	0.977	9085	tags=51%, list=25%, signal=67%
GOBP_REGULATION_OF_CYTOKINESIS	GOBP_REGULATION_OF_CYTOKINESIS		91	0.46712378	1.6483207	0.024390243	0.070543185	0.977	7396	tags=42%, list=20%, signal=52%
GOBP_NEGATIVE_REGULATION_OF_RNA_CATABOLIC_PROCESS	GOBP_NEGATIVE_REGULATION_OF_RNA_CATABOLIC_PROCESS		78	0.459199	1.6482439	0.016494846	0.070425466	0.977	5161	tags=32%, list=14%, signal=37%
GOBP_POSITIVE_REGULATION_OF_DOUBLE_STRAND_BREAK_REPAIR	GOBP_POSITIVE_REGULATION_OF_DOUBLE_STRAND_BREAK_REPAIR		64	0.49458942	1.6481644	0.030181086	0.070320286	0.977	9194	tags=52%, list=25%, signal=69%
GOBP_POSITIVE_REGULATION_OF_DNA_RECOMBINATION	GOBP_POSITIVE_REGULATION_OF_DNA_RECOMBINATION		69	0.4786091	1.6480229	0.023076924	0.07024079	0.977	9280	tags=51%, list=25%, signal=68%
GOBP_HISTONE_UBIQUITINATION	GOBP_HISTONE_UBIQUITINATION		48	0.5151503	1.647423	0.036608864	0.07038721	0.978	5563	tags=40%, list=15%, signal=47%
GOBP_TELOMERE_MAINTENANCE_VIA_RECOMBINATION	GOBP_TELOMERE_MAINTENANCE_VIA_RECOMBINATION		15	0.5974464	1.6472702	0.034907598	0.07032666	0.978	4925	tags=60%, list=13%, signal=69%
GOBP_ATP_BIOSYNTHETIC_PROCESS	GOBP_ATP_BIOSYNTHETIC_PROCESS		55	0.49811098	1.6467481	0.03269231	0.07049934	0.978	8374	tags=45%, list=23%, signal=59%
GOBP_PROTEIN_STABILIZATION	GOBP_PROTEIN_STABILIZATION		189	0.37808952	1.6455907	0.004008016	0.0710365	0.979	7060	tags=31%, list=19%, signal=38%
GOBP_DEOXYRIBONUCLEOSIDE_MONOPHOSPHATE_METABOLIC_PROCESS	GOBP_DEOXYRIBONUCLEOSIDE_MONOPHOSPHATE_METABOLIC_PROCESS		23	0.53753847	1.6455475	0.030710172	0.07093252	0.979	6144	tags=48%, list=17%, signal=57%
GOBP_POSITIVE_REGULATION_OF_CELL_CYCLE	GOBP_POSITIVE_REGULATION_OF_CELL_CYCLE		327	0.4061846	1.6449244	0.025742574	0.071118966	0.979	7476	tags=35%, list=20%, signal=44%
GOBP_HYDROGEN_PEROXIDE_METABOLIC_PROCESS	GOBP_HYDROGEN_PEROXIDE_METABOLIC_PROCESS		55	0.44878727	1.642603	0.008080808	0.072272696	0.98	7707	tags=35%, list=21%, signal=44%
GOBP_POLY_A_PLUS_MRNA_EXPORT_FROM_NUCLEUS	GOBP_POLY_A_PLUS_MRNA_EXPORT_FROM_NUCLEUS		23	0.5695234	1.641307	0.017681729	0.07292493	0.98	7931	tags=57%, list=22%, signal=72%
GOBP_MITOTIC_G2_DNA_DAMAGE_CHECKPOINT_SIGNALING	GOBP_MITOTIC_G2_DNA_DAMAGE_CHECKPOINT_SIGNALING		35	0.52091527	1.640799	0.030425964	0.07303895	0.98	5447	tags=40%, list=15%, signal=47%
GOBP_NEGATIVE_REGULATION_OF_RELEASE_OF_CYTOCHROME_C_FROM_MITOCHONDRIA	GOBP_NEGATIVE_REGULATION_OF_RELEASE_OF_CYTOCHROME_C_FROM_MITOCHONDRIA		19	0.5729242	1.6407492	0.034749035	0.07292706	0.98	3747	tags=37%, list=10%, signal=41%
GOBP_AMINE_BIOSYNTHETIC_PROCESS	GOBP_AMINE_BIOSYNTHETIC_PROCESS		41	0.4672952	1.6391553	0.013435701	0.07367567	0.98	2455	tags=22%, list=7%, signal=23%
GOBP_THIOESTER_METABOLIC_PROCESS	GOBP_THIOESTER_METABOLIC_PROCESS		92	0.42290798	1.6390743	0.013539651	0.07357354	0.98	8277	tags=38%, list=22%, signal=49%
GOBP_DNA_REPLICATION_DEPENDENT_CHROMATIN_ORGANIZATION	GOBP_DNA_REPLICATION_DEPENDENT_CHROMATIN_ORGANIZATION		32	0.6779771	1.6383294	0.0501002	0.07381947	0.981	8337	tags=56%, list=23%, signal=73%
GOBP_PROTEIN_IMPORT	GOBP_PROTEIN_IMPORT		208	0.3906501	1.63577	0.0139442235	0.07513644	0.982	8476	tags=38%, list=23%, signal=50%
GOBP_CELLULAR_RESPONSE_TO_HEAT	GOBP_CELLULAR_RESPONSE_TO_HEAT		66	0.44105107	1.6342602	0.008196721	0.075807095	0.982	7319	tags=39%, list=20%, signal=49%
GOBP_REGULATION_OF_DNA_STRAND_ELONGATION	GOBP_REGULATION_OF_DNA_STRAND_ELONGATION		17	0.5999991	1.6339428	0.04024145	0.075839706	0.982	8978	tags=65%, list=24%, signal=86%
GOBP_REGULATION_OF_AMYLOID_FIBRIL_FORMATION	GOBP_REGULATION_OF_AMYLOID_FIBRIL_FORMATION		16	0.5715164	1.6325631	0.033932135	0.07651114	0.982	6380	tags=38%, list=17%, signal=45%
GOBP_VIRAL_GENOME_REPLICATION	GOBP_VIRAL_GENOME_REPLICATION		133	0.4396864	1.6323496	0.022267206	0.076484926	0.982	5706	tags=35%, list=15%, signal=42%
GOBP_AMINO_ACID_BETAINE_METABOLIC_PROCESS	GOBP_AMINO_ACID_BETAINE_METABOLIC_PROCESS		18	0.58430564	1.6320978	0.03984064	0.076463014	0.983	4165	tags=28%, list=11%, signal=31%
GOBP_MISMATCH_REPAIR	GOBP_MISMATCH_REPAIR		33	0.54156655	1.6314585	0.03960396	0.07667663	0.983	3009	tags=33%, list=8%, signal=36%
GOBP_PROTEIN_LOCALIZATION_TO_CHROMATIN	GOBP_PROTEIN_LOCALIZATION_TO_CHROMATIN		32	0.5271745	1.6313972	0.03353057	0.07655585	0.983	9280	tags=53%, list=25%, signal=71%
GOBP_PROTEIN_DESTABILIZATION	GOBP_PROTEIN_DESTABILIZATION		47	0.4529225	1.6298625	0.0139442235	0.07724982	0.983	2982	tags=23%, list=8%, signal=25%
GOBP_PROTEIN_MATURATION	GOBP_PROTEIN_MATURATION		311	0.35651153	1.6277485	0.0038834952	0.07824333	0.984	6965	tags=32%, list=19%, signal=39%
GOBP_NEGATIVE_REGULATION_OF_UBIQUITIN_DEPENDENT_PROTEIN_CATABOLIC_PROCESS	GOBP_NEGATIVE_REGULATION_OF_UBIQUITIN_DEPENDENT_PROTEIN_CATABOLIC_PROCESS		48	0.44434574	1.6258832	0.004008016	0.07915299	0.984	8260	tags=44%, list=22%, signal=56%
GOBP_ORGANIC_ACID_CATABOLIC_PROCESS	GOBP_ORGANIC_ACID_CATABOLIC_PROCESS		241	0.3928612	1.6250767	0.011450382	0.07946828	0.984	9721	tags=43%, list=26%, signal=58%
GOBP_PROTEIN_EXPORT_FROM_NUCLEUS	GOBP_PROTEIN_EXPORT_FROM_NUCLEUS		57	0.44954684	1.6238061	0.0062370063	0.080036804	0.985	3365	tags=32%, list=9%, signal=35%
GOBP_UBIQUITIN_DEPENDENT_ERAD_PATHWAY	GOBP_UBIQUITIN_DEPENDENT_ERAD_PATHWAY		84	0.45102593	1.6216215	0.032380953	0.08124347	0.985	4935	tags=32%, list=13%, signal=37%
GOBP_RESPONSE_TO_GAMMA_RADIATION	GOBP_RESPONSE_TO_GAMMA_RADIATION		55	0.43751526	1.6211498	0.010080645	0.08136684	0.985	6954	tags=35%, list=19%, signal=43%
GOBP_NUCLEAR_EXPORT	GOBP_NUCLEAR_EXPORT		155	0.44285816	1.6202284	0.028	0.08177156	0.985	8013	tags=44%, list=22%, signal=56%
GOBP_MITOCHONDRIAL_ELECTRON_TRANSPORT_NADH_TO_UBIQUINONE	GOBP_MITOCHONDRIAL_ELECTRON_TRANSPORT_NADH_TO_UBIQUINONE		51	0.61437654	1.6189471	0.0805501	0.08233801	0.986	4534	tags=51%, list=12%, signal=58%
GOBP_PURINE_NUCLEOSIDE_MONOPHOSPHATE_METABOLIC_PROCESS	GOBP_PURINE_NUCLEOSIDE_MONOPHOSPHATE_METABOLIC_PROCESS		45	0.45913345	1.618171	0.019455252	0.08259736	0.986	7384	tags=47%, list=20%, signal=58%
GOBP_REGULATION_OF_UBIQUITIN_PROTEIN_LIGASE_ACTIVITY	GOBP_REGULATION_OF_UBIQUITIN_PROTEIN_LIGASE_ACTIVITY		24	0.5598539	1.6173086	0.04389313	0.0829317	0.986	5561	tags=42%, list=15%, signal=49%
GOBP_PROTEIN_ACETYLATION	GOBP_PROTEIN_ACETYLATION		214	0.42196572	1.6172243	0.019880716	0.08282837	0.986	5315	tags=31%, list=14%, signal=36%
GOBP_POSITIVE_REGULATION_OF_MITOCHONDRIAL_TRANSLATION	GOBP_POSITIVE_REGULATION_OF_MITOCHONDRIAL_TRANSLATION		15	0.64852124	1.6162971	0.03269231	0.0832242	0.986	6049	tags=60%, list=16%, signal=72%
GOBP_NEGATIVE_REGULATION_OF_CELLULAR_MACROMOLECULE_BIOSYNTHETIC_PROCESS	GOBP_NEGATIVE_REGULATION_OF_CELLULAR_MACROMOLECULE_BIOSYNTHETIC_PROCESS		324	0.3792646	1.6159853	0.018072288	0.08327011	0.986	6008	tags=27%, list=16%, signal=32%
GOBP_NCRNA_TRANSCRIPTION	GOBP_NCRNA_TRANSCRIPTION		57	0.45296937	1.6142558	0.023809524	0.08417183	0.986	4036	tags=33%, list=11%, signal=37%
GOBP_CELL_DEATH_IN_RESPONSE_TO_OXIDATIVE_STRESS	GOBP_CELL_DEATH_IN_RESPONSE_TO_OXIDATIVE_STRESS		89	0.40632585	1.6131138	0.013861386	0.08467146	0.986	6084	tags=33%, list=17%, signal=39%
GOBP_RESPONSE_TO_ARSENIC_CONTAINING_SUBSTANCE	GOBP_RESPONSE_TO_ARSENIC_CONTAINING_SUBSTANCE		33	0.47674838	1.6129842	0.033333335	0.08459772	0.986	9914	tags=45%, list=27%, signal=62%
GOBP_REGULATION_OF_CENTROSOME_CYCLE	GOBP_REGULATION_OF_CENTROSOME_CYCLE		52	0.48094654	1.6125815	0.04347826	0.0847131	0.986	3816	tags=31%, list=10%, signal=34%
GOBP_ERAD_PATHWAY	GOBP_ERAD_PATHWAY		107	0.43463677	1.6123474	0.019120459	0.08471937	0.987	6281	tags=36%, list=17%, signal=43%
GOBP_RIBOSE_PHOSPHATE_METABOLIC_PROCESS	GOBP_RIBOSE_PHOSPHATE_METABOLIC_PROCESS		391	0.35127276	1.612095	0.007797271	0.08471352	0.987	7625	tags=32%, list=21%, signal=40%
GOBP_CELLULAR_RESPONSE_TO_ALKALOID	GOBP_CELLULAR_RESPONSE_TO_ALKALOID		36	0.45832214	1.610734	0.015414258	0.085408494	0.987	8062	tags=42%, list=22%, signal=53%
GOBP_ESTABLISHMENT_OF_PROTEIN_LOCALIZATION_TO_MEMBRANE	GOBP_ESTABLISHMENT_OF_PROTEIN_LOCALIZATION_TO_MEMBRANE		256	0.35227907	1.6094368	0.007662835	0.086064346	0.987	6030	tags=28%, list=16%, signal=33%
GOBP_ENDOPLASMIC_RETICULUM_CALCIUM_ION_HOMEOSTASIS	GOBP_ENDOPLASMIC_RETICULUM_CALCIUM_ION_HOMEOSTASIS		25	0.4996704	1.609277	0.025291828	0.08602174	0.987	6380	tags=40%, list=17%, signal=48%
GOBP_PYRIMIDINE_NUCLEOSIDE_MONOPHOSPHATE_METABOLIC_PROCESS	GOBP_PYRIMIDINE_NUCLEOSIDE_MONOPHOSPHATE_METABOLIC_PROCESS		21	0.53516275	1.6085885	0.030364372	0.086233035	0.987	6144	tags=48%, list=17%, signal=57%
GOBP_NUCLEOTIDE_EXCISION_REPAIR	GOBP_NUCLEOTIDE_EXCISION_REPAIR		59	0.48386016	1.6065857	0.031809144	0.08724865	0.988	9092	tags=54%, list=25%, signal=72%
GOBP_REGULATION_OF_CELL_MATURATION	GOBP_REGULATION_OF_CELL_MATURATION		20	0.51541305	1.6061726	0.015625	0.08734954	0.988	9696	tags=60%, list=26%, signal=81%
GOBP_NEGATIVE_REGULATION_OF_CELLULAR_AMIDE_METABOLIC_PROCESS	GOBP_NEGATIVE_REGULATION_OF_CELLULAR_AMIDE_METABOLIC_PROCESS		262	0.37216377	1.6058304	0.023952097	0.087430276	0.988	6008	tags=26%, list=16%, signal=30%
GOBP_MITOCHONDRIAL_RNA_METABOLIC_PROCESS	GOBP_MITOCHONDRIAL_RNA_METABOLIC_PROCESS		49	0.52863735	1.6054814	0.043912176	0.08751835	0.988	4561	tags=37%, list=12%, signal=42%
GOBP_PROTEIN_SUMOYLATION	GOBP_PROTEIN_SUMOYLATION		54	0.45589992	1.6038066	0.017509727	0.08846817	0.988	3270	tags=26%, list=9%, signal=28%
GOBP_P_BODY_ASSEMBLY	GOBP_P_BODY_ASSEMBLY		21	0.5630139	1.6015923	0.0375	0.0897134	0.99	5588	tags=38%, list=15%, signal=45%
GOBP_REGULATION_OF_INCLUSION_BODY_ASSEMBLY	GOBP_REGULATION_OF_INCLUSION_BODY_ASSEMBLY		17	0.5445754	1.6009676	0.033864543	0.08988626	0.99	3482	tags=29%, list=9%, signal=32%
GOBP_POSITIVE_REGULATION_OF_PROTEASOMAL_UBIQUITIN_DEPENDENT_PROTEIN_CATABOLIC_PROCESS	GOBP_POSITIVE_REGULATION_OF_PROTEASOMAL_UBIQUITIN_DEPENDENT_PROTEIN_CATABOLIC_PROCESS		93	0.40243065	1.6008725	0.0116959065	0.089765504	0.99	7125	tags=37%, list=19%, signal=45%
GOBP_MRNA_CIS_SPLICING_VIA_SPLICEOSOME	GOBP_MRNA_CIS_SPLICING_VIA_SPLICEOSOME		39	0.52105397	1.5981641	0.029354207	0.09131803	0.99	4233	tags=36%, list=11%, signal=41%
GOBP_PURINE_CONTAINING_COMPOUND_METABOLIC_PROCESS	GOBP_PURINE_CONTAINING_COMPOUND_METABOLIC_PROCESS		410	0.34406912	1.5975558	0.007797271	0.091529034	0.99	7604	tags=31%, list=21%, signal=39%
GOBP_REGULATION_OF_OXIDATIVE_PHOSPHORYLATION	GOBP_REGULATION_OF_OXIDATIVE_PHOSPHORYLATION		24	0.50376755	1.5967264	0.030852994	0.09189028	0.99	4437	tags=42%, list=12%, signal=47%
GOBP_SIGNAL_TRANSDUCTION_BY_P53_CLASS_MEDIATOR	GOBP_SIGNAL_TRANSDUCTION_BY_P53_CLASS_MEDIATOR		169	0.3748302	1.5961541	0.012219959	0.09213392	0.99	8235	tags=37%, list=22%, signal=47%
GOBP_APOPTOTIC_MITOCHONDRIAL_CHANGES	GOBP_APOPTOTIC_MITOCHONDRIAL_CHANGES		100	0.40123278	1.5959914	0.013806706	0.09206253	0.99	7357	tags=35%, list=20%, signal=44%
GOBP_NEGATIVE_REGULATION_OF_PROTEIN_DEPHOSPHORYLATION	GOBP_NEGATIVE_REGULATION_OF_PROTEIN_DEPHOSPHORYLATION		34	0.47510242	1.5951496	0.02053388	0.09237934	0.99	8527	tags=50%, list=23%, signal=65%
GOBP_PROTEIN_ACYLATION	GOBP_PROTEIN_ACYLATION		256	0.40919226	1.5946015	0.022267206	0.09256112	0.991	6388	tags=33%, list=17%, signal=39%
GOBP_REGULATION_OF_MITOCHONDRIAL_MEMBRANE_POTENTIAL	GOBP_REGULATION_OF_MITOCHONDRIAL_MEMBRANE_POTENTIAL		70	0.41559133	1.5920558	0.0076923077	0.094005615	0.992	4901	tags=31%, list=13%, signal=36%
GOBP_POSITIVE_REGULATION_OF_RESPONSE_TO_DNA_DAMAGE_STIMULUS	GOBP_POSITIVE_REGULATION_OF_RESPONSE_TO_DNA_DAMAGE_STIMULUS		129	0.4133054	1.5904626	0.044715445	0.09486291	0.992	6538	tags=34%, list=18%, signal=41%
GOBP_RESPONSE_TO_TEMPERATURE_STIMULUS	GOBP_RESPONSE_TO_TEMPERATURE_STIMULUS		178	0.37087297	1.5903767	0.006185567	0.09473412	0.992	6954	tags=29%, list=19%, signal=35%
GOBP_CELLULAR_MODIFIED_AMINO_ACID_METABOLIC_PROCESS	GOBP_CELLULAR_MODIFIED_AMINO_ACID_METABOLIC_PROCESS		189	0.37038687	1.5863423	0.015151516	0.09726654	0.992	5119	tags=25%, list=14%, signal=29%
GOBP_LIPOPROTEIN_METABOLIC_PROCESS	GOBP_LIPOPROTEIN_METABOLIC_PROCESS		140	0.38938448	1.5858974	0.0114068445	0.09737168	0.992	6086	tags=31%, list=17%, signal=37%
GOBP_REGULATION_OF_MEGAKARYOCYTE_DIFFERENTIATION	GOBP_REGULATION_OF_MEGAKARYOCYTE_DIFFERENTIATION		36	0.49424297	1.5846848	0.0390625	0.09802399	0.992	9035	tags=42%, list=25%, signal=55%
GOBP_PROTEIN_POLYUBIQUITINATION	GOBP_PROTEIN_POLYUBIQUITINATION		238	0.40823328	1.5842946	0.024242423	0.098122396	0.992	5599	tags=28%, list=15%, signal=32%
GOBP_REGULATION_OF_TELOMERASE_ACTIVITY	GOBP_REGULATION_OF_TELOMERASE_ACTIVITY		50	0.47178203	1.5842255	0.027196653	0.097986475	0.992	6008	tags=40%, list=16%, signal=48%
GOBP_HISTONE_H2A_ACETYLATION	GOBP_HISTONE_H2A_ACETYLATION		23	0.53369313	1.5830044	0.0256917	0.09865319	0.992	8947	tags=65%, list=24%, signal=86%
GOBP_POSITIVE_REGULATION_OF_DOUBLE_STRAND_BREAK_REPAIR_VIA_NONHOMOLOGOUS_END_JOINING	GOBP_POSITIVE_REGULATION_OF_DOUBLE_STRAND_BREAK_REPAIR_VIA_NONHOMOLOGOUS_END_JOINING		16	0.58915687	1.5813355	0.036885247	0.099638216	0.992	11098	tags=75%, list=30%, signal=107%
GOBP_NEGATIVE_REGULATION_OF_CILIUM_ASSEMBLY	GOBP_NEGATIVE_REGULATION_OF_CILIUM_ASSEMBLY		17	0.60192806	1.5804747	0.050607286	0.10007719	0.993	4310	tags=35%, list=12%, signal=40%
GOBP_PYRIMIDINE_RIBONUCLEOSIDE_TRIPHOSPHATE_BIOSYNTHETIC_PROCESS	GOBP_PYRIMIDINE_RIBONUCLEOSIDE_TRIPHOSPHATE_BIOSYNTHETIC_PROCESS		15	0.59174514	1.58043	0.036538463	0.099927194	0.993	8338	tags=53%, list=23%, signal=69%
GOBP_DETOXIFICATION_OF_COPPER_ION	GOBP_DETOXIFICATION_OF_COPPER_ION		15	0.7283715	1.5786552	0.06938776	0.10098437	0.993	9051	tags=93%, list=25%, signal=124%
GOBP_NEGATIVE_REGULATION_OF_MRNA_CATABOLIC_PROCESS	GOBP_NEGATIVE_REGULATION_OF_MRNA_CATABOLIC_PROCESS		66	0.44959068	1.5781335	0.024489796	0.10118062	0.993	5161	tags=32%, list=14%, signal=37%
GOBP_ESTABLISHMENT_OF_MITOTIC_SPINDLE_LOCALIZATION	GOBP_ESTABLISHMENT_OF_MITOTIC_SPINDLE_LOCALIZATION		35	0.5340036	1.5779153	0.036	0.10112664	0.993	3869	tags=34%, list=10%, signal=38%
GOBP_ACTIN_NUCLEATION	GOBP_ACTIN_NUCLEATION		52	0.42083618	1.5774726	0.021484375	0.101233795	0.993	8091	tags=42%, list=22%, signal=54%
GOBP_POSITIVE_REGULATION_OF_OXIDOREDUCTASE_ACTIVITY	GOBP_POSITIVE_REGULATION_OF_OXIDOREDUCTASE_ACTIVITY		59	0.42406493	1.5770072	0.020120725	0.101341635	0.993	6627	tags=36%, list=18%, signal=43%
GOBP_NEGATIVE_REGULATION_OF_INTRACELLULAR_TRANSPORT	GOBP_NEGATIVE_REGULATION_OF_INTRACELLULAR_TRANSPORT		59	0.42906114	1.5769496	0.014	0.101203606	0.993	4809	tags=36%, list=13%, signal=41%
GOBP_REGULATION_OF_DEFENSE_RESPONSE_TO_VIRUS	GOBP_REGULATION_OF_DEFENSE_RESPONSE_TO_VIRUS		74	0.44627187	1.5769061	0.04950495	0.10106643	0.993	6408	tags=30%, list=17%, signal=36%
GOBP_RNA_EXPORT_FROM_NUCLEUS	GOBP_RNA_EXPORT_FROM_NUCLEUS		85	0.4925861	1.5753261	0.04761905	0.101993665	0.993	7931	tags=49%, list=22%, signal=63%
GOBP_PROTEIN_AUTOPROCESSING	GOBP_PROTEIN_AUTOPROCESSING		27	0.48921478	1.5746856	0.021400778	0.1022465	0.993	6948	tags=44%, list=19%, signal=55%
GOBP_NEGATIVE_REGULATION_OF_DNA_REPLICATION	GOBP_NEGATIVE_REGULATION_OF_DNA_REPLICATION		32	0.53068423	1.5743926	0.06378601	0.10225963	0.993	8306	tags=44%, list=23%, signal=56%
GOBP_MULTIVESICULAR_BODY_ORGANIZATION	GOBP_MULTIVESICULAR_BODY_ORGANIZATION		31	0.4968245	1.5738617	0.039215688	0.102462634	0.994	9360	tags=45%, list=25%, signal=60%
GOBP_MITOCHONDRIAL_ELECTRON_TRANSPORT_CYTOCHROME_C_TO_OXYGEN	GOBP_MITOCHONDRIAL_ELECTRON_TRANSPORT_CYTOCHROME_C_TO_OXYGEN		18	0.6526849	1.5725398	0.047817048	0.103220165	0.994	4663	tags=50%, list=13%, signal=57%
GOBP_POSITIVE_REGULATION_OF_MRNA_SPLICING_VIA_SPLICEOSOME	GOBP_POSITIVE_REGULATION_OF_MRNA_SPLICING_VIA_SPLICEOSOME		23	0.5477995	1.5722748	0.024096385	0.10322542	0.994	4700	tags=30%, list=13%, signal=35%
GOBP_UBIQUITIN_DEPENDENT_PROTEIN_CATABOLIC_PROCESS_VIA_THE_MULTIVESICULAR_BODY_SORTING_PATHWAY	GOBP_UBIQUITIN_DEPENDENT_PROTEIN_CATABOLIC_PROCESS_VIA_THE_MULTIVESICULAR_BODY_SORTING_PATHWAY		34	0.4745538	1.5719155	0.026871402	0.103295915	0.994	3434	tags=24%, list=9%, signal=26%
GOBP_MODULATION_BY_HOST_OF_SYMBIONT_PROCESS	GOBP_MODULATION_BY_HOST_OF_SYMBIONT_PROCESS		67	0.4244557	1.5713048	0.009881423	0.10354074	0.994	4507	tags=27%, list=12%, signal=31%
GOBP_GLYCOSYL_COMPOUND_BIOSYNTHETIC_PROCESS	GOBP_GLYCOSYL_COMPOUND_BIOSYNTHETIC_PROCESS		19	0.5244481	1.5676658	0.043564357	0.10592293	0.994	5402	tags=53%, list=15%, signal=62%
GOBP_CELLULAR_METABOLIC_COMPOUND_SALVAGE	GOBP_CELLULAR_METABOLIC_COMPOUND_SALVAGE		29	0.48584414	1.5667679	0.027131783	0.106363505	0.994	7625	tags=48%, list=21%, signal=61%
GOBP_PURINE_NUCLEOSIDE_METABOLIC_PROCESS	GOBP_PURINE_NUCLEOSIDE_METABOLIC_PROCESS		27	0.49224603	1.5653847	0.024904214	0.10718875	0.995	5343	tags=44%, list=14%, signal=52%
GOBP_ATP_SYNTHESIS_COUPLED_PROTON_TRANSPORT	GOBP_ATP_SYNTHESIS_COUPLED_PROTON_TRANSPORT		26	0.64898336	1.5651962	0.06395349	0.10712158	0.995	8374	tags=58%, list=23%, signal=75%
GOBP_SMALL_MOLECULE_CATABOLIC_PROCESS	GOBP_SMALL_MOLECULE_CATABOLIC_PROCESS		378	0.36091685	1.5648288	0.017408123	0.107220106	0.995	8894	tags=39%, list=24%, signal=50%
GOBP_RESPONSE_TO_COPPER_ION	GOBP_RESPONSE_TO_COPPER_ION		41	0.4801507	1.5633973	0.04192872	0.10805394	0.995	9051	tags=59%, list=25%, signal=78%
GOBP_PEPTIDYL_LYSINE_MODIFICATION	GOBP_PEPTIDYL_LYSINE_MODIFICATION		393	0.39094022	1.5627415	0.021956088	0.1083147	0.995	9194	tags=43%, list=25%, signal=56%
GOBP_PEPTIDYL_GLUTAMIC_ACID_MODIFICATION	GOBP_PEPTIDYL_GLUTAMIC_ACID_MODIFICATION		31	0.4994336	1.5617236	0.05490196	0.1088417	0.995	7341	tags=39%, list=20%, signal=48%
GOBP_METHYLATION	GOBP_METHYLATION		371	0.38516653	1.5615667	0.027667984	0.10877778	0.995	8932	tags=40%, list=24%, signal=53%
GOBP_STRESS_GRANULE_ASSEMBLY	GOBP_STRESS_GRANULE_ASSEMBLY		27	0.5150683	1.5610682	0.04901961	0.1089315	0.995	2341	tags=22%, list=6%, signal=24%
GOBP_RESPONSE_TO_OXIDATIVE_STRESS	GOBP_RESPONSE_TO_OXIDATIVE_STRESS		425	0.33598566	1.5603031	0.0137795275	0.10930339	0.995	7127	tags=32%, list=19%, signal=39%
GOBP_NUCLEOSIDE_BISPHOSPHATE_METABOLIC_PROCESS	GOBP_NUCLEOSIDE_BISPHOSPHATE_METABOLIC_PROCESS		124	0.3870648	1.5599481	0.023076924	0.109386675	0.995	8790	tags=38%, list=24%, signal=50%
GOBP_FATTY_ACID_CATABOLIC_PROCESS	GOBP_FATTY_ACID_CATABOLIC_PROCESS		102	0.4224701	1.5591388	0.0295858	0.10981373	0.995	9721	tags=47%, list=26%, signal=64%
GOBP_RRNA_MODIFICATION	GOBP_RRNA_MODIFICATION		37	0.50857306	1.5584313	0.052208837	0.110161655	0.995	5095	tags=38%, list=14%, signal=44%
GOBP_POSITIVE_REGULATION_OF_INTRINSIC_APOPTOTIC_SIGNALING_PATHWAY	GOBP_POSITIVE_REGULATION_OF_INTRINSIC_APOPTOTIC_SIGNALING_PATHWAY		60	0.39444035	1.5584313	0.025590552	0.10997494	0.995	3336	tags=23%, list=9%, signal=26%
GOBP_MODULATION_BY_HOST_OF_VIRAL_GENOME_REPLICATION	GOBP_MODULATION_BY_HOST_OF_VIRAL_GENOME_REPLICATION		20	0.5245638	1.5572453	0.040935673	0.11065673	0.995	12277	tags=65%, list=33%, signal=97%
GOBP_RESPONSE_TO_LIGHT_STIMULUS	GOBP_RESPONSE_TO_LIGHT_STIMULUS		308	0.3540966	1.5567051	0.0060362173	0.11086535	0.995	7093	tags=28%, list=19%, signal=34%
GOBP_VESICLE_TARGETING_ROUGH_ER_TO_CIS_GOLGI	GOBP_VESICLE_TARGETING_ROUGH_ER_TO_CIS_GOLGI		16	0.5536103	1.5566974	0.042145595	0.110686705	0.995	8076	tags=63%, list=22%, signal=80%
GOBP_REGULATION_OF_RESPONSE_TO_OXIDATIVE_STRESS	GOBP_REGULATION_OF_RESPONSE_TO_OXIDATIVE_STRESS		91	0.3870817	1.555774	0.02918288	0.11121022	0.995	5524	tags=30%, list=15%, signal=35%
GOBP_NONRIBOSOMAL_PEPTIDE_BIOSYNTHETIC_PROCESS	GOBP_NONRIBOSOMAL_PEPTIDE_BIOSYNTHETIC_PROCESS		18	0.5449868	1.5551071	0.04761905	0.11154734	0.995	4491	tags=44%, list=12%, signal=51%
GOBP_THIOESTER_BIOSYNTHETIC_PROCESS	GOBP_THIOESTER_BIOSYNTHETIC_PROCESS		45	0.4528272	1.554805	0.0295858	0.11159194	0.996	5722	tags=36%, list=16%, signal=42%
GOBP_PEPTIDYL_ASPARAGINE_MODIFICATION	GOBP_PEPTIDYL_ASPARAGINE_MODIFICATION		24	0.5378536	1.5547447	0.0415879	0.11145711	0.996	5388	tags=42%, list=15%, signal=49%
GOBP_UBIQUINONE_METABOLIC_PROCESS	GOBP_UBIQUINONE_METABOLIC_PROCESS		18	0.5742771	1.5534989	0.047709923	0.11217273	0.996	5830	tags=56%, list=16%, signal=66%
GOBP_GLYCOSYL_COMPOUND_CATABOLIC_PROCESS	GOBP_GLYCOSYL_COMPOUND_CATABOLIC_PROCESS		36	0.49354687	1.5528398	0.0501002	0.11245635	0.996	12353	tags=67%, list=34%, signal=100%
GOBP_RESPONSE_TO_ENDOPLASMIC_RETICULUM_STRESS	GOBP_RESPONSE_TO_ENDOPLASMIC_RETICULUM_STRESS		255	0.37289304	1.5517248	0.022900764	0.113045156	0.996	7051	tags=32%, list=19%, signal=39%
GOBP_2_OXOGLUTARATE_METABOLIC_PROCESS	GOBP_2_OXOGLUTARATE_METABOLIC_PROCESS		17	0.55744886	1.5511646	0.038240917	0.11329605	0.996	5672	tags=53%, list=15%, signal=63%
GOBP_NEGATIVE_REGULATION_OF_DNA_METABOLIC_PROCESS	GOBP_NEGATIVE_REGULATION_OF_DNA_METABOLIC_PROCESS		122	0.4101847	1.5509173	0.032786883	0.113296896	0.996	6084	tags=30%, list=17%, signal=35%
GOBP_MITOCHONDRIAL_DNA_METABOLIC_PROCESS	GOBP_MITOCHONDRIAL_DNA_METABOLIC_PROCESS		15	0.5863695	1.5508246	0.057026476	0.11317547	0.996	7840	tags=53%, list=21%, signal=68%
GOBP_MITOCHONDRIAL_CALCIUM_ION_TRANSMEMBRANE_TRANSPORT	GOBP_MITOCHONDRIAL_CALCIUM_ION_TRANSMEMBRANE_TRANSPORT		18	0.5241424	1.5506302	0.041420117	0.11314202	0.996	6669	tags=50%, list=18%, signal=61%
GOBP_ORGANIC_ACID_BIOSYNTHETIC_PROCESS	GOBP_ORGANIC_ACID_BIOSYNTHETIC_PROCESS		315	0.34087554	1.5496216	0.00591716	0.11368971	0.996	8377	tags=32%, list=23%, signal=41%
GOBP_MATURATION_OF_LSU_RRNA	GOBP_MATURATION_OF_LSU_RRNA		28	0.5414415	1.5495306	0.07459678	0.11357913	0.996	8434	tags=57%, list=23%, signal=74%
GOBP_POSITIVE_REGULATION_OF_MAST_CELL_ACTIVATION_INVOLVED_IN_IMMUNE_RESPONSE	GOBP_POSITIVE_REGULATION_OF_MAST_CELL_ACTIVATION_INVOLVED_IN_IMMUNE_RESPONSE		15	0.546573	1.5473652	0.050526317	0.114956126	0.996	1731	tags=20%, list=5%, signal=21%
GOBP_VIRION_ASSEMBLY	GOBP_VIRION_ASSEMBLY		36	0.46076202	1.5464011	0.05019305	0.11557466	0.996	3816	tags=25%, list=10%, signal=28%
GOBP_NEGATIVE_REGULATION_OF_ATP_DEPENDENT_ACTIVITY	GOBP_NEGATIVE_REGULATION_OF_ATP_DEPENDENT_ACTIVITY		22	0.4849993	1.5450525	0.028901733	0.11631455	0.996	6381	tags=45%, list=17%, signal=55%
GOBP_NEGATIVE_REGULATION_OF_PHOSPHOPROTEIN_PHOSPHATASE_ACTIVITY	GOBP_NEGATIVE_REGULATION_OF_PHOSPHOPROTEIN_PHOSPHATASE_ACTIVITY		26	0.4705541	1.5445578	0.028169014	0.11649696	0.996	10023	tags=58%, list=27%, signal=79%
GOBP_DNA_LIGATION	GOBP_DNA_LIGATION		16	0.5622654	1.5442834	0.07312253	0.11647451	0.996	4775	tags=50%, list=13%, signal=57%
GOBP_NEGATIVE_REGULATION_OF_MEGAKARYOCYTE_DIFFERENTIATION	GOBP_NEGATIVE_REGULATION_OF_MEGAKARYOCYTE_DIFFERENTIATION		18	0.6762873	1.5439291	0.065868266	0.11656483	0.996	8223	tags=50%, list=22%, signal=64%
GOBP_REGULATION_OF_TRANSCRIPTION_BY_RNA_POLYMERASE_III	GOBP_REGULATION_OF_TRANSCRIPTION_BY_RNA_POLYMERASE_III		29	0.5099672	1.5436785	0.056092843	0.116562106	0.996	4954	tags=34%, list=13%, signal=40%
GOBP_REGULATION_OF_SIGNAL_TRANSDUCTION_BY_P53_CLASS_MEDIATOR	GOBP_REGULATION_OF_SIGNAL_TRANSDUCTION_BY_P53_CLASS_MEDIATOR		101	0.374587	1.540946	0.025490196	0.11851307	0.996	8235	tags=38%, list=22%, signal=48%
GOBP_GLYCINE_METABOLIC_PROCESS	GOBP_GLYCINE_METABOLIC_PROCESS		16	0.55614746	1.5402497	0.051181104	0.11882842	0.996	7582	tags=63%, list=21%, signal=79%
GOBP_PEPTIDYL_THREONINE_DEPHOSPHORYLATION	GOBP_PEPTIDYL_THREONINE_DEPHOSPHORYLATION		16	0.5522371	1.5401722	0.042307694	0.11868435	0.996	4617	tags=44%, list=13%, signal=50%
GOBP_NEGATIVE_REGULATION_OF_PROTEIN_CATABOLIC_PROCESS	GOBP_NEGATIVE_REGULATION_OF_PROTEIN_CATABOLIC_PROCESS		122	0.36016917	1.5386332	0.013861386	0.11968051	0.997	8740	tags=39%, list=24%, signal=51%
GOBP_PROTEIN_K63_LINKED_UBIQUITINATION	GOBP_PROTEIN_K63_LINKED_UBIQUITINATION		57	0.4313276	1.538527	0.040229887	0.11956919	0.997	6415	tags=35%, list=17%, signal=42%
GOBP_ENDOPLASMIC_RETICULUM_TO_CYTOSOL_TRANSPORT	GOBP_ENDOPLASMIC_RETICULUM_TO_CYTOSOL_TRANSPORT		28	0.5175132	1.5380132	0.04901961	0.11980197	0.997	4544	tags=39%, list=12%, signal=45%
GOBP_NEGATIVE_REGULATION_BY_HOST_OF_VIRAL_PROCESS	GOBP_NEGATIVE_REGULATION_BY_HOST_OF_VIRAL_PROCESS		15	0.56449026	1.5376911	0.034816246	0.11984662	0.997	5856	tags=40%, list=16%, signal=48%
GOBP_MATURATION_OF_SSU_RRNA	GOBP_MATURATION_OF_SSU_RRNA		49	0.47358623	1.5334287	0.065891474	0.12284835	0.997	7278	tags=45%, list=20%, signal=56%
GOBP_PYRIMIDINE_CONTAINING_COMPOUND_CATABOLIC_PROCESS	GOBP_PYRIMIDINE_CONTAINING_COMPOUND_CATABOLIC_PROCESS		41	0.4382356	1.5332495	0.040384617	0.122818574	0.997	12353	tags=66%, list=34%, signal=99%
GOBP_MONOCARBOXYLIC_ACID_CATABOLIC_PROCESS	GOBP_MONOCARBOXYLIC_ACID_CATABOLIC_PROCESS		124	0.3969528	1.5331094	0.03168317	0.12275822	0.997	9721	tags=44%, list=26%, signal=60%
GOBP_REGULATION_OF_TUMOR_NECROSIS_FACTOR_MEDIATED_SIGNALING_PATHWAY	GOBP_REGULATION_OF_TUMOR_NECROSIS_FACTOR_MEDIATED_SIGNALING_PATHWAY		54	0.41565138	1.5322108	0.0327553	0.12329074	0.998	6352	tags=31%, list=17%, signal=38%
GOBP_POSITIVE_REGULATION_OF_CYTOKINESIS	GOBP_POSITIVE_REGULATION_OF_CYTOKINESIS		42	0.47071466	1.5318768	0.0734127	0.12332646	0.998	7100	tags=38%, list=19%, signal=47%
GOBP_DNA_TEMPLATED_TRANSCRIPTION_ELONGATION	GOBP_DNA_TEMPLATED_TRANSCRIPTION_ELONGATION		82	0.42871964	1.5310656	0.05142857	0.12379587	0.998	8825	tags=49%, list=24%, signal=64%
GOBP_PYRIMIDINE_NUCLEOTIDE_CATABOLIC_PROCESS	GOBP_PYRIMIDINE_NUCLEOTIDE_CATABOLIC_PROCESS		20	0.5156	1.5308356	0.05783582	0.12376144	0.998	11636	tags=70%, list=32%, signal=102%
GOBP_PYRIMIDINE_RIBONUCLEOSIDE_TRIPHOSPHATE_METABOLIC_PROCESS	GOBP_PYRIMIDINE_RIBONUCLEOSIDE_TRIPHOSPHATE_METABOLIC_PROCESS		18	0.5273196	1.530413	0.037401576	0.123898715	0.998	8338	tags=50%, list=23%, signal=65%
GOBP_SYNAPTIC_VESICLE_TRANSPORT	GOBP_SYNAPTIC_VESICLE_TRANSPORT		40	0.43820778	1.5302814	0.039447732	0.12378774	0.998	4919	tags=33%, list=13%, signal=37%
GOBP_ORGANISM_EMERGENCE_FROM_PROTECTIVE_STRUCTURE	GOBP_ORGANISM_EMERGENCE_FROM_PROTECTIVE_STRUCTURE		28	0.45005947	1.530036	0.019011406	0.12380012	0.999	2372	tags=18%, list=6%, signal=19%
GOBP_NEGATIVE_REGULATION_OF_ORGANELLE_ASSEMBLY	GOBP_NEGATIVE_REGULATION_OF_ORGANELLE_ASSEMBLY		43	0.46317038	1.529433	0.07602339	0.12409288	0.999	4310	tags=28%, list=12%, signal=32%
GOBP_PURINE_DEOXYRIBONUCLEOTIDE_METABOLIC_PROCESS	GOBP_PURINE_DEOXYRIBONUCLEOTIDE_METABOLIC_PROCESS		16	0.5375277	1.5290269	0.04863813	0.12416503	0.999	6015	tags=44%, list=16%, signal=52%
GOBP_PEPTIDYL_LYSINE_ACETYLATION	GOBP_PEPTIDYL_LYSINE_ACETYLATION		185	0.4090474	1.5280204	0.04	0.124750085	0.999	5315	tags=30%, list=14%, signal=35%
GOBP_BILE_ACID_BIOSYNTHETIC_PROCESS	GOBP_BILE_ACID_BIOSYNTHETIC_PROCESS		35	0.46119252	1.5273347	0.04183267	0.1251242	0.999	2930	tags=26%, list=8%, signal=28%
GOBP_REGULATION_OF_TRANSCRIPTION_ELONGATION_FROM_RNA_POLYMERASE_II_PROMOTER	GOBP_REGULATION_OF_TRANSCRIPTION_ELONGATION_FROM_RNA_POLYMERASE_II_PROMOTER		40	0.4821042	1.5263946	0.057915058	0.12568355	0.999	8280	tags=50%, list=22%, signal=64%
GOBP_NUCLEAR_TRANSPORT	GOBP_NUCLEAR_TRANSPORT		307	0.38727728	1.525583	0.034764826	0.12604558	0.999	8018	tags=38%, list=22%, signal=49%
GOBP_MITOCHONDRIAL_ATP_SYNTHESIS_COUPLED_PROTON_TRANSPORT	GOBP_MITOCHONDRIAL_ATP_SYNTHESIS_COUPLED_PROTON_TRANSPORT		19	0.68352956	1.5254065	0.074074075	0.12600195	0.999	8374	tags=68%, list=23%, signal=88%
GOBP_INTRACILIARY_TRANSPORT	GOBP_INTRACILIARY_TRANSPORT		39	0.5467871	1.5253568	0.075728156	0.12584779	0.999	8061	tags=51%, list=22%, signal=66%
GOBP_FATTY_ACID_DERIVATIVE_METABOLIC_PROCESS	GOBP_FATTY_ACID_DERIVATIVE_METABOLIC_PROCESS		74	0.38425976	1.5253026	0.021653544	0.12569678	0.999	5722	tags=27%, list=16%, signal=32%
GOBP_DIOL_METABOLIC_PROCESS	GOBP_DIOL_METABOLIC_PROCESS		31	0.4775821	1.5249839	0.055888224	0.12576619	0.999	6335	tags=39%, list=17%, signal=47%
GOBP_NUCLEOSIDE_BISPHOSPHATE_BIOSYNTHETIC_PROCESS	GOBP_NUCLEOSIDE_BISPHOSPHATE_BIOSYNTHETIC_PROCESS		60	0.41661343	1.5229903	0.029013539	0.12718672	0.999	5722	tags=33%, list=16%, signal=39%
GOBP_CELL_CYCLE_G1_S_PHASE_TRANSITION	GOBP_CELL_CYCLE_G1_S_PHASE_TRANSITION		246	0.36821282	1.5228238	0.03869654	0.12711574	0.999	7373	tags=33%, list=20%, signal=41%
GOBP_TRICARBOXYLIC_ACID_CYCLE	GOBP_TRICARBOXYLIC_ACID_CYCLE		31	0.53938437	1.5226349	0.078998074	0.12706226	0.999	9180	tags=65%, list=25%, signal=86%
GOBP_SNRNA_TRANSCRIPTION	GOBP_SNRNA_TRANSCRIPTION		19	0.5112839	1.5225061	0.054	0.12697363	0.999	4892	tags=47%, list=13%, signal=55%
GOBP_MITOCHONDRIAL_MEMBRANE_ORGANIZATION	GOBP_MITOCHONDRIAL_MEMBRANE_ORGANIZATION		110	0.39450136	1.522318	0.037848607	0.12693903	0.999	6828	tags=33%, list=19%, signal=40%
GOBP_PROTEIN_EXIT_FROM_ENDOPLASMIC_RETICULUM	GOBP_PROTEIN_EXIT_FROM_ENDOPLASMIC_RETICULUM		50	0.44928154	1.5202773	0.044315994	0.12840459	0.999	4544	tags=34%, list=12%, signal=39%
GOBP_CELLULAR_RESPONSE_TO_GAMMA_RADIATION	GOBP_CELLULAR_RESPONSE_TO_GAMMA_RADIATION		29	0.44394964	1.5196187	0.038314175	0.12877047	0.999	6188	tags=31%, list=17%, signal=37%
GOBP_PROTEIN_CONTAINING_COMPLEX_DISASSEMBLY	GOBP_PROTEIN_CONTAINING_COMPLEX_DISASSEMBLY		245	0.37575197	1.5187258	0.04771372	0.12929332	0.999	7193	tags=35%, list=20%, signal=43%
GOBP_POSITIVE_REGULATION_OF_MRNA_PROCESSING	GOBP_POSITIVE_REGULATION_OF_MRNA_PROCESSING		32	0.49148235	1.5180802	0.043222003	0.12959158	0.999	2820	tags=25%, list=8%, signal=27%
GOBP_NEGATIVE_REGULATION_OF_TRANSLATIONAL_INITIATION	GOBP_NEGATIVE_REGULATION_OF_TRANSLATIONAL_INITIATION		19	0.500273	1.5174626	0.06792453	0.12990104	0.999	3644	tags=26%, list=10%, signal=29%
GOBP_POSITIVE_REGULATION_OF_UBIQUITIN_DEPENDENT_PROTEIN_CATABOLIC_PROCESS	GOBP_POSITIVE_REGULATION_OF_UBIQUITIN_DEPENDENT_PROTEIN_CATABOLIC_PROCESS		110	0.37685335	1.5153806	0.016064256	0.13146454	0.999	7341	tags=35%, list=20%, signal=44%
GOBP_RESPONSE_TO_X_RAY	GOBP_RESPONSE_TO_X_RAY		32	0.4646984	1.5152618	0.037656903	0.13134843	0.999	9280	tags=53%, list=25%, signal=71%
GOBP_FATTY_ACID_BETA_OXIDATION	GOBP_FATTY_ACID_BETA_OXIDATION		76	0.42435297	1.5143929	0.0501002	0.13182242	0.999	7311	tags=39%, list=20%, signal=49%
GOBP_REGULATION_OF_SUPEROXIDE_METABOLIC_PROCESS	GOBP_REGULATION_OF_SUPEROXIDE_METABOLIC_PROCESS		31	0.46491316	1.5138873	0.062626265	0.13199802	0.999	5996	tags=39%, list=16%, signal=46%
GOBP_ENDOPLASMIC_RETICULUM_UNFOLDED_PROTEIN_RESPONSE	GOBP_ENDOPLASMIC_RETICULUM_UNFOLDED_PROTEIN_RESPONSE		75	0.4235202	1.5137222	0.046092186	0.13193288	0.999	7051	tags=39%, list=19%, signal=48%
GOBP_RESPONSE_TO_ALKALOID	GOBP_RESPONSE_TO_ALKALOID		97	0.381942	1.5136119	0.018036073	0.13184011	0.999	6551	tags=30%, list=18%, signal=36%
GOBP_NUCLEOTIDE_TRANSPORT	GOBP_NUCLEOTIDE_TRANSPORT		38	0.44768992	1.5132858	0.0392562	0.13188544	0.999	5681	tags=34%, list=15%, signal=40%
GOBP_GLUTAMATE_METABOLIC_PROCESS	GOBP_GLUTAMATE_METABOLIC_PROCESS		34	0.4574026	1.5122664	0.028397566	0.13252282	0.999	9687	tags=53%, list=26%, signal=72%
GOBP_MODIFICATION_OF_SYNAPTIC_STRUCTURE	GOBP_MODIFICATION_OF_SYNAPTIC_STRUCTURE		20	0.5011687	1.5106502	0.044088177	0.13372967	0.999	3182	tags=25%, list=9%, signal=27%
GOBP_POLYAMINE_BIOSYNTHETIC_PROCESS	GOBP_POLYAMINE_BIOSYNTHETIC_PROCESS		15	0.568389	1.5103438	0.06212425	0.13377745	0.999	2455	tags=33%, list=7%, signal=36%
GOBP_VIRAL_TRANSCRIPTION	GOBP_VIRAL_TRANSCRIPTION		51	0.44762516	1.5101041	0.060606062	0.13378128	0.999	3957	tags=27%, list=11%, signal=31%
GOBP_APOPTOTIC_DNA_FRAGMENTATION	GOBP_APOPTOTIC_DNA_FRAGMENTATION		17	0.50256795	1.508943	0.06126482	0.13452655	0.999	5066	tags=24%, list=14%, signal=27%
GOBP_REGULATION_OF_DNA_TEMPLATED_TRANSCRIPTION_ELONGATION	GOBP_REGULATION_OF_DNA_TEMPLATED_TRANSCRIPTION_ELONGATION		56	0.46454918	1.5082766	0.07456979	0.13490003	0.999	8697	tags=50%, list=24%, signal=65%
GOBP_MAINTENANCE_OF_PROTEIN_LOCATION_IN_CELL	GOBP_MAINTENANCE_OF_PROTEIN_LOCATION_IN_CELL		63	0.39773646	1.5069548	0.030800821	0.13583863	0.999	4891	tags=33%, list=13%, signal=38%
GOBP_SERINE_FAMILY_AMINO_ACID_BIOSYNTHETIC_PROCESS	GOBP_SERINE_FAMILY_AMINO_ACID_BIOSYNTHETIC_PROCESS		21	0.5246223	1.5068845	0.052953158	0.13569564	0.999	4058	tags=48%, list=11%, signal=53%
GOBP_CERAMIDE_CATABOLIC_PROCESS	GOBP_CERAMIDE_CATABOLIC_PROCESS		21	0.5099887	1.5057418	0.051896207	0.13652113	0.999	5837	tags=29%, list=16%, signal=34%
GOBP_MITOCHONDRIAL_GENOME_MAINTENANCE	GOBP_MITOCHONDRIAL_GENOME_MAINTENANCE		23	0.5085148	1.5057151	0.070993915	0.1363537	0.999	7840	tags=43%, list=21%, signal=55%
GOBP_NUCLEOBASE_CONTAINING_SMALL_MOLECULE_BIOSYNTHETIC_PROCESS	GOBP_NUCLEOBASE_CONTAINING_SMALL_MOLECULE_BIOSYNTHETIC_PROCESS		15	0.539578	1.5047215	0.06640625	0.13693458	0.999	5343	tags=53%, list=14%, signal=62%
GOBP_REGULATION_OF_APOPTOTIC_SIGNALING_PATHWAY	GOBP_REGULATION_OF_APOPTOTIC_SIGNALING_PATHWAY		360	0.33212212	1.504602	0.017857144	0.13682236	0.999	6380	tags=26%, list=17%, signal=32%
GOBP_REGULATION_OF_ISOTYPE_SWITCHING	GOBP_REGULATION_OF_ISOTYPE_SWITCHING		37	0.47449434	1.5045503	0.060784314	0.13667116	0.999	7571	tags=41%, list=21%, signal=51%
GOBP_CENTRIOLE_ASSEMBLY	GOBP_CENTRIOLE_ASSEMBLY		47	0.49606097	1.5021263	0.08024691	0.13857815	0.999	4522	tags=30%, list=12%, signal=34%
GOBP_PROTEIN_TARGETING_TO_MEMBRANE	GOBP_PROTEIN_TARGETING_TO_MEMBRANE		127	0.35332048	1.5021169	0.030131826	0.1383818	0.999	6030	tags=29%, list=16%, signal=35%
GOBP_CELLULAR_PIGMENTATION	GOBP_CELLULAR_PIGMENTATION		53	0.41359606	1.5018557	0.0403071	0.1384102	0.999	10028	tags=53%, list=27%, signal=72%
GOBP_RIBOSOMAL_SMALL_SUBUNIT_BIOGENESIS	GOBP_RIBOSOMAL_SMALL_SUBUNIT_BIOGENESIS		72	0.45018873	1.5011373	0.092519686	0.13885447	0.999	6760	tags=36%, list=18%, signal=44%
GOBP_AXONAL_TRANSPORT	GOBP_AXONAL_TRANSPORT		65	0.4225343	1.4987489	0.06374502	0.1406643	0.999	6303	tags=32%, list=17%, signal=39%
GOBP_GTP_METABOLIC_PROCESS	GOBP_GTP_METABOLIC_PROCESS		25	0.458056	1.4979606	0.058252428	0.14108418	0.999	4724	tags=36%, list=13%, signal=41%
GOBP_MRNA_5_SPLICE_SITE_RECOGNITION	GOBP_MRNA_5_SPLICE_SITE_RECOGNITION		21	0.60158587	1.4974233	0.08023483	0.1413423	0.999	3086	tags=38%, list=8%, signal=42%
GOBP_CELLULAR_RESPONSE_TO_ZINC_ION	GOBP_CELLULAR_RESPONSE_TO_ZINC_ION		24	0.5637418	1.4955071	0.10789981	0.14283758	0.999	9051	tags=63%, list=25%, signal=83%
GOBP_CENTROSOME_SEPARATION	GOBP_CENTROSOME_SEPARATION		15	0.59265536	1.4945419	0.08853119	0.14343207	0.999	5826	tags=47%, list=16%, signal=55%
GOBP_SOMATIC_DIVERSIFICATION_OF_IMMUNOGLOBULINS_INVOLVED_IN_IMMUNE_RESPONSE	GOBP_SOMATIC_DIVERSIFICATION_OF_IMMUNOGLOBULINS_INVOLVED_IN_IMMUNE_RESPONSE		51	0.45288476	1.4935937	0.05788423	0.14401832	0.999	5993	tags=35%, list=16%, signal=42%
GOBP_TRNA_WOBBLE_URIDINE_MODIFICATION	GOBP_TRNA_WOBBLE_URIDINE_MODIFICATION		15	0.56757194	1.4924483	0.07736944	0.14487465	0.999	7126	tags=47%, list=19%, signal=58%
GOBP_NADP_METABOLIC_PROCESS	GOBP_NADP_METABOLIC_PROCESS		36	0.44464508	1.4919081	0.07024793	0.14514904	0.999	9856	tags=61%, list=27%, signal=83%
GOBP_POSITIVE_REGULATION_OF_VIRAL_GENOME_REPLICATION	GOBP_POSITIVE_REGULATION_OF_VIRAL_GENOME_REPLICATION		32	0.48323828	1.4916526	0.06339468	0.14517306	0.999	5706	tags=41%, list=15%, signal=48%
GOBP_POSITIVE_REGULATION_OF_PROTEIN_EXPORT_FROM_NUCLEUS	GOBP_POSITIVE_REGULATION_OF_PROTEIN_EXPORT_FROM_NUCLEUS		17	0.5312764	1.491464	0.064257026	0.14509785	0.999	3356	tags=35%, list=9%, signal=39%
GOBP_SUBSTANTIA_NIGRA_DEVELOPMENT	GOBP_SUBSTANTIA_NIGRA_DEVELOPMENT		44	0.4375579	1.4912462	0.06095238	0.14507145	0.999	2597	tags=25%, list=7%, signal=27%
GOBP_LINOLEIC_ACID_METABOLIC_PROCESS	GOBP_LINOLEIC_ACID_METABOLIC_PROCESS		20	0.5094633	1.4908541	0.06563707	0.14521575	0.999	5654	tags=40%, list=15%, signal=47%
GOBP_AXONAL_TRANSPORT_OF_MITOCHONDRION	GOBP_AXONAL_TRANSPORT_OF_MITOCHONDRION		18	0.5368807	1.4900264	0.07003891	0.14576939	0.999	9470	tags=50%, list=26%, signal=67%
GOBP_DEOXYRIBOSE_PHOSPHATE_CATABOLIC_PROCESS	GOBP_DEOXYRIBOSE_PHOSPHATE_CATABOLIC_PROCESS		29	0.46321243	1.4888681	0.050847456	0.14659967	0.999	4172	tags=31%, list=11%, signal=35%
GOBP_REGULATION_OF_DNA_BINDING	GOBP_REGULATION_OF_DNA_BINDING		120	0.36156422	1.4866543	0.034816246	0.14833017	0.999	7267	tags=32%, list=20%, signal=39%
GOBP_NEGATIVE_REGULATION_OF_TELOMERE_MAINTENANCE_VIA_TELOMERE_LENGTHENING	GOBP_NEGATIVE_REGULATION_OF_TELOMERE_MAINTENANCE_VIA_TELOMERE_LENGTHENING		27	0.49676886	1.4834356	0.08167331	0.151048	0.999	10232	tags=59%, list=28%, signal=82%
GOBP_NUCLEAR_BODY_ORGANIZATION	GOBP_NUCLEAR_BODY_ORGANIZATION		17	0.5213224	1.483052	0.070881225	0.1511596	0.999	5393	tags=29%, list=15%, signal=34%
GOBP_UNSATURATED_FATTY_ACID_BIOSYNTHETIC_PROCESS	GOBP_UNSATURATED_FATTY_ACID_BIOSYNTHETIC_PROCESS		52	0.39662382	1.4823296	0.059642147	0.15161246	0.999	6681	tags=37%, list=18%, signal=45%
GOBP_ENDONUCLEOLYTIC_CLEAVAGE_INVOLVED_IN_RRNA_PROCESSING	GOBP_ENDONUCLEOLYTIC_CLEAVAGE_INVOLVED_IN_RRNA_PROCESSING		15	0.54788584	1.4812579	0.06769826	0.15236099	0.999	5341	tags=33%, list=14%, signal=39%
GOBP_REGULATION_OF_VIRAL_GENOME_REPLICATION	GOBP_REGULATION_OF_VIRAL_GENOME_REPLICATION		86	0.43216085	1.4811085	0.085020244	0.15228081	0.999	5706	tags=37%, list=15%, signal=44%
GOBP_CELLULAR_RESPONSE_TO_CHEMICAL_STRESS	GOBP_CELLULAR_RESPONSE_TO_CHEMICAL_STRESS		323	0.33924115	1.4808967	0.046277665	0.15226088	0.999	6681	tags=31%, list=18%, signal=37%
GOBP_ESTABLISHMENT_OF_ORGANELLE_LOCALIZATION	GOBP_ESTABLISHMENT_OF_ORGANELLE_LOCALIZATION		407	0.3559483	1.4801689	0.06187625	0.15271021	0.999	4919	tags=25%, list=13%, signal=28%
GOBP_HISTONE_H3_K14_ACETYLATION	GOBP_HISTONE_H3_K14_ACETYLATION		21	0.5155234	1.4795698	0.07992203	0.15302992	0.999	4776	tags=38%, list=13%, signal=44%
GOBP_SPERM_EGG_RECOGNITION	GOBP_SPERM_EGG_RECOGNITION		49	0.41408506	1.4784585	0.04526749	0.15383607	1.0	9359	tags=43%, list=25%, signal=57%
GOBP_POSITIVE_REGULATION_OF_NUCLEOCYTOPLASMIC_TRANSPORT	GOBP_POSITIVE_REGULATION_OF_NUCLEOCYTOPLASMIC_TRANSPORT		59	0.42159283	1.4780734	0.048879836	0.15393373	1.0	8361	tags=44%, list=23%, signal=57%
GOBP_MACROAUTOPHAGY	GOBP_MACROAUTOPHAGY		309	0.36378017	1.4778389	0.071969695	0.15391888	1.0	7152	tags=31%, list=19%, signal=38%
GOBP_MODULATION_BY_HOST_OF_VIRAL_PROCESS	GOBP_MODULATION_BY_HOST_OF_VIRAL_PROCESS		32	0.45847595	1.4777062	0.05668016	0.15382564	1.0	5856	tags=38%, list=16%, signal=45%
GOBP_PEPTIDYL_ARGININE_METHYLATION	GOBP_PEPTIDYL_ARGININE_METHYLATION		16	0.56610596	1.4776558	0.057915058	0.15365249	1.0	5290	tags=38%, list=14%, signal=44%
GOBP_PYRIMIDINE_NUCLEOSIDE_CATABOLIC_PROCESS	GOBP_PYRIMIDINE_NUCLEOSIDE_CATABOLIC_PROCESS		16	0.5715812	1.4774972	0.08669355	0.15361461	1.0	12353	tags=81%, list=34%, signal=122%
GOBP_RIBONUCLEOSIDE_METABOLIC_PROCESS	GOBP_RIBONUCLEOSIDE_METABOLIC_PROCESS		36	0.44779843	1.4771149	0.07321773	0.15376455	1.0	5984	tags=42%, list=16%, signal=50%
GOBP_CELLULAR_RESPONSE_TO_ABIOTIC_STIMULUS	GOBP_CELLULAR_RESPONSE_TO_ABIOTIC_STIMULUS		323	0.34117943	1.4771001	0.053719006	0.15356074	1.0	7109	tags=29%, list=19%, signal=35%
GOBP_TRNA_THREONYLCARBAMOYLADENOSINE_METABOLIC_PROCESS	GOBP_TRNA_THREONYLCARBAMOYLADENOSINE_METABOLIC_PROCESS		17	0.5738354	1.4763461	0.07869482	0.15395863	1.0	6803	tags=59%, list=18%, signal=72%
GOBP_PROTEIN_DEPHOSPHORYLATION	GOBP_PROTEIN_DEPHOSPHORYLATION		290	0.34855437	1.4751571	0.04389313	0.15481749	1.0	5996	tags=28%, list=16%, signal=33%
GOBP_UNSATURATED_FATTY_ACID_METABOLIC_PROCESS	GOBP_UNSATURATED_FATTY_ACID_METABOLIC_PROCESS		115	0.36228892	1.4749904	0.02366864	0.15475857	1.0	8894	tags=37%, list=24%, signal=49%
GOBP_POSITIVE_REGULATION_OF_CELL_CYCLE_G1_S_PHASE_TRANSITION	GOBP_POSITIVE_REGULATION_OF_CELL_CYCLE_G1_S_PHASE_TRANSITION		64	0.39724237	1.4749668	0.049115915	0.1545655	1.0	7373	tags=33%, list=20%, signal=41%
GOBP_NEGATIVE_REGULATION_OF_SIGNAL_TRANSDUCTION_BY_P53_CLASS_MEDIATOR	GOBP_NEGATIVE_REGULATION_OF_SIGNAL_TRANSDUCTION_BY_P53_CLASS_MEDIATOR		32	0.4389454	1.4741138	0.06029106	0.15514772	1.0	5765	tags=34%, list=16%, signal=41%
GOBP_NEGATIVE_REGULATION_OF_APOPTOTIC_SIGNALING_PATHWAY	GOBP_NEGATIVE_REGULATION_OF_APOPTOTIC_SIGNALING_PATHWAY		222	0.33985114	1.474031	0.031620555	0.15499842	1.0	6519	tags=27%, list=18%, signal=32%
GOBP_MALE_MEIOSIS_I	GOBP_MALE_MEIOSIS_I		28	0.47342888	1.4737873	0.06126482	0.15498857	1.0	3737	tags=29%, list=10%, signal=32%
GOBP_EMBRYONIC_AXIS_SPECIFICATION	GOBP_EMBRYONIC_AXIS_SPECIFICATION		43	0.42617676	1.4730605	0.057361376	0.15546168	1.0	11546	tags=56%, list=31%, signal=81%
GOBP_NLS_BEARING_PROTEIN_IMPORT_INTO_NUCLEUS	GOBP_NLS_BEARING_PROTEIN_IMPORT_INTO_NUCLEUS		20	0.5325613	1.472819	0.09033614	0.15545277	1.0	9897	tags=60%, list=27%, signal=82%
GOBP_IMMUNOGLOBULIN_PRODUCTION_INVOLVED_IN_IMMUNOGLOBULIN_MEDIATED_IMMUNE_RESPONSE	GOBP_IMMUNOGLOBULIN_PRODUCTION_INVOLVED_IN_IMMUNOGLOBULIN_MEDIATED_IMMUNE_RESPONSE		70	0.4543442	1.4719294	0.10351967	0.15606678	1.0	9280	tags=47%, list=25%, signal=63%
GOBP_POSITIVE_REGULATION_OF_PROTEIN_CATABOLIC_PROCESS	GOBP_POSITIVE_REGULATION_OF_PROTEIN_CATABOLIC_PROCESS		232	0.35363415	1.4708102	0.045908183	0.15681128	1.0	7125	tags=31%, list=19%, signal=38%
GOBP_AUTOPHAGY_OF_MITOCHONDRION	GOBP_AUTOPHAGY_OF_MITOCHONDRION		88	0.38314974	1.4703166	0.0403071	0.15703297	1.0	3678	tags=22%, list=10%, signal=24%
GOBP_PYRIMIDINE_RIBONUCLEOSIDE_MONOPHOSPHATE_METABOLIC_PROCESS	GOBP_PYRIMIDINE_RIBONUCLEOSIDE_MONOPHOSPHATE_METABOLIC_PROCESS		15	0.5205508	1.4699451	0.08282828	0.15715896	1.0	7625	tags=53%, list=21%, signal=67%
GOBP_MALE_MEIOTIC_NUCLEAR_DIVISION	GOBP_MALE_MEIOTIC_NUCLEAR_DIVISION		50	0.439758	1.4697639	0.07058824	0.15710178	1.0	11072	tags=52%, list=30%, signal=74%
GOBP_PIGMENT_GRANULE_LOCALIZATION	GOBP_PIGMENT_GRANULE_LOCALIZATION		26	0.47261316	1.4681239	0.0662768	0.15836826	1.0	10028	tags=69%, list=27%, signal=95%
GOBP_SCF_DEPENDENT_PROTEASOMAL_UBIQUITIN_DEPENDENT_PROTEIN_CATABOLIC_PROCESS	GOBP_SCF_DEPENDENT_PROTEASOMAL_UBIQUITIN_DEPENDENT_PROTEIN_CATABOLIC_PROCESS		49	0.4005008	1.4663649	0.05620155	0.15980656	1.0	3250	tags=27%, list=9%, signal=29%
GOBP_NUCLEOBASE_METABOLIC_PROCESS	GOBP_NUCLEOBASE_METABOLIC_PROCESS		39	0.45557347	1.4662646	0.07569721	0.15966392	1.0	3939	tags=31%, list=11%, signal=34%
GOBP_SNRNA_TRANSCRIPTION_BY_RNA_POLYMERASE_II	GOBP_SNRNA_TRANSCRIPTION_BY_RNA_POLYMERASE_II		16	0.5100583	1.4658885	0.08113591	0.15979928	1.0	4892	tags=50%, list=13%, signal=58%
GOBP_MITOTIC_RECOMBINATION	GOBP_MITOTIC_RECOMBINATION		26	0.50061446	1.4657489	0.095634095	0.15970863	1.0	4925	tags=50%, list=13%, signal=58%
GOBP_LONG_CHAIN_FATTY_ACID_METABOLIC_PROCESS	GOBP_LONG_CHAIN_FATTY_ACID_METABOLIC_PROCESS		110	0.36337286	1.4650698	0.032319393	0.16002984	1.0	8894	tags=35%, list=24%, signal=45%
GOBP_POSITIVE_REGULATION_OF_ISOTYPE_SWITCHING	GOBP_POSITIVE_REGULATION_OF_ISOTYPE_SWITCHING		27	0.49470088	1.4647288	0.062015504	0.16011962	1.0	7571	tags=41%, list=21%, signal=51%
GOBP_PURINE_NUCLEOTIDE_CATABOLIC_PROCESS	GOBP_PURINE_NUCLEOTIDE_CATABOLIC_PROCESS		45	0.4059238	1.4639002	0.04158416	0.16066743	1.0	4614	tags=24%, list=13%, signal=28%
GOBP_CARBOHYDRATE_DERIVATIVE_CATABOLIC_PROCESS	GOBP_CARBOHYDRATE_DERIVATIVE_CATABOLIC_PROCESS		167	0.35628012	1.4635452	0.040462427	0.16079086	1.0	5984	tags=27%, list=16%, signal=32%
GOBP_RIBOSOMAL_SMALL_SUBUNIT_ASSEMBLY	GOBP_RIBOSOMAL_SMALL_SUBUNIT_ASSEMBLY		18	0.5802352	1.4621679	0.11176471	0.16190052	1.0	1333	tags=22%, list=4%, signal=23%
GOBP_BENZENE_CONTAINING_COMPOUND_METABOLIC_PROCESS	GOBP_BENZENE_CONTAINING_COMPOUND_METABOLIC_PROCESS		27	0.46754885	1.4620706	0.06882591	0.16175418	1.0	12497	tags=59%, list=34%, signal=90%
GOBP_LIVER_REGENERATION	GOBP_LIVER_REGENERATION		29	0.4485461	1.4618087	0.072265625	0.16174552	1.0	10511	tags=48%, list=29%, signal=67%
GOBP_INCLUSION_BODY_ASSEMBLY	GOBP_INCLUSION_BODY_ASSEMBLY		24	0.45971432	1.4614444	0.05928854	0.16185749	1.0	7000	tags=33%, list=19%, signal=41%
GOBP_DNA_MODIFICATION	GOBP_DNA_MODIFICATION		115	0.37445757	1.4606715	0.056112226	0.16237843	1.0	8406	tags=37%, list=23%, signal=47%
GOBP_PROTEIN_LOCALIZATION_TO_CILIARY_MEMBRANE	GOBP_PROTEIN_LOCALIZATION_TO_CILIARY_MEMBRANE		18	0.5402108	1.4606607	0.073076926	0.16216688	1.0	3982	tags=33%, list=11%, signal=37%
GOBP_PURINE_NUCLEOTIDE_TRANSPORT	GOBP_PURINE_NUCLEOTIDE_TRANSPORT		30	0.45439148	1.4602644	0.05970149	0.1623239	1.0	5681	tags=33%, list=15%, signal=39%
GOBP_REGULATION_OF_CELLULAR_RESPIRATION	GOBP_REGULATION_OF_CELLULAR_RESPIRATION		50	0.39212066	1.459794	0.04536862	0.16253132	1.0	6807	tags=36%, list=18%, signal=44%
GOBP_NEGATIVE_REGULATION_OF_HISTONE_MODIFICATION	GOBP_NEGATIVE_REGULATION_OF_HISTONE_MODIFICATION		50	0.43399698	1.4597771	0.0734127	0.16232915	1.0	7427	tags=40%, list=20%, signal=50%
GOBP_PURINE_RIBONUCLEOSIDE_METABOLIC_PROCESS	GOBP_PURINE_RIBONUCLEOSIDE_METABOLIC_PROCESS		22	0.4861177	1.4596658	0.036893204	0.1622157	1.0	5343	tags=45%, list=14%, signal=53%
GOBP_CELLULAR_AMINO_ACID_CATABOLIC_PROCESS	GOBP_CELLULAR_AMINO_ACID_CATABOLIC_PROCESS		110	0.37121353	1.4595572	0.042307694	0.1621084	1.0	8834	tags=40%, list=24%, signal=52%
GOBP_RESPONSE_TO_FOOD	GOBP_RESPONSE_TO_FOOD		37	0.43179074	1.4574957	0.034979425	0.16381508	1.0	9089	tags=51%, list=25%, signal=68%
GOBP_SULFUR_COMPOUND_BIOSYNTHETIC_PROCESS	GOBP_SULFUR_COMPOUND_BIOSYNTHETIC_PROCESS		148	0.355601	1.4569954	0.037037037	0.16404521	1.0	5722	tags=28%, list=16%, signal=33%
GOBP_REGULATION_OF_MICROTUBULE_BASED_PROCESS	GOBP_REGULATION_OF_MICROTUBULE_BASED_PROCESS		249	0.37307692	1.4569861	0.07474747	0.16383168	1.0	8781	tags=38%, list=24%, signal=49%
GOBP_HISTONE_MRNA_CATABOLIC_PROCESS	GOBP_HISTONE_MRNA_CATABOLIC_PROCESS		15	0.5335987	1.4564073	0.08450704	0.16414961	1.0	9912	tags=53%, list=27%, signal=73%
GOBP_POLYAMINE_METABOLIC_PROCESS	GOBP_POLYAMINE_METABOLIC_PROCESS		19	0.49302393	1.4543148	0.086105675	0.1659401	1.0	7383	tags=42%, list=20%, signal=53%
GOBP_LIPID_OXIDATION	GOBP_LIPID_OXIDATION		112	0.37477183	1.4538668	0.057654075	0.16612393	1.0	7311	tags=34%, list=20%, signal=42%
GOBP_AMP_METABOLIC_PROCESS	GOBP_AMP_METABOLIC_PROCESS		25	0.47518978	1.4532349	0.06786427	0.16644225	1.0	7384	tags=48%, list=20%, signal=60%
GOBP_SOMATIC_DIVERSIFICATION_OF_IMMUNE_RECEPTORS	GOBP_SOMATIC_DIVERSIFICATION_OF_IMMUNE_RECEPTORS		81	0.4130256	1.4532217	0.08431373	0.16622895	1.0	7941	tags=37%, list=22%, signal=47%
GOBP_CELLULAR_SENESCENCE	GOBP_CELLULAR_SENESCENCE		85	0.3825742	1.4530917	0.054545455	0.16613293	1.0	6944	tags=33%, list=19%, signal=40%
GOBP_NEGATIVE_REGULATION_OF_CELL_DIVISION	GOBP_NEGATIVE_REGULATION_OF_CELL_DIVISION		18	0.5137367	1.4515158	0.06680162	0.16739647	1.0	2933	tags=28%, list=8%, signal=30%
GOBP_HYPOTHALAMUS_DEVELOPMENT	GOBP_HYPOTHALAMUS_DEVELOPMENT		23	0.46079975	1.451398	0.051124744	0.16730514	1.0	6452	tags=35%, list=18%, signal=42%
GOBP_RIBOSOMAL_LARGE_SUBUNIT_BIOGENESIS	GOBP_RIBOSOMAL_LARGE_SUBUNIT_BIOGENESIS		72	0.47199857	1.4513336	0.13241106	0.16714938	1.0	4987	tags=40%, list=14%, signal=46%
GOBP_ESTABLISHMENT_OF_PIGMENT_GRANULE_LOCALIZATION	GOBP_ESTABLISHMENT_OF_PIGMENT_GRANULE_LOCALIZATION		24	0.46484697	1.450271	0.07421875	0.16792984	1.0	10028	tags=71%, list=27%, signal=97%
GOBP_POSITIVE_REGULATION_OF_G1_S_TRANSITION_OF_MITOTIC_CELL_CYCLE	GOBP_POSITIVE_REGULATION_OF_G1_S_TRANSITION_OF_MITOTIC_CELL_CYCLE		51	0.41681585	1.4491135	0.070993915	0.16885988	1.0	7920	tags=35%, list=21%, signal=45%
GOBP_REGULATION_OF_GENERATION_OF_PRECURSOR_METABOLITES_AND_ENERGY	GOBP_REGULATION_OF_GENERATION_OF_PRECURSOR_METABOLITES_AND_ENERGY		133	0.329203	1.4489216	0.022857143	0.16880693	1.0	6942	tags=32%, list=19%, signal=40%
GOBP_TRANSITION_METAL_ION_HOMEOSTASIS	GOBP_TRANSITION_METAL_ION_HOMEOSTASIS		139	0.35929534	1.4483992	0.05232558	0.16907334	1.0	9952	tags=44%, list=27%, signal=60%
GOBP_REGULATION_OF_MICROTUBULE_CYTOSKELETON_ORGANIZATION	GOBP_REGULATION_OF_MICROTUBULE_CYTOSKELETON_ORGANIZATION		153	0.38622376	1.4476892	0.080912866	0.1695328	1.0	8781	tags=41%, list=24%, signal=53%
GOBP_NEGATIVE_REGULATION_OF_INTRACELLULAR_PROTEIN_TRANSPORT	GOBP_NEGATIVE_REGULATION_OF_INTRACELLULAR_PROTEIN_TRANSPORT		43	0.41278842	1.4472704	0.056338027	0.16967776	1.0	4709	tags=35%, list=13%, signal=40%
GOBP_REGULATION_OF_UNSATURATED_FATTY_ACID_BIOSYNTHETIC_PROCESS	GOBP_REGULATION_OF_UNSATURATED_FATTY_ACID_BIOSYNTHETIC_PROCESS		15	0.50870633	1.4465538	0.073619634	0.17012073	1.0	7440	tags=47%, list=20%, signal=58%
GOBP_NEGATIVE_REGULATION_OF_MITOCHONDRION_ORGANIZATION	GOBP_NEGATIVE_REGULATION_OF_MITOCHONDRION_ORGANIZATION		47	0.41834894	1.4462072	0.07645875	0.17024642	1.0	4248	tags=26%, list=12%, signal=29%
GOBP_CELLULAR_POLYSACCHARIDE_CATABOLIC_PROCESS	GOBP_CELLULAR_POLYSACCHARIDE_CATABOLIC_PROCESS		17	0.48829812	1.4446908	0.072874494	0.17157838	1.0	4888	tags=29%, list=13%, signal=34%
GOBP_TRANSPORT_ALONG_MICROTUBULE	GOBP_TRANSPORT_ALONG_MICROTUBULE		156	0.38743895	1.4444505	0.07959183	0.1715681	1.0	6411	tags=30%, list=17%, signal=36%
GOBP_BILE_ACID_METABOLIC_PROCESS	GOBP_BILE_ACID_METABOLIC_PROCESS		48	0.41277996	1.4444435	0.05858586	0.17135061	1.0	2930	tags=21%, list=8%, signal=23%
GOBP_ANTEROGRADE_AXONAL_TRANSPORT	GOBP_ANTEROGRADE_AXONAL_TRANSPORT		49	0.41642293	1.4430252	0.07429719	0.17254265	1.0	6303	tags=35%, list=17%, signal=42%
GOBP_PROTEIN_CONTAINING_COMPLEX_LOCALIZATION	GOBP_PROTEIN_CONTAINING_COMPLEX_LOCALIZATION		154	0.36505058	1.4428269	0.05811623	0.17250142	1.0	7417	tags=30%, list=20%, signal=37%
GOBP_TRANSCRIPTION_ELONGATION_FROM_RNA_POLYMERASE_II_PROMOTER	GOBP_TRANSCRIPTION_ELONGATION_FROM_RNA_POLYMERASE_II_PROMOTER		64	0.40990797	1.4416214	0.060784314	0.17339909	1.0	8280	tags=45%, list=22%, signal=58%
GOBP_C_TERMINAL_PROTEIN_AMINO_ACID_MODIFICATION	GOBP_C_TERMINAL_PROTEIN_AMINO_ACID_MODIFICATION		16	0.5288212	1.4415889	0.0940499	0.1732122	1.0	9803	tags=50%, list=27%, signal=68%
GOBP_ISOPRENOID_BIOSYNTHETIC_PROCESS	GOBP_ISOPRENOID_BIOSYNTHETIC_PROCESS		30	0.45649207	1.4412167	0.07251909	0.17333695	1.0	8729	tags=50%, list=24%, signal=65%
GOBP_AROMATIC_AMINO_ACID_FAMILY_METABOLIC_PROCESS	GOBP_AROMATIC_AMINO_ACID_FAMILY_METABOLIC_PROCESS		31	0.43188626	1.4409093	0.058	0.173404	1.0	5119	tags=32%, list=14%, signal=37%
GOBP_SOMATIC_DIVERSIFICATION_OF_IMMUNOGLOBULINS	GOBP_SOMATIC_DIVERSIFICATION_OF_IMMUNOGLOBULINS		68	0.4156798	1.4400923	0.07100592	0.17392586	1.0	7941	tags=38%, list=22%, signal=49%
GOBP_GLUTAMINE_FAMILY_AMINO_ACID_METABOLIC_PROCESS	GOBP_GLUTAMINE_FAMILY_AMINO_ACID_METABOLIC_PROCESS		77	0.3810125	1.4397984	0.04040404	0.17399617	1.0	9986	tags=45%, list=27%, signal=62%
GOBP_VIRAL_BUDDING	GOBP_VIRAL_BUDDING		27	0.45168006	1.4393854	0.07378641	0.17418969	1.0	3816	tags=26%, list=10%, signal=29%
GOBP_CYTOKINETIC_PROCESS	GOBP_CYTOKINETIC_PROCESS		39	0.42818183	1.4386697	0.096837945	0.17467037	1.0	4503	tags=33%, list=12%, signal=38%
GOBP_REGULATION_OF_CELL_CYCLE_G1_S_PHASE_TRANSITION	GOBP_REGULATION_OF_CELL_CYCLE_G1_S_PHASE_TRANSITION		179	0.34673253	1.4381776	0.052083332	0.17491277	1.0	7373	tags=30%, list=20%, signal=38%
GOBP_DETECTION_OF_VISIBLE_LIGHT	GOBP_DETECTION_OF_VISIBLE_LIGHT		51	0.40074116	1.4373832	0.04233871	0.17548452	1.0	6907	tags=29%, list=19%, signal=36%
GOBP_ESTABLISHMENT_OF_PROTEIN_LOCALIZATION_TO_MITOCHONDRIAL_MEMBRANE	GOBP_ESTABLISHMENT_OF_PROTEIN_LOCALIZATION_TO_MITOCHONDRIAL_MEMBRANE		30	0.4820038	1.4369781	0.10869565	0.17563333	1.0	8693	tags=50%, list=24%, signal=65%
GOBP_HISTONE_H3_ACETYLATION	GOBP_HISTONE_H3_ACETYLATION		73	0.41328418	1.4363664	0.0970297	0.1759787	1.0	5030	tags=34%, list=14%, signal=40%
GOBP_PURINE_NUCLEOSIDE_MONOPHOSPHATE_BIOSYNTHETIC_PROCESS	GOBP_PURINE_NUCLEOSIDE_MONOPHOSPHATE_BIOSYNTHETIC_PROCESS		22	0.4890861	1.4357271	0.11022044	0.17643575	1.0	7384	tags=55%, list=20%, signal=68%
GOBP_PROTEIN_HOMOOLIGOMERIZATION	GOBP_PROTEIN_HOMOOLIGOMERIZATION		187	0.32535326	1.4333593	0.03353057	0.17856021	1.0	8406	tags=35%, list=23%, signal=45%
GOBP_MAINTENANCE_OF_PROTEIN_LOCATION_IN_NUCLEUS	GOBP_MAINTENANCE_OF_PROTEIN_LOCATION_IN_NUCLEUS		23	0.444277	1.4332776	0.08030593	0.17840157	1.0	5899	tags=43%, list=16%, signal=52%
GOBP_BLASTOCYST_DEVELOPMENT	GOBP_BLASTOCYST_DEVELOPMENT		113	0.3515743	1.432559	0.041420117	0.17890625	1.0	3968	tags=20%, list=11%, signal=23%
GOBP_DNA_TEMPLATED_TRANSCRIPTION_TERMINATION	GOBP_DNA_TEMPLATED_TRANSCRIPTION_TERMINATION		21	0.48591638	1.4323993	0.09248555	0.17883094	1.0	5554	tags=43%, list=15%, signal=50%
GOBP_MAINTENANCE_OF_PROTEIN_LOCATION	GOBP_MAINTENANCE_OF_PROTEIN_LOCATION		92	0.36187595	1.4310068	0.06263048	0.17993148	1.0	4891	tags=30%, list=13%, signal=35%
GOBP_FATTY_ACID_METABOLIC_PROCESS	GOBP_FATTY_ACID_METABOLIC_PROCESS		393	0.31895617	1.4296794	0.031067962	0.18102223	1.0	8009	tags=30%, list=22%, signal=38%
GOBP_VIRAL_PROCESS	GOBP_VIRAL_PROCESS		414	0.3438117	1.4291977	0.064386316	0.18130171	1.0	6086	tags=27%, list=17%, signal=32%
GOBP_NEGATIVE_REGULATION_OF_BINDING	GOBP_NEGATIVE_REGULATION_OF_BINDING		166	0.33853537	1.4287298	0.039447732	0.18154769	1.0	7267	tags=31%, list=20%, signal=38%
GOBP_NEGATIVE_REGULATION_OF_RESPONSE_TO_ENDOPLASMIC_RETICULUM_STRESS	GOBP_NEGATIVE_REGULATION_OF_RESPONSE_TO_ENDOPLASMIC_RETICULUM_STRESS		44	0.4019456	1.4282756	0.0591716	0.18171549	1.0	6359	tags=36%, list=17%, signal=44%
GOBP_RESPONSE_TO_LEUKEMIA_INHIBITORY_FACTOR	GOBP_RESPONSE_TO_LEUKEMIA_INHIBITORY_FACTOR		99	0.365131	1.4271146	0.050314464	0.18263976	1.0	4891	tags=23%, list=13%, signal=27%
GOBP_NEGATIVE_REGULATION_OF_TELOMERE_MAINTENANCE_VIA_TELOMERASE	GOBP_NEGATIVE_REGULATION_OF_TELOMERE_MAINTENANCE_VIA_TELOMERASE		20	0.49917883	1.4254681	0.10282258	0.18392186	1.0	10232	tags=65%, list=28%, signal=90%
GOBP_COPPER_ION_HOMEOSTASIS	GOBP_COPPER_ION_HOMEOSTASIS		19	0.45926294	1.4250448	0.08128545	0.18413757	1.0	5782	tags=37%, list=16%, signal=44%
GOBP_VESICLE_TARGETING	GOBP_VESICLE_TARGETING		42	0.43448788	1.423931	0.086105675	0.18504924	1.0	6655	tags=43%, list=18%, signal=52%
GOBP_REGULATION_OF_VIRAL_PROCESS	GOBP_REGULATION_OF_VIRAL_PROCESS		158	0.38116923	1.4235296	0.0952381	0.18524702	1.0	5966	tags=34%, list=16%, signal=40%
GOBP_CELLULAR_RESPONSE_TO_XENOBIOTIC_STIMULUS	GOBP_CELLULAR_RESPONSE_TO_XENOBIOTIC_STIMULUS		167	0.33207563	1.4227276	0.021611001	0.18582258	1.0	7576	tags=29%, list=21%, signal=37%
GOBP_MICROTUBULE_BASED_TRANSPORT	GOBP_MICROTUBULE_BASED_TRANSPORT		197	0.39358526	1.4224141	0.11290322	0.18590291	1.0	7469	tags=32%, list=20%, signal=41%
GOBP_AMINO_ACID_ACTIVATION	GOBP_AMINO_ACID_ACTIVATION		44	0.46961924	1.4221121	0.10805501	0.18597451	1.0	11864	tags=64%, list=32%, signal=94%
GOBP_HISTONE_MODIFICATION	GOBP_HISTONE_MODIFICATION		495	0.36705717	1.4214402	0.11044177	0.18641174	1.0	7675	tags=34%, list=21%, signal=42%
GOBP_REGULATION_OF_CENTRIOLE_REPLICATION	GOBP_REGULATION_OF_CENTRIOLE_REPLICATION		23	0.51100796	1.4212841	0.10159363	0.18632093	1.0	8041	tags=43%, list=22%, signal=56%
GOBP_POLYSACCHARIDE_CATABOLIC_PROCESS	GOBP_POLYSACCHARIDE_CATABOLIC_PROCESS		19	0.46786082	1.4194653	0.07258064	0.18789232	1.0	4888	tags=26%, list=13%, signal=30%
GOBP_PRIMARY_ALCOHOL_CATABOLIC_PROCESS	GOBP_PRIMARY_ALCOHOL_CATABOLIC_PROCESS		15	0.5010252	1.4191316	0.06952965	0.18797527	1.0	6927	tags=47%, list=19%, signal=57%
GOBP_GPI_ANCHOR_METABOLIC_PROCESS	GOBP_GPI_ANCHOR_METABOLIC_PROCESS		32	0.46534243	1.4189187	0.09578544	0.18797351	1.0	5316	tags=38%, list=14%, signal=44%
GOBP_RESPONSE_TO_ZINC_ION	GOBP_RESPONSE_TO_ZINC_ION		53	0.41122255	1.4186476	0.08778626	0.18803473	1.0	9058	tags=47%, list=25%, signal=62%
GOBP_MITOTIC_CHROMOSOME_CONDENSATION	GOBP_MITOTIC_CHROMOSOME_CONDENSATION		19	0.5864437	1.418467	0.1632653	0.18798174	1.0	6599	tags=47%, list=18%, signal=58%
GOBP_CELLULAR_RESPONSE_TO_COPPER_ION	GOBP_CELLULAR_RESPONSE_TO_COPPER_ION		27	0.502585	1.4183142	0.12550607	0.18790641	1.0	9051	tags=63%, list=25%, signal=83%
GOBP_NUCLEOSIDE_CATABOLIC_PROCESS	GOBP_NUCLEOSIDE_CATABOLIC_PROCESS		26	0.47536042	1.4180382	0.10288066	0.18791763	1.0	13049	tags=73%, list=35%, signal=113%
GOBP_METHYLGUANOSINE_CAP_DECAPPING	GOBP_METHYLGUANOSINE_CAP_DECAPPING		15	0.5151173	1.417523	0.073469386	0.1881561	1.0	7792	tags=53%, list=21%, signal=68%
GOBP_REGULATION_OF_ARP2_3_COMPLEX_MEDIATED_ACTIN_NUCLEATION	GOBP_REGULATION_OF_ARP2_3_COMPLEX_MEDIATED_ACTIN_NUCLEATION		21	0.45090827	1.4169934	0.085487075	0.18845034	1.0	8047	tags=43%, list=22%, signal=55%
GOBP_NUCLEOSOME_POSITIONING	GOBP_NUCLEOSOME_POSITIONING		17	0.5421762	1.4166348	0.1255144	0.18857972	1.0	7267	tags=47%, list=20%, signal=59%
GOBP_REGULATION_OF_BINDING	GOBP_REGULATION_OF_BINDING		366	0.3198203	1.4165938	0.043137256	0.1884063	1.0	7285	tags=30%, list=20%, signal=37%
GOBP_ZINC_ION_HOMEOSTASIS	GOBP_ZINC_ION_HOMEOSTASIS		41	0.43607628	1.4158735	0.119373776	0.18888637	1.0	9058	tags=54%, list=25%, signal=71%
GOBP_PROTEIN_HOMOTETRAMERIZATION	GOBP_PROTEIN_HOMOTETRAMERIZATION		57	0.36500722	1.4157542	0.06126482	0.18875691	1.0	5184	tags=26%, list=14%, signal=31%
GOBP_INTEGRATED_STRESS_RESPONSE_SIGNALING	GOBP_INTEGRATED_STRESS_RESPONSE_SIGNALING		22	0.4889909	1.4136783	0.12403101	0.1906553	1.0	6816	tags=45%, list=18%, signal=56%
GOBP_REGULATION_OF_TRANSCRIPTION_BY_RNA_POLYMERASE_I	GOBP_REGULATION_OF_TRANSCRIPTION_BY_RNA_POLYMERASE_I		33	0.44007963	1.4127916	0.09561753	0.19129424	1.0	8858	tags=39%, list=24%, signal=52%
GOBP_WATER_SOLUBLE_VITAMIN_METABOLIC_PROCESS	GOBP_WATER_SOLUBLE_VITAMIN_METABOLIC_PROCESS		65	0.3723517	1.4127162	0.06653226	0.1911323	1.0	4666	tags=26%, list=13%, signal=30%
GOBP_POSITIVE_REGULATION_OF_TOR_SIGNALING	GOBP_POSITIVE_REGULATION_OF_TOR_SIGNALING		47	0.40844172	1.4126903	0.056420233	0.19092098	1.0	8746	tags=43%, list=24%, signal=56%
GOBP_COPII_COATED_VESICLE_BUDDING	GOBP_COPII_COATED_VESICLE_BUDDING		32	0.46393403	1.4124374	0.11787819	0.19092943	1.0	4221	tags=34%, list=11%, signal=39%
GOBP_NEGATIVE_REGULATION_OF_TRANSCRIPTION_REGULATORY_REGION_DNA_BINDING	GOBP_NEGATIVE_REGULATION_OF_TRANSCRIPTION_REGULATORY_REGION_DNA_BINDING		20	0.4646384	1.4109889	0.06930693	0.19217117	1.0	7908	tags=45%, list=21%, signal=57%
GOBP_VIRAL_LIFE_CYCLE	GOBP_VIRAL_LIFE_CYCLE		317	0.34532008	1.4108468	0.08032128	0.19205868	1.0	6086	tags=28%, list=17%, signal=33%
GOBP_PROTEIN_N_LINKED_GLYCOSYLATION	GOBP_PROTEIN_N_LINKED_GLYCOSYLATION		70	0.40884253	1.4105104	0.11309524	0.1921233	1.0	10993	tags=51%, list=30%, signal=73%
GOBP_BIOLOGICAL_PROCESS_INVOLVED_IN_INTERACTION_WITH_SYMBIONT	GOBP_BIOLOGICAL_PROCESS_INVOLVED_IN_INTERACTION_WITH_SYMBIONT		101	0.35382393	1.4101788	0.030425964	0.19224897	1.0	4507	tags=24%, list=12%, signal=27%
GOBP_REGULATION_OF_GTP_BINDING	GOBP_REGULATION_OF_GTP_BINDING		15	0.509295	1.408359	0.10852713	0.19388182	1.0	1129	tags=27%, list=3%, signal=27%
GOBP_REGULATION_OF_OXIDATIVE_STRESS_INDUCED_CELL_DEATH	GOBP_REGULATION_OF_OXIDATIVE_STRESS_INDUCED_CELL_DEATH		67	0.36201227	1.4083415	0.072407044	0.19365802	1.0	6519	tags=30%, list=18%, signal=36%
GOBP_MICROTUBULE_POLYMERIZATION_OR_DEPOLYMERIZATION	GOBP_MICROTUBULE_POLYMERIZATION_OR_DEPOLYMERIZATION		124	0.39494044	1.4080161	0.09808102	0.19378886	1.0	7585	tags=38%, list=21%, signal=48%
GOBP_AMINOGLYCAN_CATABOLIC_PROCESS	GOBP_AMINOGLYCAN_CATABOLIC_PROCESS		31	0.44365206	1.4079562	0.07083333	0.19360241	1.0	3777	tags=26%, list=10%, signal=29%
GOBP_RRNA_TRANSCRIPTION	GOBP_RRNA_TRANSCRIPTION		34	0.44747058	1.4072986	0.11176471	0.19405554	1.0	3436	tags=29%, list=9%, signal=32%
GOBP_MONOCARBOXYLIC_ACID_BIOSYNTHETIC_PROCESS	GOBP_MONOCARBOXYLIC_ACID_BIOSYNTHETIC_PROCESS		212	0.32504946	1.4066794	0.014492754	0.19439553	1.0	7994	tags=29%, list=22%, signal=37%
GOBP_ANTIGEN_PROCESSING_AND_PRESENTATION_OF_ENDOGENOUS_PEPTIDE_ANTIGEN	GOBP_ANTIGEN_PROCESSING_AND_PRESENTATION_OF_ENDOGENOUS_PEPTIDE_ANTIGEN		19	0.62929547	1.406424	0.19027483	0.19443402	1.0	7422	tags=63%, list=20%, signal=79%
GOBP_STEROID_BIOSYNTHETIC_PROCESS	GOBP_STEROID_BIOSYNTHETIC_PROCESS		175	0.339582	1.4046566	0.052208837	0.19604889	1.0	8729	tags=33%, list=24%, signal=42%
GOBP_NEGATIVE_REGULATION_OF_REACTIVE_OXYGEN_SPECIES_BIOSYNTHETIC_PROCESS	GOBP_NEGATIVE_REGULATION_OF_REACTIVE_OXYGEN_SPECIES_BIOSYNTHETIC_PROCESS		18	0.47709495	1.4038682	0.07915058	0.19670886	1.0	3190	tags=28%, list=9%, signal=30%
GOBP_NEGATIVE_REGULATION_OF_DNA_BINDING	GOBP_NEGATIVE_REGULATION_OF_DNA_BINDING		52	0.3998241	1.4024255	0.0859375	0.19796397	1.0	7908	tags=35%, list=21%, signal=44%
GOBP_MEDIUM_CHAIN_FATTY_ACID_METABOLIC_PROCESS	GOBP_MEDIUM_CHAIN_FATTY_ACID_METABOLIC_PROCESS		15	0.4983083	1.4016643	0.10953347	0.19854432	1.0	9438	tags=47%, list=26%, signal=63%
GOBP_REGULATION_OF_MITOCHONDRION_ORGANIZATION	GOBP_REGULATION_OF_MITOCHONDRION_ORGANIZATION		140	0.3341167	1.4016513	0.06703911	0.19831736	1.0	7410	tags=30%, list=20%, signal=37%
GOBP_DEFENSE_RESPONSE_TO_SYMBIONT	GOBP_DEFENSE_RESPONSE_TO_SYMBIONT		290	0.36866605	1.4015801	0.11405295	0.1981256	1.0	6496	tags=29%, list=18%, signal=35%
GOBP_PYRIMIDINE_NUCLEOSIDE_METABOLIC_PROCESS	GOBP_PYRIMIDINE_NUCLEOSIDE_METABOLIC_PROCESS		24	0.46543217	1.4006895	0.112	0.19885562	1.0	12353	tags=71%, list=34%, signal=106%
GOBP_OLIGOSACCHARIDE_LIPID_INTERMEDIATE_BIOSYNTHETIC_PROCESS	GOBP_OLIGOSACCHARIDE_LIPID_INTERMEDIATE_BIOSYNTHETIC_PROCESS		19	0.5115822	1.4000744	0.1259542	0.19925149	1.0	10789	tags=68%, list=29%, signal=97%
GOBP_CELLULAR_PROCESS_INVOLVED_IN_REPRODUCTION_IN_MULTICELLULAR_ORGANISM	GOBP_CELLULAR_PROCESS_INVOLVED_IN_REPRODUCTION_IN_MULTICELLULAR_ORGANISM		402	0.32908946	1.399894	0.046025105	0.19921495	1.0	9563	tags=37%, list=26%, signal=50%
GOBP_REGULATION_OF_REACTIVE_OXYGEN_SPECIES_METABOLIC_PROCESS	GOBP_REGULATION_OF_REACTIVE_OXYGEN_SPECIES_METABOLIC_PROCESS		143	0.33627152	1.3997437	0.0741483	0.19914907	1.0	8180	tags=34%, list=22%, signal=43%
GOBP_SPINDLE_LOCALIZATION	GOBP_SPINDLE_LOCALIZATION		55	0.42702726	1.3985472	0.12648222	0.20019355	1.0	3869	tags=27%, list=10%, signal=30%
GOBP_POSITIVE_REGULATION_OF_DENDRITE_DEVELOPMENT	GOBP_POSITIVE_REGULATION_OF_DENDRITE_DEVELOPMENT		17	0.48171625	1.398394	0.08219178	0.20012859	1.0	2438	tags=24%, list=7%, signal=25%
GOBP_ATP_TRANSPORT	GOBP_ATP_TRANSPORT		16	0.47604695	1.3974901	0.07311828	0.20082843	1.0	2023	tags=25%, list=5%, signal=26%
GOBP_PHOTOPERIODISM	GOBP_PHOTOPERIODISM		32	0.40316626	1.3966957	0.07212476	0.20139731	1.0	1951	tags=19%, list=5%, signal=20%
GOBP_REGULATION_OF_MEIOTIC_NUCLEAR_DIVISION	GOBP_REGULATION_OF_MEIOTIC_NUCLEAR_DIVISION		32	0.42958018	1.3945482	0.08514851	0.20353673	1.0	5346	tags=34%, list=15%, signal=40%
GOBP_FATTY_ACID_BIOSYNTHETIC_PROCESS	GOBP_FATTY_ACID_BIOSYNTHETIC_PROCESS		160	0.3245983	1.3940878	0.027559055	0.20375027	1.0	7894	tags=28%, list=21%, signal=36%
GOBP_CELL_AGING	GOBP_CELL_AGING		120	0.34291404	1.3939129	0.07370518	0.20367698	1.0	6944	tags=32%, list=19%, signal=39%
GOBP_STEROL_BIOSYNTHETIC_PROCESS	GOBP_STEROL_BIOSYNTHETIC_PROCESS		66	0.3861095	1.3931147	0.10700389	0.20427701	1.0	4998	tags=26%, list=14%, signal=30%
GOBP_MRNA_TRANSCRIPTION	GOBP_MRNA_TRANSCRIPTION		41	0.4117858	1.3929632	0.10515873	0.20420785	1.0	2635	tags=22%, list=7%, signal=24%
GOBP_RESPONSE_TO_VIRUS	GOBP_RESPONSE_TO_VIRUS		386	0.34660685	1.3924922	0.10429448	0.2044764	1.0	6496	tags=28%, list=18%, signal=34%
GOBP_REGULATION_OF_PROTON_TRANSPORT	GOBP_REGULATION_OF_PROTON_TRANSPORT		24	0.45349562	1.3911129	0.10444874	0.20570134	1.0	4966	tags=42%, list=13%, signal=48%
GOBP_NEGATIVE_REGULATION_OF_DEPHOSPHORYLATION	GOBP_NEGATIVE_REGULATION_OF_DEPHOSPHORYLATION		47	0.37820506	1.3910334	0.07480315	0.20556657	1.0	8527	tags=40%, list=23%, signal=53%
GOBP_SIALYLATION	GOBP_SIALYLATION		20	0.48020726	1.3903087	0.10433071	0.2061006	1.0	8558	tags=45%, list=23%, signal=59%
GOBP_CELLULAR_RESPONSE_TO_LEPTIN_STIMULUS	GOBP_CELLULAR_RESPONSE_TO_LEPTIN_STIMULUS		18	0.47337413	1.3894974	0.1002004	0.2067401	1.0	7560	tags=50%, list=21%, signal=63%
GOBP_POLYOL_BIOSYNTHETIC_PROCESS	GOBP_POLYOL_BIOSYNTHETIC_PROCESS		63	0.3696264	1.389407	0.075581394	0.20659138	1.0	8548	tags=38%, list=23%, signal=50%
GOBP_ANTIGEN_PROCESSING_AND_PRESENTATION_OF_ENDOGENOUS_ANTIGEN	GOBP_ANTIGEN_PROCESSING_AND_PRESENTATION_OF_ENDOGENOUS_ANTIGEN		26	0.5829182	1.3890494	0.18724279	0.20670329	1.0	7422	tags=54%, list=20%, signal=67%
GOBP_REGULATION_OF_PROTEIN_EXIT_FROM_ENDOPLASMIC_RETICULUM	GOBP_REGULATION_OF_PROTEIN_EXIT_FROM_ENDOPLASMIC_RETICULUM		26	0.43635577	1.3886642	0.10236221	0.20687383	1.0	4544	tags=35%, list=12%, signal=39%
GOBP_REGULATION_OF_ORGANELLE_ASSEMBLY	GOBP_REGULATION_OF_ORGANELLE_ASSEMBLY		224	0.35978583	1.3874499	0.11133603	0.20792808	1.0	8988	tags=38%, list=24%, signal=49%
GOBP_VIRAL_RNA_GENOME_REPLICATION	GOBP_VIRAL_RNA_GENOME_REPLICATION		36	0.42536557	1.3862215	0.12548262	0.20903839	1.0	8920	tags=50%, list=24%, signal=66%
GOBP_ESTABLISHMENT_OR_MAINTENANCE_OF_BIPOLAR_CELL_POLARITY	GOBP_ESTABLISHMENT_OR_MAINTENANCE_OF_BIPOLAR_CELL_POLARITY		52	0.39023066	1.3861899	0.07692308	0.20883065	1.0	4947	tags=25%, list=13%, signal=29%
GOBP_NEGATIVE_REGULATION_OF_INTRINSIC_APOPTOTIC_SIGNALING_PATHWAY_IN_RESPONSE_TO_DNA_DAMAGE	GOBP_NEGATIVE_REGULATION_OF_INTRINSIC_APOPTOTIC_SIGNALING_PATHWAY_IN_RESPONSE_TO_DNA_DAMAGE		29	0.39575082	1.3856474	0.09320388	0.20921494	1.0	4004	tags=28%, list=11%, signal=31%
GOBP_NEGATIVE_REGULATION_OF_VIRAL_PROCESS	GOBP_NEGATIVE_REGULATION_OF_VIRAL_PROCESS		90	0.40316334	1.3851596	0.1497006	0.20948064	1.0	8342	tags=42%, list=23%, signal=54%
GOBP_GLYCOSIDE_METABOLIC_PROCESS	GOBP_GLYCOSIDE_METABOLIC_PROCESS		22	0.48831686	1.3835675	0.1092437	0.21097122	1.0	9904	tags=50%, list=27%, signal=68%
GOBP_ASPARTATE_FAMILY_AMINO_ACID_CATABOLIC_PROCESS	GOBP_ASPARTATE_FAMILY_AMINO_ACID_CATABOLIC_PROCESS		18	0.4792728	1.3835007	0.09727626	0.2108159	1.0	10013	tags=56%, list=27%, signal=76%
GOBP_PROTEIN_PALMITOYLATION	GOBP_PROTEIN_PALMITOYLATION		33	0.41469195	1.3833884	0.12224449	0.21070555	1.0	3221	tags=24%, list=9%, signal=27%
GOBP_NUCLEOSIDE_PHOSPHATE_CATABOLIC_PROCESS	GOBP_NUCLEOSIDE_PHOSPHATE_CATABOLIC_PROCESS		81	0.34714258	1.3825995	0.07102804	0.21134017	1.0	9769	tags=38%, list=27%, signal=52%
GOBP_REGULATION_OF_MEIOTIC_CELL_CYCLE	GOBP_REGULATION_OF_MEIOTIC_CELL_CYCLE		51	0.3957559	1.3810283	0.11478599	0.21280645	1.0	5346	tags=31%, list=15%, signal=37%
GOBP_DNA_DAMAGE_RESPONSE_SIGNAL_TRANSDUCTION_BY_P53_CLASS_MEDIATOR	GOBP_DNA_DAMAGE_RESPONSE_SIGNAL_TRANSDUCTION_BY_P53_CLASS_MEDIATOR		71	0.36549595	1.3807759	0.0945674	0.21283938	1.0	4974	tags=27%, list=13%, signal=31%
GOBP_NEGATIVE_REGULATION_OF_TRANSFERASE_ACTIVITY	GOBP_NEGATIVE_REGULATION_OF_TRANSFERASE_ACTIVITY		264	0.30818838	1.3796374	0.065891474	0.21381554	1.0	5806	tags=25%, list=16%, signal=29%
GOBP_REGULATION_OF_ESTABLISHMENT_OF_PROTEIN_LOCALIZATION_TO_MITOCHONDRION	GOBP_REGULATION_OF_ESTABLISHMENT_OF_PROTEIN_LOCALIZATION_TO_MITOCHONDRION		50	0.37815502	1.3781596	0.100790516	0.21512231	1.0	7986	tags=38%, list=22%, signal=48%
GOBP_MONOSACCHARIDE_BIOSYNTHETIC_PROCESS	GOBP_MONOSACCHARIDE_BIOSYNTHETIC_PROCESS		86	0.3440558	1.3774208	0.056530215	0.21570438	1.0	8632	tags=34%, list=23%, signal=44%
GOBP_REGULATION_OF_CYSTEINE_TYPE_ENDOPEPTIDASE_ACTIVITY	GOBP_REGULATION_OF_CYSTEINE_TYPE_ENDOPEPTIDASE_ACTIVITY		228	0.31419373	1.3772495	0.06382979	0.21565351	1.0	8335	tags=32%, list=23%, signal=42%
GOBP_HISTONE_MONOUBIQUITINATION	GOBP_HISTONE_MONOUBIQUITINATION		29	0.45877904	1.3770792	0.14285715	0.21559483	1.0	10702	tags=62%, list=29%, signal=87%
GOBP_REACTIVE_OXYGEN_SPECIES_METABOLIC_PROCESS	GOBP_REACTIVE_OXYGEN_SPECIES_METABOLIC_PROCESS		227	0.3195714	1.3757604	0.06490872	0.21679638	1.0	6470	tags=27%, list=18%, signal=33%
GOBP_RESPONSE_TO_AMINO_ACID_STARVATION	GOBP_RESPONSE_TO_AMINO_ACID_STARVATION		49	0.39585814	1.3752735	0.096837945	0.21704501	1.0	3343	tags=24%, list=9%, signal=27%
GOBP_GOLGI_VESICLE_TRANSPORT	GOBP_GOLGI_VESICLE_TRANSPORT		301	0.33885002	1.3748791	0.119544595	0.21722269	1.0	4719	tags=25%, list=13%, signal=29%
GOBP_ANTIVIRAL_INNATE_IMMUNE_RESPONSE	GOBP_ANTIVIRAL_INNATE_IMMUNE_RESPONSE		16	0.50784385	1.3748229	0.14368932	0.21703967	1.0	5176	tags=38%, list=14%, signal=44%
GOBP_CELLULAR_MODIFIED_AMINO_ACID_CATABOLIC_PROCESS	GOBP_CELLULAR_MODIFIED_AMINO_ACID_CATABOLIC_PROCESS		33	0.41617456	1.3743025	0.097363085	0.2173915	1.0	4201	tags=24%, list=11%, signal=27%
GOBP_CELLULAR_TRANSITION_METAL_ION_HOMEOSTASIS	GOBP_CELLULAR_TRANSITION_METAL_ION_HOMEOSTASIS		115	0.35151124	1.3742247	0.08235294	0.21722075	1.0	9865	tags=43%, list=27%, signal=59%
GOBP_REGULATION_OF_PH	GOBP_REGULATION_OF_PH		93	0.34194103	1.3737409	0.08301887	0.21754219	1.0	3716	tags=19%, list=10%, signal=21%
GOBP_SINGLE_FERTILIZATION	GOBP_SINGLE_FERTILIZATION		155	0.31350365	1.3726525	0.022222223	0.21846762	1.0	7006	tags=26%, list=19%, signal=32%
GOBP_REGULATION_OF_CELLULAR_PH	GOBP_REGULATION_OF_CELLULAR_PH		83	0.35236612	1.3713524	0.08429119	0.21965392	1.0	3716	tags=20%, list=10%, signal=23%
GOBP_REGULATION_OF_INTRINSIC_APOPTOTIC_SIGNALING_PATHWAY_IN_RESPONSE_TO_DNA_DAMAGE	GOBP_REGULATION_OF_INTRINSIC_APOPTOTIC_SIGNALING_PATHWAY_IN_RESPONSE_TO_DNA_DAMAGE		37	0.36525103	1.3702652	0.07736944	0.220619	1.0	4004	tags=24%, list=11%, signal=27%
GOBP_MRNA_3_END_PROCESSING	GOBP_MRNA_3_END_PROCESSING		63	0.41694906	1.3695508	0.16730037	0.22113512	1.0	9508	tags=49%, list=26%, signal=66%
GOBP_HISTONE_H3_K9_TRIMETHYLATION	GOBP_HISTONE_H3_K9_TRIMETHYLATION		17	0.49260756	1.3691387	0.13779527	0.22132574	1.0	9194	tags=47%, list=25%, signal=63%
GOBP_SOMATIC_DIVERSIFICATION_OF_IMMUNE_RECEPTORS_VIA_SOMATIC_MUTATION	GOBP_SOMATIC_DIVERSIFICATION_OF_IMMUNE_RECEPTORS_VIA_SOMATIC_MUTATION		16	0.5242077	1.3673571	0.13752456	0.22304395	1.0	4598	tags=38%, list=12%, signal=43%
GOBP_PROTEIN_COMPLEX_OLIGOMERIZATION	GOBP_PROTEIN_COMPLEX_OLIGOMERIZATION		243	0.3065867	1.3663288	0.055445544	0.22391279	1.0	8146	tags=33%, list=22%, signal=42%
GOBP_ESTROGEN_METABOLIC_PROCESS	GOBP_ESTROGEN_METABOLIC_PROCESS		37	0.39365172	1.3658162	0.07832423	0.22421278	1.0	7837	tags=30%, list=21%, signal=38%
GOBP_POSITIVE_REGULATION_OF_PROTEIN_LOCALIZATION_TO_NUCLEUS	GOBP_POSITIVE_REGULATION_OF_PROTEIN_LOCALIZATION_TO_NUCLEUS		83	0.37486276	1.3655924	0.093877554	0.22418697	1.0	6519	tags=33%, list=18%, signal=39%
GOBP_CELLULAR_RESPONSE_TO_DSRNA	GOBP_CELLULAR_RESPONSE_TO_DSRNA		23	0.4583072	1.3652518	0.13052209	0.22434083	1.0	5019	tags=39%, list=14%, signal=45%
GOBP_POSITIVE_REGULATION_OF_NEURON_APOPTOTIC_PROCESS	GOBP_POSITIVE_REGULATION_OF_NEURON_APOPTOTIC_PROCESS		52	0.3714212	1.3640424	0.09619238	0.22540456	1.0	3547	tags=21%, list=10%, signal=23%
GOBP_PEPTIDYL_TYROSINE_DEPHOSPHORYLATION	GOBP_PEPTIDYL_TYROSINE_DEPHOSPHORYLATION		102	0.341219	1.3639485	0.07436399	0.2252567	1.0	4509	tags=24%, list=12%, signal=27%
GOBP_ALPHA_AMINO_ACID_CATABOLIC_PROCESS	GOBP_ALPHA_AMINO_ACID_CATABOLIC_PROCESS		92	0.34408808	1.3638835	0.07948244	0.22506343	1.0	9462	tags=40%, list=26%, signal=54%
GOBP_POSITIVE_REGULATION_OF_CYCLIN_DEPENDENT_PROTEIN_KINASE_ACTIVITY	GOBP_POSITIVE_REGULATION_OF_CYCLIN_DEPENDENT_PROTEIN_KINASE_ACTIVITY		35	0.41157866	1.3638818	0.09127789	0.22481489	1.0	956	tags=17%, list=3%, signal=18%
GOBP_ENTRAINMENT_OF_CIRCADIAN_CLOCK	GOBP_ENTRAINMENT_OF_CIRCADIAN_CLOCK		33	0.40010613	1.3638107	0.08661418	0.22466844	1.0	1951	tags=18%, list=5%, signal=19%
GOBP_SULFUR_COMPOUND_CATABOLIC_PROCESS	GOBP_SULFUR_COMPOUND_CATABOLIC_PROCESS		34	0.4119856	1.3635765	0.11222445	0.2246715	1.0	4184	tags=26%, list=11%, signal=30%
GOBP_POSITIVE_REGULATION_OF_DEFENSE_RESPONSE_TO_VIRUS_BY_HOST	GOBP_POSITIVE_REGULATION_OF_DEFENSE_RESPONSE_TO_VIRUS_BY_HOST		31	0.4588003	1.3633913	0.13821138	0.22464499	1.0	6969	tags=32%, list=19%, signal=40%
GOBP_INTRINSIC_APOPTOTIC_SIGNALING_PATHWAY_IN_RESPONSE_TO_DNA_DAMAGE	GOBP_INTRINSIC_APOPTOTIC_SIGNALING_PATHWAY_IN_RESPONSE_TO_DNA_DAMAGE		100	0.33618456	1.363336	0.08023483	0.22444724	1.0	5765	tags=26%, list=16%, signal=31%
GOBP_POSITIVE_REGULATION_OF_HISTONE_H3_K4_METHYLATION	GOBP_POSITIVE_REGULATION_OF_HISTONE_H3_K4_METHYLATION		27	0.48667452	1.3629887	0.14634146	0.22456422	1.0	3270	tags=33%, list=9%, signal=37%
GOBP_RESPONSE_TO_REACTIVE_OXYGEN_SPECIES	GOBP_RESPONSE_TO_REACTIVE_OXYGEN_SPECIES		197	0.30875897	1.3624392	0.061420344	0.22493403	1.0	7075	tags=30%, list=19%, signal=37%
GOBP_REGULATION_OF_DEFENSE_RESPONSE_TO_VIRUS_BY_HOST	GOBP_REGULATION_OF_DEFENSE_RESPONSE_TO_VIRUS_BY_HOST		42	0.42963338	1.3606267	0.13580246	0.22671267	1.0	8476	tags=36%, list=23%, signal=46%
GOBP_NEGATIVE_REGULATION_OF_CYSTEINE_TYPE_ENDOPEPTIDASE_ACTIVITY	GOBP_NEGATIVE_REGULATION_OF_CYSTEINE_TYPE_ENDOPEPTIDASE_ACTIVITY		82	0.3486881	1.3602247	0.077534795	0.22691132	1.0	2386	tags=18%, list=6%, signal=20%
GOBP_MACROMOLECULE_DEACYLATION	GOBP_MACROMOLECULE_DEACYLATION		132	0.35386762	1.3590097	0.101960786	0.22801062	1.0	8290	tags=36%, list=22%, signal=47%
GOBP_GLUTAMINE_METABOLIC_PROCESS	GOBP_GLUTAMINE_METABOLIC_PROCESS		24	0.4559896	1.3586789	0.12804878	0.22814037	1.0	8595	tags=50%, list=23%, signal=65%
GOBP_ESTABLISHMENT_OF_MITOCHONDRION_LOCALIZATION	GOBP_ESTABLISHMENT_OF_MITOCHONDRION_LOCALIZATION		29	0.43608174	1.3580402	0.13111547	0.22862244	1.0	7341	tags=34%, list=20%, signal=43%
GOBP_PROTEIN_TETRAMERIZATION	GOBP_PROTEIN_TETRAMERIZATION		88	0.33113152	1.3579173	0.06614786	0.22852708	1.0	8134	tags=34%, list=22%, signal=44%
GOBP_ACETYL_COA_METABOLIC_PROCESS	GOBP_ACETYL_COA_METABOLIC_PROCESS		33	0.42851222	1.3573283	0.13293651	0.22897646	1.0	5194	tags=36%, list=14%, signal=42%
GOBP_NEGATIVE_REGULATION_OF_CELLULAR_CATABOLIC_PROCESS	GOBP_NEGATIVE_REGULATION_OF_CELLULAR_CATABOLIC_PROCESS		262	0.32118246	1.3567599	0.111788616	0.22935718	1.0	6947	tags=28%, list=19%, signal=35%
GOBP_REGULATION_OF_INTRACELLULAR_PROTEIN_TRANSPORT	GOBP_REGULATION_OF_INTRACELLULAR_PROTEIN_TRANSPORT		222	0.31311384	1.3555365	0.097087376	0.23045406	1.0	4788	tags=24%, list=13%, signal=27%
GOBP_GLUCOSAMINE_CONTAINING_COMPOUND_METABOLIC_PROCESS	GOBP_GLUCOSAMINE_CONTAINING_COMPOUND_METABOLIC_PROCESS		25	0.43464586	1.3548952	0.13184585	0.2309308	1.0	6666	tags=40%, list=18%, signal=49%
GOBP_POSITIVE_REGULATION_OF_APOPTOTIC_SIGNALING_PATHWAY	GOBP_POSITIVE_REGULATION_OF_APOPTOTIC_SIGNALING_PATHWAY		132	0.3114138	1.3538591	0.052941177	0.23186697	1.0	6046	tags=27%, list=16%, signal=32%
GOBP_CELLULAR_LIPID_CATABOLIC_PROCESS	GOBP_CELLULAR_LIPID_CATABOLIC_PROCESS		220	0.32560435	1.3537898	0.08108108	0.23169948	1.0	6591	tags=26%, list=18%, signal=32%
GOBP_XENOBIOTIC_METABOLIC_PROCESS	GOBP_XENOBIOTIC_METABOLIC_PROCESS		108	0.34773675	1.3536131	0.072289154	0.23164548	1.0	9104	tags=33%, list=25%, signal=44%
GOBP_POSITIVE_REGULATION_OF_VIRAL_PROCESS	GOBP_POSITIVE_REGULATION_OF_VIRAL_PROCESS		61	0.37752703	1.3512615	0.12323232	0.2341419	1.0	5706	tags=33%, list=15%, signal=39%
GOBP_ER_NUCLEUS_SIGNALING_PATHWAY	GOBP_ER_NUCLEUS_SIGNALING_PATHWAY		45	0.42318565	1.3512288	0.15028901	0.23392564	1.0	6013	tags=36%, list=16%, signal=42%
GOBP_ESTABLISHMENT_OF_SPINDLE_ORIENTATION	GOBP_ESTABLISHMENT_OF_SPINDLE_ORIENTATION		36	0.44071805	1.3506931	0.15860735	0.23432416	1.0	3869	tags=28%, list=10%, signal=31%
GOBP_PIGMENT_GRANULE_ORGANIZATION	GOBP_PIGMENT_GRANULE_ORGANIZATION		29	0.422745	1.3496089	0.12244898	0.23534337	1.0	10028	tags=48%, list=27%, signal=66%
GOBP_HISTONE_H4_ACETYLATION	GOBP_HISTONE_H4_ACETYLATION		71	0.39816695	1.347238	0.14741036	0.2379124	1.0	8947	tags=44%, list=24%, signal=58%
GOBP_MICROTUBULE_DEPOLYMERIZATION	GOBP_MICROTUBULE_DEPOLYMERIZATION		47	0.43086463	1.3465555	0.16356108	0.23847732	1.0	8781	tags=47%, list=24%, signal=61%
GOBP_PROTEIN_METHYLATION	GOBP_PROTEIN_METHYLATION		199	0.35756564	1.3461791	0.15247525	0.23862022	1.0	9194	tags=41%, list=25%, signal=54%
GOBP_CELLULAR_COMPONENT_DISASSEMBLY	GOBP_CELLULAR_COMPONENT_DISASSEMBLY		464	0.3042326	1.3454323	0.10392157	0.23926255	1.0	5562	tags=23%, list=15%, signal=27%
GOBP_REGULATION_OF_RESPONSE_TO_REACTIVE_OXYGEN_SPECIES	GOBP_REGULATION_OF_RESPONSE_TO_REACTIVE_OXYGEN_SPECIES		33	0.394134	1.3451816	0.09795918	0.23929027	1.0	5066	tags=30%, list=14%, signal=35%
GOBP_REGULATION_OF_CELL_DIVISION	GOBP_REGULATION_OF_CELL_DIVISION		184	0.32526213	1.3442014	0.1003937	0.24008821	1.0	7651	tags=32%, list=21%, signal=40%
GOBP_NUCLEOTIDE_SUGAR_METABOLIC_PROCESS	GOBP_NUCLEOTIDE_SUGAR_METABOLIC_PROCESS		33	0.4256498	1.3439792	0.13944224	0.240068	1.0	9426	tags=48%, list=26%, signal=65%
GOBP_RESPONSE_TO_SALT	GOBP_RESPONSE_TO_SALT		20	0.43510857	1.3439453	0.1244898	0.23985532	1.0	5754	tags=35%, list=16%, signal=41%
GOBP_PEPTIDYL_LYSINE_METHYLATION	GOBP_PEPTIDYL_LYSINE_METHYLATION		143	0.37306923	1.3438609	0.17425743	0.23968798	1.0	9194	tags=43%, list=25%, signal=58%
GOBP_GERM_CELL_DEVELOPMENT	GOBP_GERM_CELL_DEVELOPMENT		296	0.31894276	1.3435336	0.07942974	0.23980652	1.0	9415	tags=35%, list=26%, signal=47%
GOBP_ACTIVATION_OF_CYSTEINE_TYPE_ENDOPEPTIDASE_ACTIVITY_INVOLVED_IN_APOPTOTIC_PROCESS	GOBP_ACTIVATION_OF_CYSTEINE_TYPE_ENDOPEPTIDASE_ACTIVITY_INVOLVED_IN_APOPTOTIC_PROCESS		80	0.35340652	1.3427932	0.10526316	0.24043572	1.0	8180	tags=35%, list=22%, signal=45%
GOBP_AXO_DENDRITIC_TRANSPORT	GOBP_AXO_DENDRITIC_TRANSPORT		77	0.37654713	1.3419069	0.14693877	0.24119274	1.0	6303	tags=30%, list=17%, signal=36%
GOBP_POSITIVE_REGULATION_OF_CALCIUM_ION_TRANSMEMBRANE_TRANSPORTER_ACTIVITY	GOBP_POSITIVE_REGULATION_OF_CALCIUM_ION_TRANSMEMBRANE_TRANSPORTER_ACTIVITY		37	0.38057134	1.3410469	0.09765625	0.24191135	1.0	4147	tags=27%, list=11%, signal=30%
GOBP_REGULATION_OF_DNA_DAMAGE_RESPONSE_SIGNAL_TRANSDUCTION_BY_P53_CLASS_MEDIATOR	GOBP_REGULATION_OF_DNA_DAMAGE_RESPONSE_SIGNAL_TRANSDUCTION_BY_P53_CLASS_MEDIATOR		35	0.39183295	1.3402532	0.10784314	0.24257633	1.0	5765	tags=31%, list=16%, signal=37%
GOBP_NEGATIVE_REGULATION_OF_TYPE_I_INTERFERON_MEDIATED_SIGNALING_PATHWAY	GOBP_NEGATIVE_REGULATION_OF_TYPE_I_INTERFERON_MEDIATED_SIGNALING_PATHWAY		19	0.5234938	1.3394923	0.1749503	0.24319485	1.0	9331	tags=53%, list=25%, signal=70%
GOBP_RELEASE_OF_CYTOCHROME_C_FROM_MITOCHONDRIA	GOBP_RELEASE_OF_CYTOCHROME_C_FROM_MITOCHONDRIA		55	0.37696227	1.3371509	0.11516315	0.24562973	1.0	7896	tags=36%, list=21%, signal=46%
GOBP_RIBONUCLEOSIDE_CATABOLIC_PROCESS	GOBP_RIBONUCLEOSIDE_CATABOLIC_PROCESS		20	0.4790933	1.3365371	0.1527495	0.24609385	1.0	12353	tags=75%, list=34%, signal=113%
GOBP_PERK_MEDIATED_UNFOLDED_PROTEIN_RESPONSE	GOBP_PERK_MEDIATED_UNFOLDED_PROTEIN_RESPONSE		18	0.48707518	1.335744	0.16367266	0.2466822	1.0	5815	tags=44%, list=16%, signal=53%
GOBP_POSITIVE_REGULATION_OF_SMOOTHENED_SIGNALING_PATHWAY	GOBP_POSITIVE_REGULATION_OF_SMOOTHENED_SIGNALING_PATHWAY		36	0.43060213	1.3349633	0.16078432	0.2474017	1.0	1178	tags=14%, list=3%, signal=14%
GOBP_VESICLE_TARGETING_TO_FROM_OR_WITHIN_GOLGI	GOBP_VESICLE_TARGETING_TO_FROM_OR_WITHIN_GOLGI		23	0.45382532	1.3342575	0.13502936	0.24801026	1.0	8076	tags=57%, list=22%, signal=72%
GOBP_REGULATION_OF_NUCLEOCYTOPLASMIC_TRANSPORT	GOBP_REGULATION_OF_NUCLEOCYTOPLASMIC_TRANSPORT		103	0.36383125	1.3334448	0.1301653	0.24867614	1.0	8447	tags=41%, list=23%, signal=53%
GOBP_MICROTUBULE_BASED_MOVEMENT	GOBP_MICROTUBULE_BASED_MOVEMENT		392	0.36800572	1.333259	0.15176715	0.24861933	1.0	7915	tags=32%, list=21%, signal=40%
GOBP_NEGATIVE_REGULATION_OF_PHOSPHATASE_ACTIVITY	GOBP_NEGATIVE_REGULATION_OF_PHOSPHATASE_ACTIVITY		37	0.37330773	1.3331975	0.1026694	0.2484412	1.0	8527	tags=41%, list=23%, signal=53%
GOBP_CELLULAR_RESPONSE_TO_ESTRADIOL_STIMULUS	GOBP_CELLULAR_RESPONSE_TO_ESTRADIOL_STIMULUS		40	0.38665643	1.3327858	0.09127789	0.24865752	1.0	4681	tags=25%, list=13%, signal=29%
GOBP_MAINTENANCE_OF_CELL_POLARITY	GOBP_MAINTENANCE_OF_CELL_POLARITY		19	0.45487806	1.332554	0.14807692	0.24864927	1.0	4947	tags=37%, list=13%, signal=43%
GOBP_CELLULAR_CARBOHYDRATE_CATABOLIC_PROCESS	GOBP_CELLULAR_CARBOHYDRATE_CATABOLIC_PROCESS		40	0.3831722	1.3313676	0.09619238	0.24981289	1.0	6371	tags=28%, list=17%, signal=33%
GOBP_C4_DICARBOXYLATE_TRANSPORT	GOBP_C4_DICARBOXYLATE_TRANSPORT		28	0.41697776	1.3305433	0.119760476	0.25057006	1.0	8548	tags=43%, list=23%, signal=56%
GOBP_DEPHOSPHORYLATION	GOBP_DEPHOSPHORYLATION		422	0.30675298	1.3291439	0.09496124	0.25205484	1.0	6477	tags=27%, list=18%, signal=32%
GOBP_REGULATION_OF_HISTONE_MODIFICATION	GOBP_REGULATION_OF_HISTONE_MODIFICATION		179	0.34683767	1.3288293	0.1459566	0.25217283	1.0	7571	tags=34%, list=21%, signal=43%
GOBP_PROTEIN_DEGLYCOSYLATION	GOBP_PROTEIN_DEGLYCOSYLATION		24	0.43618166	1.3287637	0.13320464	0.25198168	1.0	4935	tags=33%, list=13%, signal=38%
GOBP_ERYTHROCYTE_HOMEOSTASIS	GOBP_ERYTHROCYTE_HOMEOSTASIS		134	0.31669435	1.3275831	0.09393346	0.2531178	1.0	3968	tags=22%, list=11%, signal=24%
GOBP_POSITIVE_REGULATION_OF_SEQUESTERING_OF_CALCIUM_ION	GOBP_POSITIVE_REGULATION_OF_SEQUESTERING_OF_CALCIUM_ION		15	0.48678455	1.3275548	0.1539924	0.25287476	1.0	8548	tags=53%, list=23%, signal=69%
GOBP_CAMERA_TYPE_EYE_PHOTORECEPTOR_CELL_DIFFERENTIATION	GOBP_CAMERA_TYPE_EYE_PHOTORECEPTOR_CELL_DIFFERENTIATION		25	0.42139456	1.3264043	0.13539653	0.25399604	1.0	8134	tags=44%, list=22%, signal=56%
GOBP_REGULATION_OF_ACTIN_NUCLEATION	GOBP_REGULATION_OF_ACTIN_NUCLEATION		31	0.40352464	1.3251313	0.13833992	0.2552611	1.0	8064	tags=39%, list=22%, signal=50%
GOBP_COPPER_ION_TRANSPORT	GOBP_COPPER_ION_TRANSPORT		16	0.46487993	1.3249536	0.11332008	0.25524044	1.0	4437	tags=31%, list=12%, signal=36%
GOBP_MIDBRAIN_DEVELOPMENT	GOBP_MIDBRAIN_DEVELOPMENT		90	0.3384007	1.3247584	0.08490566	0.25517398	1.0	3270	tags=19%, list=9%, signal=21%
GOBP_NEUTROPHIL_ACTIVATION_INVOLVED_IN_IMMUNE_RESPONSE	GOBP_NEUTROPHIL_ACTIVATION_INVOLVED_IN_IMMUNE_RESPONSE		21	0.48004764	1.3246787	0.164	0.25501224	1.0	3615	tags=24%, list=10%, signal=26%
GOBP_PROTEIN_AUTOUBIQUITINATION	GOBP_PROTEIN_AUTOUBIQUITINATION		72	0.3686537	1.3235588	0.14717741	0.25606987	1.0	10553	tags=47%, list=29%, signal=66%
GOBP_LIPOPROTEIN_CATABOLIC_PROCESS	GOBP_LIPOPROTEIN_CATABOLIC_PROCESS		16	0.47700128	1.323046	0.13468635	0.25640115	1.0	7174	tags=44%, list=19%, signal=54%
GOBP_IMPORT_INTO_NUCLEUS	GOBP_IMPORT_INTO_NUCLEUS		162	0.34083885	1.3229291	0.13319673	0.25625604	1.0	8757	tags=38%, list=24%, signal=49%
GOBP_NEGATIVE_REGULATION_OF_B_CELL_MEDIATED_IMMUNITY	GOBP_NEGATIVE_REGULATION_OF_B_CELL_MEDIATED_IMMUNITY		16	0.47572994	1.322808	0.16458334	0.25612956	1.0	9347	tags=56%, list=25%, signal=75%
GOBP_RESPONSE_TO_HYDROGEN_PEROXIDE	GOBP_RESPONSE_TO_HYDROGEN_PEROXIDE		122	0.31751359	1.3217419	0.08510638	0.2571934	1.0	5781	tags=26%, list=16%, signal=31%
GOBP_MICROVILLUS_ASSEMBLY	GOBP_MICROVILLUS_ASSEMBLY		22	0.43161505	1.3212831	0.14285715	0.25745875	1.0	3800	tags=32%, list=10%, signal=35%
GOBP_NEGATIVE_REGULATION_OF_VIRAL_GENOME_REPLICATION	GOBP_NEGATIVE_REGULATION_OF_VIRAL_GENOME_REPLICATION		56	0.4281018	1.3205055	0.187251	0.2581524	1.0	8342	tags=46%, list=23%, signal=60%
GOBP_AMINE_CATABOLIC_PROCESS	GOBP_AMINE_CATABOLIC_PROCESS		29	0.40011764	1.3196801	0.121031746	0.25889188	1.0	12729	tags=52%, list=35%, signal=79%
GOBP_NEGATIVE_REGULATION_OF_OXIDATIVE_STRESS_INDUCED_CELL_DEATH	GOBP_NEGATIVE_REGULATION_OF_OXIDATIVE_STRESS_INDUCED_CELL_DEATH		45	0.35532874	1.3193517	0.08171206	0.259052	1.0	5442	tags=27%, list=15%, signal=31%
GOBP_FEMALE_GAMETE_GENERATION	GOBP_FEMALE_GAMETE_GENERATION		158	0.3200552	1.3185135	0.11340206	0.25986162	1.0	9514	tags=37%, list=26%, signal=49%
GOBP_DICARBOXYLIC_ACID_CATABOLIC_PROCESS	GOBP_DICARBOXYLIC_ACID_CATABOLIC_PROCESS		19	0.44890654	1.3181005	0.14570858	0.26008886	1.0	9462	tags=47%, list=26%, signal=64%
GOBP_VACUOLE_ORGANIZATION	GOBP_VACUOLE_ORGANIZATION		188	0.34713283	1.3178457	0.14951456	0.2601394	1.0	7517	tags=30%, list=20%, signal=37%
GOBP_NEGATIVE_REGULATION_OF_DNA_BIOSYNTHETIC_PROCESS	GOBP_NEGATIVE_REGULATION_OF_DNA_BIOSYNTHETIC_PROCESS		38	0.38934213	1.3169847	0.11608961	0.2608998	1.0	8306	tags=39%, list=23%, signal=51%
GOBP_POSITIVE_REGULATION_OF_RESPONSE_TO_ENDOPLASMIC_RETICULUM_STRESS	GOBP_POSITIVE_REGULATION_OF_RESPONSE_TO_ENDOPLASMIC_RETICULUM_STRESS		35	0.40559024	1.316916	0.1614786	0.26071167	1.0	5815	tags=37%, list=16%, signal=44%
GOBP_PEPTIDYL_ARGININE_MODIFICATION	GOBP_PEPTIDYL_ARGININE_MODIFICATION		28	0.41585937	1.3168137	0.12451362	0.26056013	1.0	6021	tags=32%, list=16%, signal=38%
GOBP_RESPONSE_TO_INTERLEUKIN_4	GOBP_RESPONSE_TO_INTERLEUKIN_4		34	0.4075641	1.3157523	0.13347022	0.2615698	1.0	5459	tags=29%, list=15%, signal=34%
GOBP_NEGATIVE_REGULATION_OF_RESPONSE_TO_BIOTIC_STIMULUS	GOBP_NEGATIVE_REGULATION_OF_RESPONSE_TO_BIOTIC_STIMULUS		112	0.36247766	1.3146945	0.17681728	0.26269093	1.0	6352	tags=27%, list=17%, signal=32%
GOBP_POSITIVE_REGULATION_OF_PROTEOLYSIS	GOBP_POSITIVE_REGULATION_OF_PROTEOLYSIS		366	0.29249403	1.3144088	0.084812626	0.2627764	1.0	7427	tags=29%, list=20%, signal=36%
GOBP_NEGATIVE_REGULATION_OF_FIBROBLAST_PROLIFERATION	GOBP_NEGATIVE_REGULATION_OF_FIBROBLAST_PROLIFERATION		30	0.37979198	1.3141608	0.10784314	0.2628311	1.0	3189	tags=20%, list=9%, signal=22%
GOBP_CELL_DEATH_IN_RESPONSE_TO_HYDROGEN_PEROXIDE	GOBP_CELL_DEATH_IN_RESPONSE_TO_HYDROGEN_PEROXIDE		26	0.39199665	1.313932	0.12031558	0.2628305	1.0	5781	tags=35%, list=16%, signal=41%
GOBP_MEMBRANE_BIOGENESIS	GOBP_MEMBRANE_BIOGENESIS		62	0.3507784	1.3136201	0.126	0.2629232	1.0	4244	tags=23%, list=12%, signal=25%
GOBP_POSITIVE_REGULATION_OF_HISTONE_METHYLATION	GOBP_POSITIVE_REGULATION_OF_HISTONE_METHYLATION		50	0.41349095	1.313604	0.18307087	0.2626722	1.0	7571	tags=38%, list=21%, signal=48%
GOBP_AMINO_SUGAR_METABOLIC_PROCESS	GOBP_AMINO_SUGAR_METABOLIC_PROCESS		41	0.38807535	1.3115247	0.13855422	0.2649441	1.0	6666	tags=34%, list=18%, signal=42%
GOBP_PROTEIN_HETEROTETRAMERIZATION	GOBP_PROTEIN_HETEROTETRAMERIZATION		15	0.4689494	1.3106793	0.14728682	0.2656926	1.0	9357	tags=53%, list=25%, signal=71%
GOBP_ALANINE_TRANSPORT	GOBP_ALANINE_TRANSPORT		15	0.4681529	1.3083721	0.15020576	0.26833093	1.0	9495	tags=60%, list=26%, signal=81%
GOBP_REGULATION_OF_IMMUNOGLOBULIN_PRODUCTION	GOBP_REGULATION_OF_IMMUNOGLOBULIN_PRODUCTION		74	0.36863294	1.3073311	0.15863454	0.2693116	1.0	8180	tags=32%, list=22%, signal=42%
GOBP_SEQUESTERING_OF_METAL_ION	GOBP_SEQUESTERING_OF_METAL_ION		16	0.49595273	1.3066603	0.18253969	0.26977754	1.0	12903	tags=75%, list=35%, signal=115%
GOBP_REGULATION_OF_TRANSCRIPTION_REGULATORY_REGION_DNA_BINDING	GOBP_REGULATION_OF_TRANSCRIPTION_REGULATORY_REGION_DNA_BINDING		51	0.3539928	1.3066412	0.13476562	0.2695251	1.0	6969	tags=29%, list=19%, signal=36%
GOBP_PROTEIN_LOCALIZATION_TO_NUCLEUS	GOBP_PROTEIN_LOCALIZATION_TO_NUCLEUS		293	0.32328776	1.3057976	0.14579055	0.27029264	1.0	8013	tags=34%, list=22%, signal=44%
GOBP_MATURATION_OF_SSU_RRNA_FROM_TRICISTRONIC_RRNA_TRANSCRIPT_SSU_RRNA_5_8S_RRNA_LSU_RRNA	GOBP_MATURATION_OF_SSU_RRNA_FROM_TRICISTRONIC_RRNA_TRANSCRIPT_SSU_RRNA_5_8S_RRNA_LSU_RRNA		36	0.4175479	1.3057637	0.17333333	0.27004504	1.0	6760	tags=39%, list=18%, signal=48%
GOBP_REGULATION_OF_AEROBIC_RESPIRATION	GOBP_REGULATION_OF_AEROBIC_RESPIRATION		33	0.38220304	1.3054115	0.11818182	0.27019545	1.0	4437	tags=33%, list=12%, signal=38%
GOBP_REGULATION_OF_PROTEIN_K63_LINKED_UBIQUITINATION	GOBP_REGULATION_OF_PROTEIN_K63_LINKED_UBIQUITINATION		16	0.46601233	1.3043178	0.1640625	0.2712917	1.0	3021	tags=25%, list=8%, signal=27%
GOBP_PEPTIDYL_L_CYSTEINE_S_PALMITOYLATION	GOBP_PEPTIDYL_L_CYSTEINE_S_PALMITOYLATION		24	0.42198858	1.3030008	0.15492958	0.27271968	1.0	3221	tags=29%, list=9%, signal=32%
GOBP_AUTOPHAGOSOME_ORGANIZATION	GOBP_AUTOPHAGOSOME_ORGANIZATION		111	0.36122024	1.3025976	0.16205534	0.27298796	1.0	5708	tags=27%, list=15%, signal=32%
GOBP_REGULATION_OF_AUTOPHAGY	GOBP_REGULATION_OF_AUTOPHAGY		337	0.32154518	1.3025581	0.1456693	0.2727616	1.0	3812	tags=20%, list=10%, signal=22%
GOBP_TELOMERE_CAPPING	GOBP_TELOMERE_CAPPING		40	0.40535083	1.3018553	0.16129032	0.2733212	1.0	5806	tags=38%, list=16%, signal=44%
GOBP_REGULATION_OF_ENDOPLASMIC_RETICULUM_STRESS_INDUCED_INTRINSIC_APOPTOTIC_SIGNALING_PATHWAY	GOBP_REGULATION_OF_ENDOPLASMIC_RETICULUM_STRESS_INDUCED_INTRINSIC_APOPTOTIC_SIGNALING_PATHWAY		32	0.40865016	1.3011832	0.16046967	0.2738988	1.0	6031	tags=34%, list=16%, signal=41%
GOBP_MITOTIC_G1_S_TRANSITION_CHECKPOINT_SIGNALING	GOBP_MITOTIC_G1_S_TRANSITION_CHECKPOINT_SIGNALING		30	0.39508018	1.3007339	0.16973415	0.27419737	1.0	3170	tags=23%, list=9%, signal=26%
GOBP_AMINE_METABOLIC_PROCESS	GOBP_AMINE_METABOLIC_PROCESS		121	0.31030628	1.2999986	0.091451295	0.27481753	1.0	7583	tags=29%, list=21%, signal=36%
GOBP_REGULATION_OF_HISTONE_H3_K4_METHYLATION	GOBP_REGULATION_OF_HISTONE_H3_K4_METHYLATION		39	0.4276751	1.2994586	0.17635271	0.27523255	1.0	7200	tags=41%, list=20%, signal=51%
GOBP_REGULATION_OF_MICROTUBULE_POLYMERIZATION_OR_DEPOLYMERIZATION	GOBP_REGULATION_OF_MICROTUBULE_POLYMERIZATION_OR_DEPOLYMERIZATION		88	0.35960677	1.2980213	0.17991632	0.27674153	1.0	7585	tags=35%, list=21%, signal=44%
GOBP_MITOCHONDRIAL_TRANSCRIPTION	GOBP_MITOCHONDRIAL_TRANSCRIPTION		17	0.46393123	1.2965037	0.16849817	0.27830082	1.0	3649	tags=29%, list=10%, signal=33%
GOBP_REGULATION_OF_B_CELL_MEDIATED_IMMUNITY	GOBP_REGULATION_OF_B_CELL_MEDIATED_IMMUNITY		61	0.37049085	1.2958283	0.1755424	0.278883	1.0	9347	tags=41%, list=25%, signal=55%
GOBP_CILIUM_ORGANIZATION	GOBP_CILIUM_ORGANIZATION		405	0.3776907	1.2952186	0.20449898	0.2794105	1.0	8543	tags=37%, list=23%, signal=47%
GOBP_MRNA_METHYLATION	GOBP_MRNA_METHYLATION		16	0.4924389	1.2938639	0.18375242	0.28084153	1.0	8214	tags=50%, list=22%, signal=64%
GOBP_ORGANELLE_TRANSPORT_ALONG_MICROTUBULE	GOBP_ORGANELLE_TRANSPORT_ALONG_MICROTUBULE		85	0.35654286	1.2936031	0.17276423	0.28090888	1.0	6303	tags=27%, list=17%, signal=33%
GOBP_RAB_PROTEIN_SIGNAL_TRANSDUCTION	GOBP_RAB_PROTEIN_SIGNAL_TRANSDUCTION		21	0.44920644	1.2933897	0.16064256	0.2809436	1.0	5755	tags=38%, list=16%, signal=45%
GOBP_MICROTUBULE_POLYMERIZATION	GOBP_MICROTUBULE_POLYMERIZATION		84	0.37074262	1.2932923	0.17731959	0.2807922	1.0	7427	tags=36%, list=20%, signal=45%
GOBP_ASYMMETRIC_CELL_DIVISION	GOBP_ASYMMETRIC_CELL_DIVISION		18	0.4629383	1.2930585	0.16733871	0.28082055	1.0	8848	tags=44%, list=24%, signal=58%
GOBP_SULFUR_COMPOUND_TRANSPORT	GOBP_SULFUR_COMPOUND_TRANSPORT		54	0.36152926	1.292773	0.13572854	0.28089178	1.0	6351	tags=26%, list=17%, signal=31%
GOBP_POSITIVE_REGULATION_OF_TRANSCRIPTION_REGULATORY_REGION_DNA_BINDING	GOBP_POSITIVE_REGULATION_OF_TRANSCRIPTION_REGULATORY_REGION_DNA_BINDING		23	0.4193648	1.2925895	0.16409266	0.28083968	1.0	6084	tags=26%, list=17%, signal=31%
GOBP_VESICLE_BUDDING_FROM_MEMBRANE	GOBP_VESICLE_BUDDING_FROM_MEMBRANE		64	0.3671284	1.2916416	0.16895874	0.28178424	1.0	4546	tags=27%, list=12%, signal=30%
GOBP_NEGATIVE_REGULATION_OF_CATABOLIC_PROCESS	GOBP_NEGATIVE_REGULATION_OF_CATABOLIC_PROCESS		321	0.30017608	1.2913446	0.13535354	0.28188163	1.0	6959	tags=27%, list=19%, signal=33%
GOBP_REGULATION_OF_OXIDOREDUCTASE_ACTIVITY	GOBP_REGULATION_OF_OXIDOREDUCTASE_ACTIVITY		103	0.3115546	1.2900307	0.1010101	0.2832552	1.0	6954	tags=28%, list=19%, signal=35%
GOBP_MEMBRANE_LIPID_BIOSYNTHETIC_PROCESS	GOBP_MEMBRANE_LIPID_BIOSYNTHETIC_PROCESS		147	0.32371742	1.2896106	0.14044943	0.28351486	1.0	7045	tags=29%, list=19%, signal=36%
GOBP_PROTEIN_ADP_RIBOSYLATION	GOBP_PROTEIN_ADP_RIBOSYLATION		37	0.39485046	1.2895173	0.15779093	0.28332755	1.0	2826	tags=22%, list=8%, signal=23%
GOBP_GLYCOLIPID_BIOSYNTHETIC_PROCESS	GOBP_GLYCOLIPID_BIOSYNTHETIC_PROCESS		71	0.34959233	1.2891465	0.15589353	0.2834921	1.0	5835	tags=30%, list=16%, signal=35%
GOBP_PHOSPHATIDYLGLYCEROL_METABOLIC_PROCESS	GOBP_PHOSPHATIDYLGLYCEROL_METABOLIC_PROCESS		36	0.38226867	1.2889615	0.134	0.28344485	1.0	3958	tags=19%, list=11%, signal=22%
GOBP_FIBROBLAST_APOPTOTIC_PROCESS	GOBP_FIBROBLAST_APOPTOTIC_PROCESS		21	0.4366885	1.2887092	0.17726398	0.28348348	1.0	4705	tags=29%, list=13%, signal=33%
GOBP_TRANSCRIPTION_BY_RNA_POLYMERASE_I	GOBP_TRANSCRIPTION_BY_RNA_POLYMERASE_I		54	0.3801035	1.288626	0.1902834	0.2833009	1.0	8166	tags=43%, list=22%, signal=55%
GOBP_REGULATION_OF_SUPEROXIDE_ANION_GENERATION	GOBP_REGULATION_OF_SUPEROXIDE_ANION_GENERATION		21	0.44174865	1.2880018	0.1891348	0.2838291	1.0	5996	tags=33%, list=16%, signal=40%
GOBP_REGULATION_OF_CILIUM_DEPENDENT_CELL_MOTILITY	GOBP_REGULATION_OF_CILIUM_DEPENDENT_CELL_MOTILITY		29	0.4163548	1.2874645	0.17193677	0.28419888	1.0	7750	tags=34%, list=21%, signal=44%
GOBP_LIPID_CATABOLIC_PROCESS	GOBP_LIPID_CATABOLIC_PROCESS		328	0.29609245	1.2867376	0.11673152	0.2848852	1.0	6591	tags=24%, list=18%, signal=29%
GOBP_PROTEIN_DNA_COMPLEX_DISASSEMBLY	GOBP_PROTEIN_DNA_COMPLEX_DISASSEMBLY		21	0.43114033	1.2863225	0.18609023	0.28512517	1.0	10439	tags=57%, list=28%, signal=80%
GOBP_REGULATION_OF_RELEASE_OF_CYTOCHROME_C_FROM_MITOCHONDRIA	GOBP_REGULATION_OF_RELEASE_OF_CYTOCHROME_C_FROM_MITOCHONDRIA		45	0.3728895	1.2859219	0.1612284	0.2853419	1.0	7896	tags=36%, list=21%, signal=45%
GOBP_POSITIVE_REGULATION_OF_IMMUNOGLOBULIN_PRODUCTION	GOBP_POSITIVE_REGULATION_OF_IMMUNOGLOBULIN_PRODUCTION		51	0.37938792	1.2857668	0.17693837	0.28526396	1.0	8087	tags=33%, list=22%, signal=43%
GOBP_ACTIVATION_OF_CYSTEINE_TYPE_ENDOPEPTIDASE_ACTIVITY	GOBP_ACTIVATION_OF_CYSTEINE_TYPE_ENDOPEPTIDASE_ACTIVITY		19	0.44067785	1.2849934	0.16632444	0.28596252	1.0	9186	tags=42%, list=25%, signal=56%
GOBP_REGULATION_OF_CARDIAC_MUSCLE_CONTRACTION_BY_CALCIUM_ION_SIGNALING	GOBP_REGULATION_OF_CARDIAC_MUSCLE_CONTRACTION_BY_CALCIUM_ION_SIGNALING		25	0.42535505	1.2849575	0.15564202	0.28572565	1.0	1480	tags=20%, list=4%, signal=21%
GOBP_ALCOHOL_BIOSYNTHETIC_PROCESS	GOBP_ALCOHOL_BIOSYNTHETIC_PROCESS		143	0.31689224	1.2840459	0.13121273	0.28667405	1.0	4235	tags=20%, list=11%, signal=23%
GOBP_POSITIVE_REGULATION_OF_TRANSCRIPTION_FROM_RNA_POLYMERASE_II_PROMOTER_INVOLVED_IN_CELLULAR_RESPONSE_TO_CHEMICAL_STIMULUS	GOBP_POSITIVE_REGULATION_OF_TRANSCRIPTION_FROM_RNA_POLYMERASE_II_PROMOTER_INVOLVED_IN_CELLULAR_RESPONSE_TO_CHEMICAL_STIMULUS		24	0.44097576	1.2838993	0.18989898	0.2865836	1.0	2909	tags=25%, list=8%, signal=27%
GOBP_SPERMATID_DIFFERENTIATION	GOBP_SPERMATID_DIFFERENTIATION		180	0.32784778	1.283472	0.14430894	0.2868535	1.0	9359	tags=36%, list=25%, signal=47%
GOBP_REGULATION_OF_INTRACELLULAR_TRANSPORT	GOBP_REGULATION_OF_INTRACELLULAR_TRANSPORT		331	0.2925907	1.2823329	0.14115308	0.28802848	1.0	7357	tags=30%, list=20%, signal=37%
GOBP_MEMBRANE_LIPID_METABOLIC_PROCESS	GOBP_MEMBRANE_LIPID_METABOLIC_PROCESS		207	0.3152517	1.2810775	0.12310606	0.28934583	1.0	7045	tags=27%, list=19%, signal=33%
GOBP_REGULATION_OF_GLUCONEOGENESIS	GOBP_REGULATION_OF_GLUCONEOGENESIS		51	0.34869477	1.2808245	0.11614173	0.28940335	1.0	8503	tags=33%, list=23%, signal=43%
GOBP_REGULATION_OF_GENE_EXPRESSION_EPIGENETIC	GOBP_REGULATION_OF_GENE_EXPRESSION_EPIGENETIC		141	0.35213423	1.2794709	0.20321931	0.29088736	1.0	8406	tags=36%, list=23%, signal=47%
GOBP_VENTRICULAR_SYSTEM_DEVELOPMENT	GOBP_VENTRICULAR_SYSTEM_DEVELOPMENT		30	0.4015698	1.278677	0.19178082	0.29157186	1.0	3123	tags=23%, list=8%, signal=25%
GOBP_FATTY_ACID_DERIVATIVE_BIOSYNTHETIC_PROCESS	GOBP_FATTY_ACID_DERIVATIVE_BIOSYNTHETIC_PROCESS		50	0.34197176	1.2786249	0.125969	0.29136142	1.0	5722	tags=26%, list=16%, signal=31%
GOBP_LIPOSACCHARIDE_METABOLIC_PROCESS	GOBP_LIPOSACCHARIDE_METABOLIC_PROCESS		104	0.3296507	1.2781585	0.14206642	0.29164264	1.0	5837	tags=26%, list=16%, signal=31%
GOBP_HISTONE_H3_K9_METHYLATION	GOBP_HISTONE_H3_K9_METHYLATION		39	0.42039475	1.2775176	0.2334004	0.2922081	1.0	13528	tags=62%, list=37%, signal=97%
GOBP_REGULATION_OF_ATP_METABOLIC_PROCESS	GOBP_REGULATION_OF_ATP_METABOLIC_PROCESS		88	0.3048694	1.2753239	0.13229571	0.29479685	1.0	10513	tags=43%, list=29%, signal=60%
GOBP_CELL_ADHESION_MOLECULE_PRODUCTION	GOBP_CELL_ADHESION_MOLECULE_PRODUCTION		23	0.39379293	1.2749647	0.18467583	0.29500335	1.0	5798	tags=26%, list=16%, signal=31%
GOBP_MITOCHONDRION_MORPHOGENESIS	GOBP_MITOCHONDRION_MORPHOGENESIS		20	0.40579626	1.2748933	0.16260162	0.294823	1.0	2669	tags=25%, list=7%, signal=27%
GOBP_MITOPHAGY	GOBP_MITOPHAGY		34	0.3878551	1.2747586	0.16698292	0.29469645	1.0	7103	tags=29%, list=19%, signal=36%
GOBP_RESPONSE_TO_NITRIC_OXIDE	GOBP_RESPONSE_TO_NITRIC_OXIDE		21	0.42001113	1.273342	0.18181819	0.29628292	1.0	3836	tags=24%, list=10%, signal=27%
GOBP_REGULATION_OF_MACROAUTOPHAGY	GOBP_REGULATION_OF_MACROAUTOPHAGY		158	0.3359405	1.2728782	0.17635658	0.29658222	1.0	3365	tags=20%, list=9%, signal=21%
GOBP_PYROPTOSIS	GOBP_PYROPTOSIS		22	0.4432982	1.2722766	0.21272366	0.29713508	1.0	6973	tags=32%, list=19%, signal=39%
GOBP_RESPONSE_TO_XENOBIOTIC_STIMULUS	GOBP_RESPONSE_TO_XENOBIOTIC_STIMULUS		409	0.27429405	1.2705855	0.089108914	0.29899848	1.0	8922	tags=32%, list=24%, signal=41%
GOBP_MEMBRANE_LIPID_CATABOLIC_PROCESS	GOBP_MEMBRANE_LIPID_CATABOLIC_PROCESS		37	0.38787973	1.2705308	0.1471173	0.2987766	1.0	5837	tags=22%, list=16%, signal=26%
GOBP_DOPAMINE_METABOLIC_PROCESS	GOBP_DOPAMINE_METABOLIC_PROCESS		42	0.3549283	1.2704885	0.14285715	0.29853898	1.0	4437	tags=21%, list=12%, signal=24%
GOBP_NEURAL_NUCLEUS_DEVELOPMENT	GOBP_NEURAL_NUCLEUS_DEVELOPMENT		64	0.35169312	1.2704635	0.14068441	0.29827967	1.0	1669	tags=17%, list=5%, signal=18%
GOBP_POSITIVE_REGULATION_OF_CYSTEINE_TYPE_ENDOPEPTIDASE_ACTIVITY	GOBP_POSITIVE_REGULATION_OF_CYSTEINE_TYPE_ENDOPEPTIDASE_ACTIVITY		145	0.30259803	1.2691542	0.1290944	0.29965043	1.0	8335	tags=32%, list=23%, signal=41%
GOBP_GLYCOSAMINOGLYCAN_CATABOLIC_PROCESS	GOBP_GLYCOSAMINOGLYCAN_CATABOLIC_PROCESS		25	0.4167342	1.2689348	0.18346775	0.29966328	1.0	3433	tags=24%, list=9%, signal=26%
GOBP_CYTOSKELETON_DEPENDENT_INTRACELLULAR_TRANSPORT	GOBP_CYTOSKELETON_DEPENDENT_INTRACELLULAR_TRANSPORT		196	0.3316256	1.2685958	0.17068273	0.29980502	1.0	6411	tags=28%, list=17%, signal=34%
GOBP_GMP_METABOLIC_PROCESS	GOBP_GMP_METABOLIC_PROCESS		27	0.3949819	1.2680585	0.15551181	0.30021122	1.0	7384	tags=41%, list=20%, signal=51%
GOBP_HISTONE_DEACETYLATION	GOBP_HISTONE_DEACETYLATION		97	0.345318	1.267579	0.1882353	0.30052298	1.0	3968	tags=24%, list=11%, signal=27%
GOBP_SPERMATID_NUCLEUS_DIFFERENTIATION	GOBP_SPERMATID_NUCLEUS_DIFFERENTIATION		21	0.44041198	1.2673658	0.18951613	0.3005287	1.0	2370	tags=19%, list=6%, signal=20%
GOBP_DNA_DAMAGE_RESPONSE_SIGNAL_TRANSDUCTION_RESULTING_IN_TRANSCRIPTION	GOBP_DNA_DAMAGE_RESPONSE_SIGNAL_TRANSDUCTION_RESULTING_IN_TRANSCRIPTION		18	0.41711724	1.2664866	0.166	0.30136582	1.0	13996	tags=67%, list=38%, signal=107%
GOBP_POSITIVE_REGULATION_OF_TORC1_SIGNALING	GOBP_POSITIVE_REGULATION_OF_TORC1_SIGNALING		20	0.44875595	1.2654049	0.19267823	0.30245847	1.0	2887	tags=25%, list=8%, signal=27%
GOBP_V_D_J_RECOMBINATION	GOBP_V_D_J_RECOMBINATION		20	0.44049048	1.2637904	0.21146245	0.30429772	1.0	9072	tags=40%, list=25%, signal=53%
GOBP_TERPENOID_BIOSYNTHETIC_PROCESS	GOBP_TERPENOID_BIOSYNTHETIC_PROCESS		17	0.43674842	1.263112	0.17068273	0.30491287	1.0	6901	tags=47%, list=19%, signal=58%
GOBP_NEGATIVE_REGULATION_OF_TUMOR_NECROSIS_FACTOR_MEDIATED_SIGNALING_PATHWAY	GOBP_NEGATIVE_REGULATION_OF_TUMOR_NECROSIS_FACTOR_MEDIATED_SIGNALING_PATHWAY		26	0.37648606	1.2628396	0.13904762	0.30504984	1.0	4617	tags=27%, list=13%, signal=31%
GOBP_MEIOTIC_SPINDLE_ORGANIZATION	GOBP_MEIOTIC_SPINDLE_ORGANIZATION		15	0.50281036	1.2627555	0.23597679	0.30488738	1.0	5826	tags=47%, list=16%, signal=55%
GOBP_POSITIVE_REGULATION_OF_BINDING	GOBP_POSITIVE_REGULATION_OF_BINDING		170	0.30169725	1.262348	0.1325536	0.3051622	1.0	7285	tags=29%, list=20%, signal=36%
GOBP_RIBONUCLEOTIDE_CATABOLIC_PROCESS	GOBP_RIBONUCLEOTIDE_CATABOLIC_PROCESS		46	0.35348785	1.2617452	0.13111547	0.30565462	1.0	4614	tags=22%, list=13%, signal=25%
GOBP_PROSTANOID_METABOLIC_PROCESS	GOBP_PROSTANOID_METABOLIC_PROCESS		50	0.33504525	1.2585297	0.1244898	0.3097052	1.0	6681	tags=30%, list=18%, signal=37%
GOBP_NUCLEOTIDE_SALVAGE	GOBP_NUCLEOTIDE_SALVAGE		18	0.43402228	1.2585181	0.18467583	0.30943024	1.0	7625	tags=44%, list=21%, signal=56%
GOBP_CELLULAR_RESPONSE_TO_REACTIVE_OXYGEN_SPECIES	GOBP_CELLULAR_RESPONSE_TO_REACTIVE_OXYGEN_SPECIES		140	0.2950256	1.2582104	0.12524462	0.3095166	1.0	7034	tags=30%, list=19%, signal=37%
GOBP_ORGANIC_HYDROXY_COMPOUND_BIOSYNTHETIC_PROCESS	GOBP_ORGANIC_HYDROXY_COMPOUND_BIOSYNTHETIC_PROCESS		242	0.28886712	1.2566524	0.108	0.3113933	1.0	8548	tags=31%, list=23%, signal=40%
GOBP_REGULATION_OF_PROTEIN_LOCALIZATION_TO_CELL_SURFACE	GOBP_REGULATION_OF_PROTEIN_LOCALIZATION_TO_CELL_SURFACE		41	0.34913704	1.2550639	0.1659919	0.31330094	1.0	8180	tags=44%, list=22%, signal=56%
GOBP_CELLULAR_RESPONSE_TO_STARVATION	GOBP_CELLULAR_RESPONSE_TO_STARVATION		160	0.3099616	1.250755	0.15594542	0.31876487	1.0	6470	tags=27%, list=18%, signal=32%
GOBP_GLYCOSYLATION	GOBP_GLYCOSYLATION		247	0.3065549	1.2507067	0.18867925	0.31853366	1.0	11291	tags=45%, list=31%, signal=65%
GOBP_ANAPHASE_PROMOTING_COMPLEX_DEPENDENT_CATABOLIC_PROCESS	GOBP_ANAPHASE_PROMOTING_COMPLEX_DEPENDENT_CATABOLIC_PROCESS		18	0.47176608	1.2498652	0.22593321	0.3193406	1.0	4296	tags=28%, list=12%, signal=31%
GOBP_MYELOID_CELL_HOMEOSTASIS	GOBP_MYELOID_CELL_HOMEOSTASIS		161	0.2991241	1.2497436	0.15779093	0.31921014	1.0	3968	tags=20%, list=11%, signal=23%
GOBP_HISTONE_H3_K4_METHYLATION	GOBP_HISTONE_H3_K4_METHYLATION		71	0.37880263	1.2490276	0.2264529	0.31985104	1.0	9637	tags=46%, list=26%, signal=63%
GOBP_NUCLEAR_TRANSCRIBED_MRNA_CATABOLIC_PROCESS_NONSENSE_MEDIATED_DECAY	GOBP_NUCLEAR_TRANSCRIBED_MRNA_CATABOLIC_PROCESS_NONSENSE_MEDIATED_DECAY		40	0.3897985	1.2488518	0.20082815	0.3198169	1.0	6849	tags=40%, list=19%, signal=49%
GOBP_CELLULAR_KETONE_METABOLIC_PROCESS	GOBP_CELLULAR_KETONE_METABOLIC_PROCESS		210	0.28361043	1.2481298	0.10958904	0.32053772	1.0	7585	tags=29%, list=21%, signal=36%
GOBP_NEGATIVE_REGULATION_OF_HISTONE_METHYLATION	GOBP_NEGATIVE_REGULATION_OF_HISTONE_METHYLATION		23	0.4463272	1.2478298	0.24371374	0.32063973	1.0	2079	tags=22%, list=6%, signal=23%
GOBP_POSITIVE_REGULATION_OF_TRANSCRIPTION_BY_RNA_POLYMERASE_III	GOBP_POSITIVE_REGULATION_OF_TRANSCRIPTION_BY_RNA_POLYMERASE_III		18	0.49195835	1.2474464	0.253493	0.32084867	1.0	4892	tags=33%, list=13%, signal=38%
GOBP_NEGATIVE_REGULATION_OF_B_CELL_ACTIVATION	GOBP_NEGATIVE_REGULATION_OF_B_CELL_ACTIVATION		35	0.41685504	1.2473302	0.24643585	0.32072797	1.0	8697	tags=31%, list=24%, signal=41%
GOBP_DETECTION_OF_LIGHT_STIMULUS	GOBP_DETECTION_OF_LIGHT_STIMULUS		66	0.33230186	1.2472142	0.13360325	0.3205836	1.0	7093	tags=24%, list=19%, signal=30%
GOBP_NEGATIVE_REGULATION_OF_INFLAMMATORY_RESPONSE_TO_ANTIGENIC_STIMULUS	GOBP_NEGATIVE_REGULATION_OF_INFLAMMATORY_RESPONSE_TO_ANTIGENIC_STIMULUS		28	0.4104964	1.2471051	0.21544716	0.32046002	1.0	7041	tags=36%, list=19%, signal=44%
GOBP_MATERNAL_PLACENTA_DEVELOPMENT	GOBP_MATERNAL_PLACENTA_DEVELOPMENT		33	0.3630165	1.246828	0.17764471	0.32054684	1.0	10447	tags=45%, list=28%, signal=63%
GOBP_CYTOPLASMIC_SEQUESTERING_OF_PROTEIN	GOBP_CYTOPLASMIC_SEQUESTERING_OF_PROTEIN		22	0.40312123	1.2466191	0.20967741	0.32052633	1.0	4661	tags=32%, list=13%, signal=36%
GOBP_SYNAPTIC_VESICLE_LOCALIZATION	GOBP_SYNAPTIC_VESICLE_LOCALIZATION		52	0.34427342	1.2465297	0.17269076	0.32033882	1.0	4919	tags=25%, list=13%, signal=29%
GOBP_INTRACELLULAR_LIPID_TRANSPORT	GOBP_INTRACELLULAR_LIPID_TRANSPORT		46	0.36189792	1.2464421	0.18181819	0.32016927	1.0	9573	tags=35%, list=26%, signal=47%
GOBP_L_GLUTAMATE_IMPORT_ACROSS_PLASMA_MEMBRANE	GOBP_L_GLUTAMATE_IMPORT_ACROSS_PLASMA_MEMBRANE		16	0.44227737	1.2459927	0.17083333	0.32046145	1.0	8548	tags=50%, list=23%, signal=65%
GOBP_TUBULIN_DEACETYLATION	GOBP_TUBULIN_DEACETYLATION		21	0.42285976	1.244769	0.19678715	0.3217751	1.0	4510	tags=29%, list=12%, signal=33%
GOBP_NEGATIVE_REGULATION_OF_ENDOPLASMIC_RETICULUM_STRESS_INDUCED_INTRINSIC_APOPTOTIC_SIGNALING_PATHWAY	GOBP_NEGATIVE_REGULATION_OF_ENDOPLASMIC_RETICULUM_STRESS_INDUCED_INTRINSIC_APOPTOTIC_SIGNALING_PATHWAY		20	0.43816286	1.2446887	0.21556886	0.32157934	1.0	2262	tags=25%, list=6%, signal=27%
GOBP_POSITIVE_REGULATION_BY_HOST_OF_VIRAL_TRANSCRIPTION	GOBP_POSITIVE_REGULATION_BY_HOST_OF_VIRAL_TRANSCRIPTION		17	0.46574277	1.2442119	0.23300971	0.32197353	1.0	3676	tags=29%, list=10%, signal=33%
GOBP_RNA_POLYADENYLATION	GOBP_RNA_POLYADENYLATION		48	0.4036594	1.2429858	0.23745173	0.323345	1.0	5161	tags=31%, list=14%, signal=36%
GOBP_NUCLEOTIDE_BINDING_DOMAIN_LEUCINE_RICH_REPEAT_CONTAINING_RECEPTOR_SIGNALING_PATHWAY	GOBP_NUCLEOTIDE_BINDING_DOMAIN_LEUCINE_RICH_REPEAT_CONTAINING_RECEPTOR_SIGNALING_PATHWAY		26	0.4435542	1.2419714	0.23061225	0.32439008	1.0	9103	tags=42%, list=25%, signal=56%
GOBP_TOR_SIGNALING	GOBP_TOR_SIGNALING		127	0.31395647	1.241053	0.19056603	0.3253561	1.0	4499	tags=21%, list=12%, signal=24%
GOBP_CYTOPLASMIC_PATTERN_RECOGNITION_RECEPTOR_SIGNALING_PATHWAY	GOBP_CYTOPLASMIC_PATTERN_RECOGNITION_RECEPTOR_SIGNALING_PATHWAY		61	0.37087038	1.24015	0.21161826	0.3263062	1.0	9776	tags=41%, list=27%, signal=56%
GOBP_CYTOPLASMIC_SEQUESTERING_OF_TRANSCRIPTION_FACTOR	GOBP_CYTOPLASMIC_SEQUESTERING_OF_TRANSCRIPTION_FACTOR		15	0.43321288	1.2394166	0.20242915	0.327024	1.0	4661	tags=40%, list=13%, signal=46%
GOBP_REGULATION_OF_ENDOPLASMIC_RETICULUM_UNFOLDED_PROTEIN_RESPONSE	GOBP_REGULATION_OF_ENDOPLASMIC_RETICULUM_UNFOLDED_PROTEIN_RESPONSE		30	0.37622696	1.2393105	0.19885278	0.32686695	1.0	7051	tags=40%, list=19%, signal=49%
GOBP_IMP_METABOLIC_PROCESS	GOBP_IMP_METABOLIC_PROCESS		18	0.42766187	1.2387757	0.21314742	0.32729843	1.0	7384	tags=44%, list=20%, signal=56%
GOBP_DENDRITIC_SPINE_MAINTENANCE	GOBP_DENDRITIC_SPINE_MAINTENANCE		20	0.40541607	1.2372166	0.21626984	0.3291857	1.0	2004	tags=15%, list=5%, signal=16%
GOBP_DNA_DEALKYLATION	GOBP_DNA_DEALKYLATION		31	0.37894395	1.2363895	0.20153551	0.33002374	1.0	12401	tags=61%, list=34%, signal=92%
GOBP_PORE_COMPLEX_ASSEMBLY	GOBP_PORE_COMPLEX_ASSEMBLY		21	0.4278901	1.235306	0.23287672	0.33120012	1.0	8520	tags=62%, list=23%, signal=80%
GOBP_RESPONSE_TO_LEAD_ION	GOBP_RESPONSE_TO_LEAD_ION		20	0.41862917	1.2343384	0.19885278	0.33224863	1.0	6423	tags=35%, list=17%, signal=42%
GOBP_IRON_ION_HOMEOSTASIS	GOBP_IRON_ION_HOMEOSTASIS		85	0.32114166	1.2342061	0.1765873	0.33212358	1.0	3644	tags=19%, list=10%, signal=21%
GOBP_RESPONSE_TO_INTERFERON_ALPHA	GOBP_RESPONSE_TO_INTERFERON_ALPHA		20	0.47163254	1.2340806	0.2802303	0.3319856	1.0	5154	tags=35%, list=14%, signal=41%
GOBP_REGULATION_OF_PROTEIN_ACETYLATION	GOBP_REGULATION_OF_PROTEIN_ACETYLATION		82	0.33681056	1.2314774	0.21387284	0.33538365	1.0	7427	tags=33%, list=20%, signal=41%
GOBP_REGULATION_OF_MITOCHONDRIAL_OUTER_MEMBRANE_PERMEABILIZATION_INVOLVED_IN_APOPTOTIC_SIGNALING_PATHWAY	GOBP_REGULATION_OF_MITOCHONDRIAL_OUTER_MEMBRANE_PERMEABILIZATION_INVOLVED_IN_APOPTOTIC_SIGNALING_PATHWAY		21	0.4019113	1.2302858	0.198	0.33681786	1.0	2809	tags=24%, list=8%, signal=26%
GOBP_POSITIVE_REGULATION_OF_INTRACELLULAR_PROTEIN_TRANSPORT	GOBP_POSITIVE_REGULATION_OF_INTRACELLULAR_PROTEIN_TRANSPORT		154	0.2898882	1.2297442	0.20117188	0.33732304	1.0	3383	tags=19%, list=9%, signal=21%
GOBP_ESTABLISHMENT_OF_EPITHELIAL_CELL_APICAL_BASAL_POLARITY	GOBP_ESTABLISHMENT_OF_EPITHELIAL_CELL_APICAL_BASAL_POLARITY		19	0.40557376	1.2296621	0.17058824	0.33713797	1.0	3800	tags=26%, list=10%, signal=29%
GOBP_MICROTUBULE_ORGANIZING_CENTER_LOCALIZATION	GOBP_MICROTUBULE_ORGANIZING_CENTER_LOCALIZATION		33	0.4152315	1.2288299	0.25048923	0.33802012	1.0	2267	tags=21%, list=6%, signal=23%
GOBP_ORGANOPHOSPHATE_CATABOLIC_PROCESS	GOBP_ORGANOPHOSPHATE_CATABOLIC_PROCESS		156	0.2936046	1.2283226	0.16221374	0.33848062	1.0	8548	tags=30%, list=23%, signal=39%
GOBP_BIOLOGICAL_PROCESS_INVOLVED_IN_SYMBIOTIC_INTERACTION	GOBP_BIOLOGICAL_PROCESS_INVOLVED_IN_SYMBIOTIC_INTERACTION		287	0.2947659	1.227939	0.166	0.3387072	1.0	6009	tags=24%, list=16%, signal=28%
GOBP_NEGATIVE_REGULATION_OF_PLASMA_MEMBRANE_BOUNDED_CELL_PROJECTION_ASSEMBLY	GOBP_NEGATIVE_REGULATION_OF_PLASMA_MEMBRANE_BOUNDED_CELL_PROJECTION_ASSEMBLY		35	0.378632	1.2269559	0.20570265	0.33978555	1.0	8316	tags=34%, list=23%, signal=44%
GOBP_NEUTROPHIL_MEDIATED_IMMUNITY	GOBP_NEUTROPHIL_MEDIATED_IMMUNITY		37	0.37756366	1.2251588	0.19294606	0.34208497	1.0	1731	tags=16%, list=5%, signal=17%
GOBP_3_PHOSPHOADENOSINE_5_PHOSPHOSULFATE_METABOLIC_PROCESS	GOBP_3_PHOSPHOADENOSINE_5_PHOSPHOSULFATE_METABOLIC_PROCESS		21	0.406415	1.2242785	0.19238476	0.3429677	1.0	6164	tags=38%, list=17%, signal=46%
GOBP_CELLULAR_IRON_ION_HOMEOSTASIS	GOBP_CELLULAR_IRON_ION_HOMEOSTASIS		66	0.32893947	1.2241455	0.18093385	0.34283638	1.0	2632	tags=17%, list=7%, signal=18%
GOBP_GLYCOLIPID_CATABOLIC_PROCESS	GOBP_GLYCOLIPID_CATABOLIC_PROCESS		16	0.44781268	1.223597	0.25	0.34327272	1.0	8750	tags=31%, list=24%, signal=41%
GOBP_EXTRACELLULAR_TRANSPORT	GOBP_EXTRACELLULAR_TRANSPORT		44	0.48464695	1.2231784	0.30346233	0.34354508	1.0	11198	tags=45%, list=30%, signal=65%
GOBP_REGULATION_OF_PROTEIN_DEPHOSPHORYLATION	GOBP_REGULATION_OF_PROTEIN_DEPHOSPHORYLATION		90	0.3221871	1.222782	0.20392157	0.3438015	1.0	2845	tags=19%, list=8%, signal=20%
GOBP_ENDOSOME_ORGANIZATION	GOBP_ENDOSOME_ORGANIZATION		85	0.3320627	1.2215657	0.20117188	0.34526864	1.0	6030	tags=26%, list=16%, signal=31%
GOBP_CELLULAR_RESPONSE_TO_EXOGENOUS_DSRNA	GOBP_CELLULAR_RESPONSE_TO_EXOGENOUS_DSRNA		18	0.43651202	1.221559	0.22360249	0.34496084	1.0	5019	tags=39%, list=14%, signal=45%
GOBP_REGULATION_OF_MITOCHONDRIAL_MEMBRANE_PERMEABILITY	GOBP_REGULATION_OF_MITOCHONDRIAL_MEMBRANE_PERMEABILITY		55	0.32807764	1.2208902	0.18199609	0.3456218	1.0	6770	tags=27%, list=18%, signal=33%
GOBP_REGULATION_OF_CELL_AGING	GOBP_REGULATION_OF_CELL_AGING		49	0.34621528	1.220808	0.20338982	0.34542918	1.0	6944	tags=33%, list=19%, signal=40%
GOBP_REGULATION_OF_CATECHOLAMINE_METABOLIC_PROCESS	GOBP_REGULATION_OF_CATECHOLAMINE_METABOLIC_PROCESS		20	0.40483198	1.2207023	0.20041753	0.34526226	1.0	4299	tags=20%, list=12%, signal=23%
GOBP_RESPONSE_TO_NERVE_GROWTH_FACTOR	GOBP_RESPONSE_TO_NERVE_GROWTH_FACTOR		47	0.35499716	1.2196245	0.20348836	0.34650773	1.0	8853	tags=34%, list=24%, signal=45%
GOBP_INNER_EAR_RECEPTOR_CELL_STEREOCILIUM_ORGANIZATION	GOBP_INNER_EAR_RECEPTOR_CELL_STEREOCILIUM_ORGANIZATION		32	0.35496366	1.2191243	0.20564516	0.3468798	1.0	9064	tags=41%, list=25%, signal=54%
GOBP_MAINTENANCE_OF_PROTEIN_LOCALIZATION_IN_ORGANELLE	GOBP_MAINTENANCE_OF_PROTEIN_LOCALIZATION_IN_ORGANELLE		41	0.3479576	1.218661	0.19178082	0.34726226	1.0	4891	tags=29%, list=13%, signal=34%
GOBP_ANTERIOR_POSTERIOR_AXIS_SPECIFICATION	GOBP_ANTERIOR_POSTERIOR_AXIS_SPECIFICATION		57	0.34205028	1.2168698	0.17943548	0.34945834	1.0	11546	tags=47%, list=31%, signal=69%
GOBP_REGULATION_OF_VIRAL_INDUCED_CYTOPLASMIC_PATTERN_RECOGNITION_RECEPTOR_SIGNALING_PATHWAY	GOBP_REGULATION_OF_VIRAL_INDUCED_CYTOPLASMIC_PATTERN_RECOGNITION_RECEPTOR_SIGNALING_PATHWAY		24	0.39023376	1.2155808	0.23469388	0.3509974	1.0	6415	tags=33%, list=17%, signal=40%
GOBP_RENAL_SYSTEM_PROCESS_INVOLVED_IN_REGULATION_OF_SYSTEMIC_ARTERIAL_BLOOD_PRESSURE	GOBP_RENAL_SYSTEM_PROCESS_INVOLVED_IN_REGULATION_OF_SYSTEMIC_ARTERIAL_BLOOD_PRESSURE		25	0.3887624	1.2154235	0.20392157	0.3508917	1.0	7334	tags=36%, list=20%, signal=45%
GOBP_RETINAL_METABOLIC_PROCESS	GOBP_RETINAL_METABOLIC_PROCESS		19	0.41310498	1.2131287	0.20682731	0.35390988	1.0	6901	tags=37%, list=19%, signal=45%
GOBP_AGING	GOBP_AGING		304	0.27420437	1.21256	0.16468254	0.35449535	1.0	7034	tags=26%, list=19%, signal=32%
GOBP_ANTIGEN_PROCESSING_AND_PRESENTATION_OF_PEPTIDE_ANTIGEN_VIA_MHC_CLASS_I	GOBP_ANTIGEN_PROCESSING_AND_PRESENTATION_OF_PEPTIDE_ANTIGEN_VIA_MHC_CLASS_I		29	0.47527793	1.2122675	0.30105263	0.3546195	1.0	12052	tags=59%, list=33%, signal=87%
GOBP_PLASMA_MEMBRANE_REPAIR	GOBP_PLASMA_MEMBRANE_REPAIR		24	0.38485056	1.212221	0.2033195	0.35437724	1.0	2543	tags=21%, list=7%, signal=22%
GOBP_REGULATION_OF_NUCLEAR_TRANSCRIBED_MRNA_CATABOLIC_PROCESS_DEADENYLATION_DEPENDENT_DECAY	GOBP_REGULATION_OF_NUCLEAR_TRANSCRIBED_MRNA_CATABOLIC_PROCESS_DEADENYLATION_DEPENDENT_DECAY		26	0.4138332	1.2112709	0.249501	0.35546273	1.0	6496	tags=38%, list=18%, signal=47%
GOBP_PEPTIDE_ANTIGEN_ASSEMBLY_WITH_MHC_PROTEIN_COMPLEX	GOBP_PEPTIDE_ANTIGEN_ASSEMBLY_WITH_MHC_PROTEIN_COMPLEX		18	0.5892006	1.2111925	0.33673468	0.3552766	1.0	10485	tags=56%, list=28%, signal=78%
GOBP_NEGATIVE_REGULATION_OF_NECROTIC_CELL_DEATH	GOBP_NEGATIVE_REGULATION_OF_NECROTIC_CELL_DEATH		20	0.38046896	1.2104698	0.22567287	0.35605085	1.0	6947	tags=25%, list=19%, signal=31%
GOBP_NEGATIVE_REGULATION_OF_ESTABLISHMENT_OF_PROTEIN_LOCALIZATION	GOBP_NEGATIVE_REGULATION_OF_ESTABLISHMENT_OF_PROTEIN_LOCALIZATION		124	0.28662455	1.20918	0.16167665	0.3575801	1.0	4709	tags=21%, list=13%, signal=24%
GOBP_BIOLOGICAL_PROCESS_INVOLVED_IN_INTERACTION_WITH_HOST	GOBP_BIOLOGICAL_PROCESS_INVOLVED_IN_INTERACTION_WITH_HOST		192	0.30444592	1.2089038	0.1940594	0.35766363	1.0	6204	tags=26%, list=17%, signal=31%
GOBP_POSITIVE_REGULATION_OF_HETEROTYPIC_CELL_CELL_ADHESION	GOBP_POSITIVE_REGULATION_OF_HETEROTYPIC_CELL_CELL_ADHESION		15	0.47143817	1.2087755	0.22826087	0.35752964	1.0	8180	tags=33%, list=22%, signal=43%
GOBP_REGULATION_OF_NITRIC_OXIDE_SYNTHASE_ACTIVITY	GOBP_REGULATION_OF_NITRIC_OXIDE_SYNTHASE_ACTIVITY		42	0.34873748	1.207978	0.19721116	0.35839343	1.0	9470	tags=40%, list=26%, signal=54%
GOBP_REGULATION_OF_PROTEIN_SUMOYLATION	GOBP_REGULATION_OF_PROTEIN_SUMOYLATION		25	0.40455598	1.2079277	0.24758221	0.35814396	1.0	8748	tags=40%, list=24%, signal=52%
GOBP_POSITIVE_REGULATION_OF_NUCLEAR_DIVISION	GOBP_POSITIVE_REGULATION_OF_NUCLEAR_DIVISION		59	0.32668948	1.2077562	0.18726592	0.35808766	1.0	6975	tags=29%, list=19%, signal=35%
GOBP_B_CELL_APOPTOTIC_PROCESS	GOBP_B_CELL_APOPTOTIC_PROCESS		26	0.3646121	1.2076187	0.21703854	0.35799345	1.0	6516	tags=31%, list=18%, signal=37%
GOBP_RIBOSOME_ASSEMBLY	GOBP_RIBOSOME_ASSEMBLY		61	0.38932228	1.2076151	0.24603175	0.3576855	1.0	4987	tags=28%, list=14%, signal=32%
GOBP_POSITIVE_REGULATION_OF_PROTEIN_IMPORT	GOBP_POSITIVE_REGULATION_OF_PROTEIN_IMPORT		41	0.35378903	1.2068266	0.23935091	0.35855696	1.0	8361	tags=39%, list=23%, signal=50%
GOBP_ALDITOL_METABOLIC_PROCESS	GOBP_ALDITOL_METABOLIC_PROCESS		21	0.409699	1.2068201	0.21484375	0.35825136	1.0	10584	tags=48%, list=29%, signal=67%
GOBP_POSITIVE_REGULATION_OF_ORGANELLE_ORGANIZATION	GOBP_POSITIVE_REGULATION_OF_ORGANELLE_ORGANIZATION		483	0.281914	1.2067261	0.18436874	0.3580615	1.0	8091	tags=31%, list=22%, signal=40%
GOBP_POSITIVE_REGULATION_OF_MITOTIC_NUCLEAR_DIVISION	GOBP_POSITIVE_REGULATION_OF_MITOTIC_NUCLEAR_DIVISION		44	0.34550947	1.2065943	0.19439252	0.35795692	1.0	6975	tags=30%, list=19%, signal=36%
GOBP_MEGAKARYOCYTE_DIFFERENTIATION	GOBP_MEGAKARYOCYTE_DIFFERENTIATION		57	0.3338751	1.2053286	0.23076923	0.35952747	1.0	5889	tags=25%, list=16%, signal=29%
GOBP_ICOSANOID_METABOLIC_PROCESS	GOBP_ICOSANOID_METABOLIC_PROCESS		121	0.2970647	1.2049919	0.147929	0.35968223	1.0	8851	tags=32%, list=24%, signal=42%
GOBP_CELLULAR_MONOVALENT_INORGANIC_CATION_HOMEOSTASIS	GOBP_CELLULAR_MONOVALENT_INORGANIC_CATION_HOMEOSTASIS		107	0.29835194	1.2047065	0.18110237	0.3597588	1.0	3716	tags=18%, list=10%, signal=20%
GOBP_POSITIVE_REGULATION_OF_LEUKOCYTE_DEGRANULATION	GOBP_POSITIVE_REGULATION_OF_LEUKOCYTE_DEGRANULATION		25	0.4000105	1.2043036	0.24746451	0.3600748	1.0	7517	tags=28%, list=20%, signal=35%
GOBP_MITOCHONDRION_LOCALIZATION	GOBP_MITOCHONDRION_LOCALIZATION		50	0.35133094	1.2035524	0.21906693	0.36088845	1.0	5780	tags=28%, list=16%, signal=33%
GOBP_ALCOHOL_CATABOLIC_PROCESS	GOBP_ALCOHOL_CATABOLIC_PROCESS		55	0.3331498	1.2017351	0.19961241	0.3632289	1.0	8729	tags=38%, list=24%, signal=50%
GOBP_NEGATIVE_REGULATION_OF_KINASE_ACTIVITY	GOBP_NEGATIVE_REGULATION_OF_KINASE_ACTIVITY		229	0.28162047	1.2015903	0.18323587	0.36311954	1.0	5706	tags=23%, list=15%, signal=27%
GOBP_NEGATIVE_REGULATION_OF_REACTIVE_OXYGEN_SPECIES_METABOLIC_PROCESS	GOBP_NEGATIVE_REGULATION_OF_REACTIVE_OXYGEN_SPECIES_METABOLIC_PROCESS		45	0.33552316	1.2008685	0.20944558	0.36390215	1.0	8135	tags=31%, list=22%, signal=40%
GOBP_ZINC_ION_TRANSPORT	GOBP_ZINC_ION_TRANSPORT		28	0.37087345	1.2005336	0.22700587	0.36409914	1.0	10178	tags=50%, list=28%, signal=69%
GOBP_TUMOR_NECROSIS_FACTOR_MEDIATED_SIGNALING_PATHWAY	GOBP_TUMOR_NECROSIS_FACTOR_MEDIATED_SIGNALING_PATHWAY		103	0.31184447	1.1998098	0.21579961	0.36489975	1.0	8180	tags=31%, list=22%, signal=40%
GOBP_FORMATION_OF_EXTRACHROMOSOMAL_CIRCULAR_DNA	GOBP_FORMATION_OF_EXTRACHROMOSOMAL_CIRCULAR_DNA		15	0.46030685	1.1993976	0.2868687	0.36519635	1.0	9738	tags=60%, list=26%, signal=82%
GOBP_RRNA_METHYLATION	GOBP_RRNA_METHYLATION		26	0.4124769	1.1990643	0.25	0.3653753	1.0	10830	tags=54%, list=29%, signal=76%
GOBP_PROTEIN_PROCESSING	GOBP_PROTEIN_PROCESSING		240	0.2744231	1.1979164	0.18110237	0.36672455	1.0	6948	tags=27%, list=19%, signal=33%
GOBP_POLYOL_METABOLIC_PROCESS	GOBP_POLYOL_METABOLIC_PROCESS		116	0.29556182	1.1976371	0.18714556	0.36681712	1.0	8632	tags=33%, list=23%, signal=43%
GOBP_MAGNESIUM_ION_TRANSPORT	GOBP_MAGNESIUM_ION_TRANSPORT		18	0.4234998	1.1967437	0.24901186	0.36779937	1.0	544	tags=17%, list=1%, signal=17%
GOBP_REGULATION_OF_REPRODUCTIVE_PROCESS	GOBP_REGULATION_OF_REPRODUCTIVE_PROCESS		178	0.2704933	1.1960766	0.15944882	0.36852992	1.0	4020	tags=18%, list=11%, signal=20%
GOBP_NEGATIVE_REGULATION_OF_NF_KAPPAB_TRANSCRIPTION_FACTOR_ACTIVITY	GOBP_NEGATIVE_REGULATION_OF_NF_KAPPAB_TRANSCRIPTION_FACTOR_ACTIVITY		92	0.3086704	1.1949599	0.21146245	0.3698596	1.0	7259	tags=28%, list=20%, signal=35%
GOBP_CYTOPLASMIC_TRANSLATION	GOBP_CYTOPLASMIC_TRANSLATION		148	0.40399548	1.1948458	0.3280943	0.36971483	1.0	8457	tags=36%, list=23%, signal=47%
GOBP_NEGATIVE_REGULATION_OF_EXOCYTOSIS	GOBP_NEGATIVE_REGULATION_OF_EXOCYTOSIS		34	0.3919409	1.1937426	0.27613413	0.371021	1.0	7427	tags=32%, list=20%, signal=40%
GOBP_CRISTAE_FORMATION	GOBP_CRISTAE_FORMATION		16	0.44454002	1.1935714	0.2623274	0.37092623	1.0	11395	tags=56%, list=31%, signal=81%
GOBP_REGULATION_OF_PHOSPHOLIPID_TRANSPORT	GOBP_REGULATION_OF_PHOSPHOLIPID_TRANSPORT		15	0.41856256	1.1935332	0.22834645	0.37067044	1.0	2734	tags=20%, list=7%, signal=22%
GOBP_NUCLEOLAR_LARGE_RRNA_TRANSCRIPTION_BY_RNA_POLYMERASE_I	GOBP_NUCLEOLAR_LARGE_RRNA_TRANSCRIPTION_BY_RNA_POLYMERASE_I		18	0.42461112	1.191219	0.28489482	0.37381944	1.0	2581	tags=22%, list=7%, signal=24%
GOBP_POSITIVE_REGULATION_OF_DNA_BINDING	GOBP_POSITIVE_REGULATION_OF_DNA_BINDING		56	0.32294154	1.190652	0.207767	0.3743323	1.0	2060	tags=16%, list=6%, signal=17%
GOBP_VESICLE_CARGO_LOADING	GOBP_VESICLE_CARGO_LOADING		27	0.39355105	1.1896762	0.28796843	0.37547907	1.0	4221	tags=26%, list=11%, signal=29%
GOBP_REGULATION_OF_PEPTIDYL_LYSINE_ACETYLATION	GOBP_REGULATION_OF_PEPTIDYL_LYSINE_ACETYLATION		71	0.32566634	1.1895596	0.22504893	0.37533095	1.0	5315	tags=27%, list=14%, signal=31%
GOBP_INNER_EAR_RECEPTOR_CELL_DEVELOPMENT	GOBP_INNER_EAR_RECEPTOR_CELL_DEVELOPMENT		44	0.32442558	1.1893288	0.21115538	0.37531984	1.0	7152	tags=30%, list=19%, signal=37%
GOBP_HEMATOPOIETIC_STEM_CELL_HOMEOSTASIS	GOBP_HEMATOPOIETIC_STEM_CELL_HOMEOSTASIS		20	0.39874184	1.1887844	0.2630522	0.3758413	1.0	1730	tags=20%, list=5%, signal=21%
GOBP_SULFATE_TRANSPORT	GOBP_SULFATE_TRANSPORT		18	0.41480535	1.1881042	0.2371134	0.37652424	1.0	4346	tags=22%, list=12%, signal=25%
GOBP_REGULATION_OF_CILIUM_BEAT_FREQUENCY	GOBP_REGULATION_OF_CILIUM_BEAT_FREQUENCY		16	0.51884955	1.1878754	0.32786885	0.37652707	1.0	11998	tags=56%, list=33%, signal=83%
GOBP_REACTIVE_OXYGEN_SPECIES_BIOSYNTHETIC_PROCESS	GOBP_REACTIVE_OXYGEN_SPECIES_BIOSYNTHETIC_PROCESS		58	0.3148956	1.1876594	0.19335938	0.3765473	1.0	3190	tags=17%, list=9%, signal=19%
GOBP_HISTONE_H4_K16_ACETYLATION	GOBP_HISTONE_H4_K16_ACETYLATION		27	0.4049271	1.1876494	0.258	0.37623656	1.0	8290	tags=44%, list=22%, signal=57%
GOBP_REGULATION_OF_CYSTEINE_TYPE_ENDOPEPTIDASE_ACTIVITY_INVOLVED_IN_APOPTOTIC_SIGNALING_PATHWAY	GOBP_REGULATION_OF_CYSTEINE_TYPE_ENDOPEPTIDASE_ACTIVITY_INVOLVED_IN_APOPTOTIC_SIGNALING_PATHWAY		17	0.4069399	1.1869929	0.25099602	0.37688985	1.0	2409	tags=18%, list=7%, signal=19%
GOBP_NEGATIVE_REGULATION_OF_GENE_EXPRESSION_EPIGENETIC	GOBP_NEGATIVE_REGULATION_OF_GENE_EXPRESSION_EPIGENETIC		81	0.3499762	1.1861982	0.27416173	0.37778184	1.0	8406	tags=35%, list=23%, signal=45%
GOBP_REGULATION_OF_CARDIAC_MUSCLE_CONTRACTION_BY_REGULATION_OF_THE_RELEASE_OF_SEQUESTERED_CALCIUM_ION	GOBP_REGULATION_OF_CARDIAC_MUSCLE_CONTRACTION_BY_REGULATION_OF_THE_RELEASE_OF_SEQUESTERED_CALCIUM_ION		21	0.41727832	1.1858686	0.23968565	0.3779755	1.0	1480	tags=19%, list=4%, signal=20%
GOBP_REGULATION_OF_B_CELL_APOPTOTIC_PROCESS	GOBP_REGULATION_OF_B_CELL_APOPTOTIC_PROCESS		21	0.3709125	1.1857371	0.22020201	0.37785706	1.0	6516	tags=29%, list=18%, signal=35%
GOBP_PROTEIN_LOCALIZATION_TO_CILIUM	GOBP_PROTEIN_LOCALIZATION_TO_CILIUM		75	0.38157853	1.1855237	0.2901961	0.37786314	1.0	8691	tags=35%, list=24%, signal=45%
GOBP_MUSCLE_CELL_CELLULAR_HOMEOSTASIS	GOBP_MUSCLE_CELL_CELLULAR_HOMEOSTASIS		21	0.3810366	1.185074	0.22619048	0.3782214	1.0	2080	tags=19%, list=6%, signal=20%
GOBP_CELLULAR_CARBOHYDRATE_BIOSYNTHETIC_PROCESS	GOBP_CELLULAR_CARBOHYDRATE_BIOSYNTHETIC_PROCESS		79	0.30164915	1.1849898	0.21621622	0.37802172	1.0	5394	tags=25%, list=15%, signal=30%
GOBP_POSITIVE_REGULATION_OF_ESTABLISHMENT_OF_PROTEIN_LOCALIZATION	GOBP_POSITIVE_REGULATION_OF_ESTABLISHMENT_OF_PROTEIN_LOCALIZATION		307	0.26469326	1.1843927	0.17760618	0.3785691	1.0	7357	tags=27%, list=20%, signal=33%
GOBP_GLUCAN_BIOSYNTHETIC_PROCESS	GOBP_GLUCAN_BIOSYNTHETIC_PROCESS		45	0.32151562	1.1838568	0.20661157	0.379026	1.0	6519	tags=31%, list=18%, signal=38%
GOBP_DETECTION_OF_LIGHT_STIMULUS_INVOLVED_IN_SENSORY_PERCEPTION	GOBP_DETECTION_OF_LIGHT_STIMULUS_INVOLVED_IN_SENSORY_PERCEPTION		21	0.385689	1.1836171	0.20517929	0.37901443	1.0	11121	tags=48%, list=30%, signal=68%
GOBP_REGULATION_OF_TOR_SIGNALING	GOBP_REGULATION_OF_TOR_SIGNALING		105	0.3075391	1.1825526	0.23709369	0.38023648	1.0	3339	tags=18%, list=9%, signal=20%
GOBP_RESPONSE_TO_DSRNA	GOBP_RESPONSE_TO_DSRNA		56	0.34987378	1.1792628	0.2576687	0.38495737	1.0	10114	tags=45%, list=27%, signal=61%
GOBP_REGULATION_OF_GENE_EXPRESSION_BY_GENOMIC_IMPRINTING	GOBP_REGULATION_OF_GENE_EXPRESSION_BY_GENOMIC_IMPRINTING		16	0.42595193	1.1789311	0.264	0.38516623	1.0	9142	tags=56%, list=25%, signal=75%
GOBP_REGULATION_OF_NEUROTRANSMITTER_UPTAKE	GOBP_REGULATION_OF_NEUROTRANSMITTER_UPTAKE		17	0.40674302	1.1780529	0.24852072	0.386137	1.0	2314	tags=18%, list=6%, signal=19%
GOBP_ENDOSOME_TO_PLASMA_MEMBRANE_PROTEIN_TRANSPORT	GOBP_ENDOSOME_TO_PLASMA_MEMBRANE_PROTEIN_TRANSPORT		15	0.4080754	1.1779981	0.25661916	0.38589364	1.0	5324	tags=33%, list=14%, signal=39%
GOBP_OOGENESIS	GOBP_OOGENESIS		101	0.2967637	1.1774147	0.23366337	0.38645473	1.0	6418	tags=25%, list=17%, signal=30%
GOBP_HYDROGEN_PEROXIDE_BIOSYNTHETIC_PROCESS	GOBP_HYDROGEN_PEROXIDE_BIOSYNTHETIC_PROCESS		18	0.4117847	1.177093	0.25531915	0.38663933	1.0	2751	tags=17%, list=7%, signal=18%
GOBP_VESICLE_TRANSPORT_ALONG_MICROTUBULE	GOBP_VESICLE_TRANSPORT_ALONG_MICROTUBULE		45	0.3474325	1.1769601	0.28456914	0.38651502	1.0	6303	tags=31%, list=17%, signal=37%
GOBP_I_KAPPAB_KINASE_NF_KAPPAB_SIGNALING	GOBP_I_KAPPAB_KINASE_NF_KAPPAB_SIGNALING		284	0.29308918	1.1767602	0.2446184	0.38650906	1.0	3811	tags=17%, list=10%, signal=19%
GOBP_POSITIVE_REGULATION_OF_PATTERN_RECOGNITION_RECEPTOR_SIGNALING_PATHWAY	GOBP_POSITIVE_REGULATION_OF_PATTERN_RECOGNITION_RECEPTOR_SIGNALING_PATHWAY		44	0.36509475	1.1766112	0.26946107	0.3864187	1.0	6877	tags=30%, list=19%, signal=36%
GOBP_CELLULAR_RESPONSE_TO_INORGANIC_SUBSTANCE	GOBP_CELLULAR_RESPONSE_TO_INORGANIC_SUBSTANCE		220	0.27600437	1.1763765	0.20517929	0.38646683	1.0	9098	tags=31%, list=25%, signal=41%
GOBP_RESPONSE_TO_STARVATION	GOBP_RESPONSE_TO_STARVATION		196	0.2882213	1.1761672	0.1971831	0.38645884	1.0	6470	tags=26%, list=18%, signal=31%
GOBP_VITAMIN_METABOLIC_PROCESS	GOBP_VITAMIN_METABOLIC_PROCESS		111	0.28731358	1.1759022	0.21572581	0.38651863	1.0	4666	tags=20%, list=13%, signal=23%
GOBP_REGULATION_OF_HISTONE_DEACETYLATION	GOBP_REGULATION_OF_HISTONE_DEACETYLATION		42	0.34434095	1.1749493	0.25440314	0.3876436	1.0	4510	tags=26%, list=12%, signal=30%
GOBP_NEGATIVE_REGULATION_OF_PROTEIN_LOCALIZATION	GOBP_NEGATIVE_REGULATION_OF_PROTEIN_LOCALIZATION		194	0.2749571	1.1749016	0.21314742	0.38739535	1.0	4807	tags=20%, list=13%, signal=23%
GOBP_POSITIVE_REGULATION_OF_I_KAPPAB_KINASE_NF_KAPPAB_SIGNALING	GOBP_POSITIVE_REGULATION_OF_I_KAPPAB_KINASE_NF_KAPPAB_SIGNALING		188	0.30310744	1.1734654	0.23622048	0.38924536	1.0	7054	tags=26%, list=19%, signal=31%
GOBP_NEGATIVE_REGULATION_OF_ACTIN_FILAMENT_POLYMERIZATION	GOBP_NEGATIVE_REGULATION_OF_ACTIN_FILAMENT_POLYMERIZATION		64	0.3206527	1.173367	0.23529412	0.3890705	1.0	6474	tags=31%, list=18%, signal=38%
GOBP_SPERM_CAPACITATION	GOBP_SPERM_CAPACITATION		29	0.37481332	1.1707575	0.2398374	0.3928032	1.0	7179	tags=31%, list=19%, signal=39%
GOBP_CEREBELLAR_PURKINJE_CELL_LAYER_DEVELOPMENT	GOBP_CEREBELLAR_PURKINJE_CELL_LAYER_DEVELOPMENT		27	0.36897442	1.1700284	0.27920792	0.39362395	1.0	4676	tags=26%, list=13%, signal=30%
GOBP_REGULATION_OF_REACTIVE_OXYGEN_SPECIES_BIOSYNTHETIC_PROCESS	GOBP_REGULATION_OF_REACTIVE_OXYGEN_SPECIES_BIOSYNTHETIC_PROCESS		45	0.3209627	1.1698041	0.22267206	0.39364117	1.0	3190	tags=18%, list=9%, signal=19%
GOBP_NEGATIVE_REGULATION_OF_VIRAL_ENTRY_INTO_HOST_CELL	GOBP_NEGATIVE_REGULATION_OF_VIRAL_ENTRY_INTO_HOST_CELL		22	0.39564487	1.169673	0.27935222	0.39351586	1.0	6427	tags=36%, list=17%, signal=44%
GOBP_POSITIVE_REGULATION_OF_MITOCHONDRION_ORGANIZATION	GOBP_POSITIVE_REGULATION_OF_MITOCHONDRION_ORGANIZATION		70	0.30547506	1.1693101	0.2338403	0.39371085	1.0	6770	tags=27%, list=18%, signal=33%
GOBP_POSITIVE_REGULATION_OF_MONOOXYGENASE_ACTIVITY	GOBP_POSITIVE_REGULATION_OF_MONOOXYGENASE_ACTIVITY		32	0.3565595	1.1687293	0.24418604	0.39424518	1.0	10767	tags=44%, list=29%, signal=62%
GOBP_REGULATION_OF_RECEPTOR_RECYCLING	GOBP_REGULATION_OF_RECEPTOR_RECYCLING		22	0.3906918	1.1687046	0.2623274	0.39395243	1.0	2192	tags=18%, list=6%, signal=19%
GOBP_CELLULAR_ALDEHYDE_METABOLIC_PROCESS	GOBP_CELLULAR_ALDEHYDE_METABOLIC_PROCESS		66	0.30463168	1.1686771	0.23379175	0.39366236	1.0	7994	tags=29%, list=22%, signal=37%
GOBP_MITOCHONDRIAL_FUSION	GOBP_MITOCHONDRIAL_FUSION		30	0.37547565	1.1679293	0.27756655	0.39448828	1.0	10241	tags=40%, list=28%, signal=55%
GOBP_RESPONSE_TO_ACID_CHEMICAL	GOBP_RESPONSE_TO_ACID_CHEMICAL		127	0.28835708	1.1674094	0.22200392	0.3949618	1.0	6591	tags=27%, list=18%, signal=32%
GOBP_POSITIVE_REGULATION_OF_INTRACELLULAR_TRANSPORT	GOBP_POSITIVE_REGULATION_OF_INTRACELLULAR_TRANSPORT		196	0.27333573	1.1671059	0.23586744	0.39506173	1.0	7357	tags=28%, list=20%, signal=35%
GOBP_SPHINGOLIPID_METABOLIC_PROCESS	GOBP_SPHINGOLIPID_METABOLIC_PROCESS		161	0.29485556	1.1668011	0.2675522	0.3952019	1.0	7045	tags=25%, list=19%, signal=31%
GOBP_PROTEIN_NITROSYLATION	GOBP_PROTEIN_NITROSYLATION		16	0.39395565	1.1666822	0.26542056	0.39505696	1.0	10457	tags=44%, list=28%, signal=61%
GOBP_NEGATIVE_REGULATION_OF_NUCLEOCYTOPLASMIC_TRANSPORT	GOBP_NEGATIVE_REGULATION_OF_NUCLEOCYTOPLASMIC_TRANSPORT		22	0.38425437	1.1665473	0.27419356	0.39496526	1.0	3365	tags=27%, list=9%, signal=30%
GOBP_POSITIVE_REGULATION_OF_TYPE_I_INTERFERON_PRODUCTION	GOBP_POSITIVE_REGULATION_OF_TYPE_I_INTERFERON_PRODUCTION		58	0.36086366	1.1645883	0.28099173	0.39760494	1.0	10063	tags=43%, list=27%, signal=59%
GOBP_POSITIVE_REGULATION_OF_TRANSCRIPTION_BY_RNA_POLYMERASE_I	GOBP_POSITIVE_REGULATION_OF_TRANSCRIPTION_BY_RNA_POLYMERASE_I		23	0.4170663	1.1638227	0.32525253	0.39845783	1.0	9995	tags=35%, list=27%, signal=48%
GOBP_SMOOTHENED_SIGNALING_PATHWAY	GOBP_SMOOTHENED_SIGNALING_PATHWAY		139	0.32555914	1.1625869	0.28149608	0.40010384	1.0	6864	tags=25%, list=19%, signal=31%
GOBP_LONG_CHAIN_FATTY_ACID_TRANSPORT	GOBP_LONG_CHAIN_FATTY_ACID_TRANSPORT		66	0.30220374	1.1614296	0.21774194	0.40161258	1.0	6681	tags=29%, list=18%, signal=35%
GOBP_LIPID_DROPLET_ORGANIZATION	GOBP_LIPID_DROPLET_ORGANIZATION		25	0.35814685	1.1604671	0.28462997	0.4027363	1.0	6281	tags=32%, list=17%, signal=39%
GOBP_INTRINSIC_APOPTOTIC_SIGNALING_PATHWAY_IN_RESPONSE_TO_ENDOPLASMIC_RETICULUM_STRESS	GOBP_INTRINSIC_APOPTOTIC_SIGNALING_PATHWAY_IN_RESPONSE_TO_ENDOPLASMIC_RETICULUM_STRESS		63	0.3180529	1.1601075	0.24117647	0.40293935	1.0	6031	tags=25%, list=16%, signal=30%
GOBP_NEURAL_TUBE_PATTERNING	GOBP_NEURAL_TUBE_PATTERNING		36	0.37557203	1.1591203	0.278	0.40408474	1.0	2002	tags=17%, list=5%, signal=18%
GOBP_NEGATIVE_REGULATION_OF_POTASSIUM_ION_TRANSMEMBRANE_TRANSPORT	GOBP_NEGATIVE_REGULATION_OF_POTASSIUM_ION_TRANSMEMBRANE_TRANSPORT		30	0.35566726	1.1589792	0.25646123	0.4039673	1.0	2312	tags=13%, list=6%, signal=14%
GOBP_REGULATION_OF_MONOOXYGENASE_ACTIVITY	GOBP_REGULATION_OF_MONOOXYGENASE_ACTIVITY		56	0.31630638	1.1587493	0.24151696	0.4040275	1.0	10767	tags=41%, list=29%, signal=58%
GOBP_PROSTANOID_BIOSYNTHETIC_PROCESS	GOBP_PROSTANOID_BIOSYNTHETIC_PROCESS		32	0.3338345	1.1587421	0.22736418	0.40370733	1.0	7440	tags=34%, list=20%, signal=43%
GOBP_IRE1_MEDIATED_UNFOLDED_PROTEIN_RESPONSE	GOBP_IRE1_MEDIATED_UNFOLDED_PROTEIN_RESPONSE		19	0.42350975	1.1583313	0.3009901	0.4040531	1.0	6359	tags=37%, list=17%, signal=45%
GOBP_REGULATION_OF_HISTONE_H3_K9_METHYLATION	GOBP_REGULATION_OF_HISTONE_H3_K9_METHYLATION		25	0.39341703	1.1558948	0.31451613	0.40742746	1.0	13528	tags=64%, list=37%, signal=101%
GOBP_MICROTUBULE_ANCHORING	GOBP_MICROTUBULE_ANCHORING		27	0.41372058	1.1554257	0.3152401	0.4078144	1.0	8083	tags=30%, list=22%, signal=38%
GOBP_PIGMENTATION	GOBP_PIGMENTATION		100	0.28912485	1.1552503	0.2361111	0.40776506	1.0	9686	tags=39%, list=26%, signal=53%
GOBP_ICOSANOID_BIOSYNTHETIC_PROCESS	GOBP_ICOSANOID_BIOSYNTHETIC_PROCESS		57	0.30723286	1.1547042	0.2235529	0.40827644	1.0	6681	tags=28%, list=18%, signal=34%
GOBP_TRIPARTITE_REGIONAL_SUBDIVISION	GOBP_TRIPARTITE_REGIONAL_SUBDIVISION		22	0.38277858	1.154056	0.28994083	0.40898702	1.0	12247	tags=55%, list=33%, signal=82%
GOBP_POSITIVE_REGULATION_OF_ACTIN_NUCLEATION	GOBP_POSITIVE_REGULATION_OF_ACTIN_NUCLEATION		16	0.40969798	1.1539923	0.29352227	0.40875503	1.0	8064	tags=38%, list=22%, signal=48%
GOBP_BRANCHED_CHAIN_AMINO_ACID_METABOLIC_PROCESS	GOBP_BRANCHED_CHAIN_AMINO_ACID_METABOLIC_PROCESS		25	0.41032383	1.1534487	0.30871212	0.40924993	1.0	6043	tags=36%, list=16%, signal=43%
GOBP_CELLULAR_RESPONSE_TO_ESTROGEN_STIMULUS	GOBP_CELLULAR_RESPONSE_TO_ESTROGEN_STIMULUS		16	0.40039843	1.1530969	0.26229507	0.4094321	1.0	4412	tags=19%, list=12%, signal=21%
GOBP_SECRETORY_GRANULE_ORGANIZATION	GOBP_SECRETORY_GRANULE_ORGANIZATION		38	0.33703035	1.1528481	0.248497	0.4094911	1.0	5848	tags=29%, list=16%, signal=34%
GOBP_TRANSITION_METAL_ION_TRANSPORT	GOBP_TRANSITION_METAL_ION_TRANSPORT		105	0.28383902	1.1524136	0.2358871	0.40983084	1.0	10178	tags=37%, list=28%, signal=51%
GOBP_FATTY_ACID_TRANSPORT	GOBP_FATTY_ACID_TRANSPORT		99	0.28192836	1.1523405	0.20240481	0.40961918	1.0	8870	tags=33%, list=24%, signal=44%
GOBP_REGULATION_OF_COMPLEMENT_ACTIVATION	GOBP_REGULATION_OF_COMPLEMENT_ACTIVATION		22	0.41041726	1.1522195	0.2893701	0.40946653	1.0	5917	tags=27%, list=16%, signal=32%
GOBP_NEGATIVE_REGULATION_OF_TELOMERE_MAINTENANCE	GOBP_NEGATIVE_REGULATION_OF_TELOMERE_MAINTENANCE		35	0.36998877	1.1515769	0.30861723	0.41015345	1.0	6084	tags=34%, list=17%, signal=41%
GOBP_EXIT_FROM_MITOSIS	GOBP_EXIT_FROM_MITOSIS		30	0.35884133	1.1505469	0.29094413	0.41137734	1.0	6113	tags=27%, list=17%, signal=32%
GOBP_AXIS_SPECIFICATION	GOBP_AXIS_SPECIFICATION		94	0.3069244	1.1503165	0.24547283	0.41142762	1.0	10101	tags=38%, list=27%, signal=53%
GOBP_SUPEROXIDE_METABOLIC_PROCESS	GOBP_SUPEROXIDE_METABOLIC_PROCESS		69	0.31675658	1.1499877	0.2696177	0.41159666	1.0	5125	tags=25%, list=14%, signal=29%
GOBP_POSITIVE_REGULATION_OF_KERATINOCYTE_DIFFERENTIATION	GOBP_POSITIVE_REGULATION_OF_KERATINOCYTE_DIFFERENTIATION		19	0.3808191	1.1495688	0.27394637	0.4119285	1.0	5654	tags=26%, list=15%, signal=31%
GOBP_REGULATION_OF_PHOSPHOPROTEIN_PHOSPHATASE_ACTIVITY	GOBP_REGULATION_OF_PHOSPHOPROTEIN_PHOSPHATASE_ACTIVITY		59	0.31760418	1.1494441	0.2808765	0.41178286	1.0	8527	tags=36%, list=23%, signal=46%
GOBP_ISOPRENOID_METABOLIC_PROCESS	GOBP_ISOPRENOID_METABOLIC_PROCESS		117	0.28317875	1.1493995	0.21386139	0.411519	1.0	6901	tags=26%, list=19%, signal=31%
GOBP_NEGATIVE_REGULATION_OF_CYCLIN_DEPENDENT_PROTEIN_SERINE_THREONINE_KINASE_ACTIVITY	GOBP_NEGATIVE_REGULATION_OF_CYCLIN_DEPENDENT_PROTEIN_SERINE_THREONINE_KINASE_ACTIVITY		31	0.36002475	1.1493179	0.29918033	0.4113308	1.0	5530	tags=29%, list=15%, signal=34%
GOBP_INDOLE_CONTAINING_COMPOUND_METABOLIC_PROCESS	GOBP_INDOLE_CONTAINING_COMPOUND_METABOLIC_PROCESS		25	0.36285496	1.1492435	0.28455284	0.4111029	1.0	11787	tags=48%, list=32%, signal=71%
GOBP_NEGATIVE_REGULATION_OF_CELLULAR_SENESCENCE	GOBP_NEGATIVE_REGULATION_OF_CELLULAR_SENESCENCE		20	0.40650216	1.1481569	0.29435483	0.4124714	1.0	8135	tags=40%, list=22%, signal=51%
GOBP_NEGATIVE_REGULATION_OF_PROGRAMMED_NECROTIC_CELL_DEATH	GOBP_NEGATIVE_REGULATION_OF_PROGRAMMED_NECROTIC_CELL_DEATH		18	0.37867838	1.1478909	0.2881356	0.41255945	1.0	6415	tags=22%, list=17%, signal=27%
GOBP_NEGATIVE_REGULATION_OF_MEIOTIC_CELL_CYCLE	GOBP_NEGATIVE_REGULATION_OF_MEIOTIC_CELL_CYCLE		16	0.41756567	1.146985	0.29924244	0.41363385	1.0	3673	tags=31%, list=10%, signal=35%
GOBP_POSITIVE_REGULATION_OF_PEPTIDYL_THREONINE_PHOSPHORYLATION	GOBP_POSITIVE_REGULATION_OF_PEPTIDYL_THREONINE_PHOSPHORYLATION		27	0.3674863	1.1468852	0.26666668	0.41346133	1.0	7548	tags=41%, list=20%, signal=51%
GOBP_POSITIVE_REGULATION_OF_NITRIC_OXIDE_SYNTHASE_ACTIVITY	GOBP_POSITIVE_REGULATION_OF_NITRIC_OXIDE_SYNTHASE_ACTIVITY		22	0.38221055	1.1468364	0.29457363	0.41321123	1.0	9470	tags=45%, list=26%, signal=61%
GOBP_FERTILIZATION	GOBP_FERTILIZATION		195	0.25960565	1.1467057	0.17269076	0.41305923	1.0	7006	tags=22%, list=19%, signal=27%
GOBP_POSITIVE_REGULATION_OF_MAST_CELL_ACTIVATION	GOBP_POSITIVE_REGULATION_OF_MAST_CELL_ACTIVATION		21	0.37185487	1.1455032	0.2857143	0.41460058	1.0	1731	tags=14%, list=5%, signal=15%
GOBP_POSITIVE_REGULATION_OF_PHOSPHOLIPID_METABOLIC_PROCESS	GOBP_POSITIVE_REGULATION_OF_PHOSPHOLIPID_METABOLIC_PROCESS		15	0.39848572	1.1443981	0.26838967	0.41606173	1.0	1304	tags=13%, list=4%, signal=14%
GOBP_NEGATIVE_REGULATION_OF_ENDOPLASMIC_RETICULUM_UNFOLDED_PROTEIN_RESPONSE	GOBP_NEGATIVE_REGULATION_OF_ENDOPLASMIC_RETICULUM_UNFOLDED_PROTEIN_RESPONSE		15	0.39127252	1.1439263	0.2901961	0.4164755	1.0	6359	tags=40%, list=17%, signal=48%
GOBP_SPHINGOLIPID_BIOSYNTHETIC_PROCESS	GOBP_SPHINGOLIPID_BIOSYNTHETIC_PROCESS		109	0.29876944	1.1435223	0.26589596	0.41679496	1.0	7045	tags=27%, list=19%, signal=33%
GOBP_REGULATION_OF_POSTSYNAPSE_ORGANIZATION	GOBP_REGULATION_OF_POSTSYNAPSE_ORGANIZATION		84	0.29569694	1.1433839	0.24184261	0.41666788	1.0	3547	tags=17%, list=10%, signal=18%
GOBP_GLYCOSYLCERAMIDE_METABOLIC_PROCESS	GOBP_GLYCOSYLCERAMIDE_METABOLIC_PROCESS		17	0.40058908	1.1431028	0.3064833	0.4167919	1.0	1308	tags=12%, list=4%, signal=12%
GOBP_ORGANELLE_FUSION	GOBP_ORGANELLE_FUSION		142	0.28160584	1.142917	0.28136882	0.41676337	1.0	4506	tags=19%, list=12%, signal=22%
GOBP_VESICLE_ORGANIZATION	GOBP_VESICLE_ORGANIZATION		305	0.27605549	1.1420814	0.27201566	0.41779974	1.0	6030	tags=23%, list=16%, signal=28%
GOBP_CHEMICAL_HOMEOSTASIS_WITHIN_A_TISSUE	GOBP_CHEMICAL_HOMEOSTASIS_WITHIN_A_TISSUE		17	0.38854697	1.1406574	0.29	0.41974995	1.0	3518	tags=18%, list=10%, signal=20%
GOBP_MAINTENANCE_OF_CELL_NUMBER	GOBP_MAINTENANCE_OF_CELL_NUMBER		141	0.30258316	1.138921	0.2962963	0.42217037	1.0	8508	tags=33%, list=23%, signal=42%
GOBP_POSITIVE_REGULATION_OF_B_CELL_MEDIATED_IMMUNITY	GOBP_POSITIVE_REGULATION_OF_B_CELL_MEDIATED_IMMUNITY		40	0.36275643	1.138879	0.31	0.42187938	1.0	10879	tags=45%, list=30%, signal=64%
GOBP_REGULATION_OF_MICROTUBULE_DEPOLYMERIZATION	GOBP_REGULATION_OF_MICROTUBULE_DEPOLYMERIZATION		31	0.37187624	1.1379763	0.32258064	0.4229691	1.0	8213	tags=42%, list=22%, signal=54%
GOBP_PROTEIN_DEPOLYMERIZATION	GOBP_PROTEIN_DEPOLYMERIZATION		119	0.3097775	1.1370472	0.29718876	0.4240916	1.0	7062	tags=31%, list=19%, signal=38%
GOBP_MONOSACCHARIDE_METABOLIC_PROCESS	GOBP_MONOSACCHARIDE_METABOLIC_PROCESS		262	0.2647075	1.1363277	0.25651303	0.42488694	1.0	7431	tags=28%, list=20%, signal=35%
GOBP_SPHINGOSINE_BIOSYNTHETIC_PROCESS	GOBP_SPHINGOSINE_BIOSYNTHETIC_PROCESS		15	0.41558498	1.1362233	0.29740518	0.4247099	1.0	6110	tags=33%, list=17%, signal=40%
GOBP_RESPONSE_TO_TYPE_I_INTERFERON	GOBP_RESPONSE_TO_TYPE_I_INTERFERON		63	0.35611793	1.1361421	0.32515338	0.4244984	1.0	9649	tags=43%, list=26%, signal=58%
GOBP_TRANSPOSITION	GOBP_TRANSPOSITION		32	0.3632139	1.1361359	0.3167702	0.42417675	1.0	12353	tags=50%, list=34%, signal=75%
GOBP_AROMATIC_AMINO_ACID_FAMILY_CATABOLIC_PROCESS	GOBP_AROMATIC_AMINO_ACID_FAMILY_CATABOLIC_PROCESS		16	0.41709858	1.1358364	0.3163482	0.42430705	1.0	11787	tags=56%, list=32%, signal=83%
GOBP_NEGATIVE_REGULATION_OF_MICROTUBULE_POLYMERIZATION_OR_DEPOLYMERIZATION	GOBP_NEGATIVE_REGULATION_OF_MICROTUBULE_POLYMERIZATION_OR_DEPOLYMERIZATION		40	0.3589692	1.135461	0.32186234	0.4245277	1.0	8703	tags=40%, list=24%, signal=52%
GOBP_REGULATION_OF_INFLAMMATORY_RESPONSE_TO_ANTIGENIC_STIMULUS	GOBP_REGULATION_OF_INFLAMMATORY_RESPONSE_TO_ANTIGENIC_STIMULUS		42	0.363981	1.1354388	0.31536925	0.42423195	1.0	8870	tags=36%, list=24%, signal=47%
GOBP_LIPID_MODIFICATION	GOBP_LIPID_MODIFICATION		216	0.26576516	1.133881	0.2653846	0.42635372	1.0	7311	tags=26%, list=20%, signal=33%
GOBP_NADPH_REGENERATION	GOBP_NADPH_REGENERATION		17	0.39783707	1.1335319	0.30769232	0.42653894	1.0	7431	tags=41%, list=20%, signal=52%
GOBP_POSITIVE_REGULATION_OF_PROTEIN_LOCALIZATION_TO_CELL_SURFACE	GOBP_POSITIVE_REGULATION_OF_PROTEIN_LOCALIZATION_TO_CELL_SURFACE		20	0.3618264	1.1334559	0.3083512	0.4263252	1.0	8180	tags=45%, list=22%, signal=58%
GOBP_PROTEIN_LOCALIZATION_TO_MICROTUBULE	GOBP_PROTEIN_LOCALIZATION_TO_MICROTUBULE		18	0.38244158	1.1333683	0.30991736	0.4261178	1.0	8140	tags=44%, list=22%, signal=57%
GOBP_L_GLUTAMATE_TRANSMEMBRANE_TRANSPORT	GOBP_L_GLUTAMATE_TRANSMEMBRANE_TRANSPORT		29	0.3441429	1.1333654	0.280083	0.42578807	1.0	8548	tags=41%, list=23%, signal=54%
GOBP_B_CELL_ACTIVATION_INVOLVED_IN_IMMUNE_RESPONSE	GOBP_B_CELL_ACTIVATION_INVOLVED_IN_IMMUNE_RESPONSE		85	0.31775633	1.1321949	0.306163	0.4273236	1.0	2395	tags=16%, list=6%, signal=18%
GOBP_REGULATION_OF_HEMATOPOIETIC_PROGENITOR_CELL_DIFFERENTIATION	GOBP_REGULATION_OF_HEMATOPOIETIC_PROGENITOR_CELL_DIFFERENTIATION		34	0.36630157	1.1309584	0.32405567	0.42895767	1.0	6726	tags=32%, list=18%, signal=40%
GOBP_NEGATIVE_REGULATION_OF_PROTEIN_KINASE_B_SIGNALING	GOBP_NEGATIVE_REGULATION_OF_PROTEIN_KINASE_B_SIGNALING		49	0.30315563	1.1305087	0.26785713	0.42936006	1.0	3339	tags=18%, list=9%, signal=20%
GOBP_CATECHOL_CONTAINING_COMPOUND_BIOSYNTHETIC_PROCESS	GOBP_CATECHOL_CONTAINING_COMPOUND_BIOSYNTHETIC_PROCESS		22	0.37690678	1.1301063	0.27474746	0.42966753	1.0	1684	tags=14%, list=5%, signal=14%
GOBP_POSITIVE_REGULATION_OF_ORGANELLE_ASSEMBLY	GOBP_POSITIVE_REGULATION_OF_ORGANELLE_ASSEMBLY		79	0.3287253	1.1288612	0.31893003	0.4313371	1.0	8988	tags=39%, list=24%, signal=52%
GOBP_HISTONE_H3_K27_METHYLATION	GOBP_HISTONE_H3_K27_METHYLATION		19	0.39431623	1.1282399	0.34241244	0.43196172	1.0	9101	tags=53%, list=25%, signal=70%
GOBP_CELLULAR_RESPONSE_TO_DEXAMETHASONE_STIMULUS	GOBP_CELLULAR_RESPONSE_TO_DEXAMETHASONE_STIMULUS		26	0.34671292	1.1281563	0.2854251	0.43174312	1.0	4499	tags=23%, list=12%, signal=26%
GOBP_REGULATION_OF_VACUOLE_ORGANIZATION	GOBP_REGULATION_OF_VACUOLE_ORGANIZATION		51	0.3442495	1.1273234	0.308	0.43273526	1.0	3401	tags=22%, list=9%, signal=24%
GOBP_INNATE_IMMUNE_RESPONSE_IN_MUCOSA	GOBP_INNATE_IMMUNE_RESPONSE_IN_MUCOSA		27	0.40811992	1.1272286	0.3122449	0.43253323	1.0	8412	tags=33%, list=23%, signal=43%
GOBP_RESPONSE_TO_ETHANOL	GOBP_RESPONSE_TO_ETHANOL		120	0.27294496	1.1265774	0.24291497	0.4332292	1.0	6494	tags=23%, list=18%, signal=28%
GOBP_POSITIVE_REGULATION_OF_CELL_GROWTH	GOBP_POSITIVE_REGULATION_OF_CELL_GROWTH		161	0.27585363	1.1261997	0.2688391	0.43352914	1.0	3971	tags=17%, list=11%, signal=19%
GOBP_NEUROTRANSMITTER_METABOLIC_PROCESS	GOBP_NEUROTRANSMITTER_METABOLIC_PROCESS		28	0.34803572	1.1261985	0.29273084	0.4331917	1.0	7341	tags=32%, list=20%, signal=40%
GOBP_SELECTIVE_AUTOPHAGY	GOBP_SELECTIVE_AUTOPHAGY		76	0.30969208	1.1261556	0.29514563	0.43291566	1.0	7103	tags=28%, list=19%, signal=34%
GOBP_REGULATION_OF_PROTEIN_LOCALIZATION_TO_NUCLEUS	GOBP_REGULATION_OF_PROTEIN_LOCALIZATION_TO_NUCLEUS		131	0.29402894	1.1258495	0.29718876	0.4330825	1.0	8447	tags=34%, list=23%, signal=43%
GOBP_POSITIVE_REGULATION_OF_NEURON_DEATH	GOBP_POSITIVE_REGULATION_OF_NEURON_DEATH		87	0.29192477	1.1240141	0.27419356	0.43566763	1.0	6273	tags=23%, list=17%, signal=28%
GOBP_REGULATION_OF_GLUCOSE_METABOLIC_PROCESS	GOBP_REGULATION_OF_GLUCOSE_METABOLIC_PROCESS		122	0.27497557	1.123118	0.25976562	0.43677312	1.0	7388	tags=29%, list=20%, signal=36%
GOBP_HISTONE_METHYLATION	GOBP_HISTONE_METHYLATION		159	0.31601265	1.122932	0.31287128	0.43675467	1.0	9194	tags=38%, list=25%, signal=51%
GOBP_REGULATION_OF_EMBRYONIC_DEVELOPMENT	GOBP_REGULATION_OF_EMBRYONIC_DEVELOPMENT		63	0.31937054	1.1228485	0.3051181	0.43653992	1.0	8335	tags=37%, list=23%, signal=47%
GOBP_TYPE_I_INTERFERON_PRODUCTION	GOBP_TYPE_I_INTERFERON_PRODUCTION		97	0.32944596	1.1227533	0.3030303	0.43634844	1.0	5236	tags=23%, list=14%, signal=26%
GOBP_MITOCHONDRIAL_FISSION	GOBP_MITOCHONDRIAL_FISSION		39	0.3377395	1.1225188	0.31730768	0.4363999	1.0	7289	tags=33%, list=20%, signal=42%
GOBP_POSITIVE_REGULATION_OF_HISTONE_MODIFICATION	GOBP_POSITIVE_REGULATION_OF_HISTONE_MODIFICATION		103	0.30503452	1.1211909	0.31558186	0.438148	1.0	3562	tags=19%, list=10%, signal=21%
GOBP_BASE_CONVERSION_OR_SUBSTITUTION_EDITING	GOBP_BASE_CONVERSION_OR_SUBSTITUTION_EDITING		20	0.39734688	1.1210828	0.31137726	0.43799183	1.0	12353	tags=65%, list=34%, signal=98%
GOBP_NUCLEOBASE_CONTAINING_SMALL_MOLECULE_CATABOLIC_PROCESS	GOBP_NUCLEOBASE_CONTAINING_SMALL_MOLECULE_CATABOLIC_PROCESS		31	0.35815483	1.1206511	0.30864197	0.43831798	1.0	12353	tags=61%, list=34%, signal=92%
GOBP_NEGATIVE_REGULATION_OF_TRANSMEMBRANE_TRANSPORT	GOBP_NEGATIVE_REGULATION_OF_TRANSMEMBRANE_TRANSPORT		135	0.2627866	1.1198498	0.2570281	0.43927556	1.0	6519	tags=24%, list=18%, signal=29%
GOBP_RESPONSE_TO_METAL_ION	GOBP_RESPONSE_TO_METAL_ION		350	0.24951512	1.1191176	0.2334004	0.44016504	1.0	9098	tags=30%, list=25%, signal=40%
GOBP_MOTILE_CILIUM_ASSEMBLY	GOBP_MOTILE_CILIUM_ASSEMBLY		56	0.39949244	1.1189567	0.35318276	0.44008654	1.0	11998	tags=52%, list=33%, signal=77%
GOBP_STEROID_METABOLIC_PROCESS	GOBP_STEROID_METABOLIC_PROCESS		322	0.2548578	1.1187303	0.2632613	0.440116	1.0	8940	tags=28%, list=24%, signal=37%
GOBP_ACETYL_COA_BIOSYNTHETIC_PROCESS	GOBP_ACETYL_COA_BIOSYNTHETIC_PROCESS		18	0.4112375	1.117491	0.3339921	0.44175163	1.0	5194	tags=39%, list=14%, signal=45%
GOBP_CARBOHYDRATE_DERIVATIVE_TRANSPORT	GOBP_CARBOHYDRATE_DERIVATIVE_TRANSPORT		81	0.29041675	1.1171257	0.2745491	0.4419673	1.0	7144	tags=28%, list=19%, signal=35%
GOBP_CATECHOL_CONTAINING_COMPOUND_METABOLIC_PROCESS	GOBP_CATECHOL_CONTAINING_COMPOUND_METABOLIC_PROCESS		58	0.29669178	1.1165124	0.2945892	0.44260234	1.0	4437	tags=19%, list=12%, signal=22%
GOBP_PROTEIN_K48_LINKED_DEUBIQUITINATION	GOBP_PROTEIN_K48_LINKED_DEUBIQUITINATION		36	0.3538331	1.1164415	0.346	0.4423646	1.0	9717	tags=33%, list=26%, signal=45%
GOBP_GLYCEROPHOSPHOLIPID_CATABOLIC_PROCESS	GOBP_GLYCEROPHOSPHOLIPID_CATABOLIC_PROCESS		34	0.33249417	1.116254	0.30994153	0.44229117	1.0	1380	tags=12%, list=4%, signal=12%
GOBP_POSITIVE_REGULATION_OF_TRIGLYCERIDE_METABOLIC_PROCESS	GOBP_POSITIVE_REGULATION_OF_TRIGLYCERIDE_METABOLIC_PROCESS		22	0.36153516	1.1150836	0.31075698	0.44380358	1.0	1032	tags=14%, list=3%, signal=14%
GOBP_REGULATION_OF_VIRAL_TRANSCRIPTION	GOBP_REGULATION_OF_VIRAL_TRANSCRIPTION		19	0.38689902	1.1145862	0.3279678	0.44425407	1.0	7267	tags=37%, list=20%, signal=46%
GOBP_ISOTYPE_SWITCHING_TO_IGG_ISOTYPES	GOBP_ISOTYPE_SWITCHING_TO_IGG_ISOTYPES		15	0.43912485	1.1141509	0.3469388	0.4445724	1.0	2251	tags=20%, list=6%, signal=21%
GOBP_NEGATIVE_REGULATION_OF_CATION_CHANNEL_ACTIVITY	GOBP_NEGATIVE_REGULATION_OF_CATION_CHANNEL_ACTIVITY		54	0.29091638	1.1138898	0.29693487	0.4446448	1.0	1735	tags=13%, list=5%, signal=14%
GOBP_SECONDARY_METABOLITE_BIOSYNTHETIC_PROCESS	GOBP_SECONDARY_METABOLITE_BIOSYNTHETIC_PROCESS		25	0.35090208	1.1124505	0.30851063	0.44667777	1.0	10915	tags=52%, list=30%, signal=74%
GOBP_REGULATION_OF_POTASSIUM_ION_TRANSMEMBRANE_TRANSPORTER_ACTIVITY	GOBP_REGULATION_OF_POTASSIUM_ION_TRANSMEMBRANE_TRANSPORTER_ACTIVITY		65	0.29969114	1.1119246	0.2930693	0.44716313	1.0	3135	tags=12%, list=9%, signal=13%
GOBP_GLUCOSE_METABOLIC_PROCESS	GOBP_GLUCOSE_METABOLIC_PROCESS		200	0.2618344	1.1117734	0.25844932	0.4470621	1.0	7413	tags=27%, list=20%, signal=34%
GOBP_POSITIVE_REGULATION_OF_TRANSPORTER_ACTIVITY	GOBP_POSITIVE_REGULATION_OF_TRANSPORTER_ACTIVITY		117	0.26581192	1.1115816	0.2660194	0.44701636	1.0	3538	tags=18%, list=10%, signal=20%
GOBP_NEGATIVE_REGULATION_OF_PROTEIN_POLYMERIZATION	GOBP_NEGATIVE_REGULATION_OF_PROTEIN_POLYMERIZATION		79	0.2940658	1.1097403	0.29607844	0.44965115	1.0	7560	tags=33%, list=21%, signal=41%
GOBP_HIPPOCAMPUS_DEVELOPMENT	GOBP_HIPPOCAMPUS_DEVELOPMENT		80	0.30330548	1.1095458	0.31557378	0.4495826	1.0	3676	tags=18%, list=10%, signal=19%
GOBP_ORGANOPHOSPHATE_ESTER_TRANSPORT	GOBP_ORGANOPHOSPHATE_ESTER_TRANSPORT		147	0.2686267	1.1094847	0.26993865	0.44933712	1.0	5681	tags=20%, list=15%, signal=24%
GOBP_NEGATIVE_REGULATION_OF_INNATE_IMMUNE_RESPONSE	GOBP_NEGATIVE_REGULATION_OF_INNATE_IMMUNE_RESPONSE		72	0.34712818	1.1089846	0.34530938	0.4498268	1.0	6327	tags=25%, list=17%, signal=30%
GOBP_KETONE_BIOSYNTHETIC_PROCESS	GOBP_KETONE_BIOSYNTHETIC_PROCESS		43	0.3209806	1.1080909	0.3	0.45085478	1.0	6470	tags=30%, list=18%, signal=37%
GOBP_RESPONSE_TO_ACTIVITY	GOBP_RESPONSE_TO_ACTIVITY		65	0.2901007	1.1075021	0.28282827	0.4514528	1.0	10642	tags=38%, list=29%, signal=54%
GOBP_PROTEIN_K63_LINKED_DEUBIQUITINATION	GOBP_PROTEIN_K63_LINKED_DEUBIQUITINATION		35	0.35824168	1.1074519	0.33333334	0.4511886	1.0	5638	tags=26%, list=15%, signal=30%
GOBP_NEGATIVE_REGULATION_OF_ACTIVATED_T_CELL_PROLIFERATION	GOBP_NEGATIVE_REGULATION_OF_ACTIVATED_T_CELL_PROLIFERATION		15	0.42995355	1.1070374	0.32251522	0.4515143	1.0	10011	tags=40%, list=27%, signal=55%
GOBP_NEGATIVE_REGULATION_OF_DNA_BINDING_TRANSCRIPTION_FACTOR_ACTIVITY	GOBP_NEGATIVE_REGULATION_OF_DNA_BINDING_TRANSCRIPTION_FACTOR_ACTIVITY		186	0.2587895	1.1065577	0.27325583	0.4519182	1.0	5999	tags=22%, list=16%, signal=26%
GOBP_MICROVILLUS_ORGANIZATION	GOBP_MICROVILLUS_ORGANIZATION		30	0.35633132	1.1063759	0.31854838	0.45187977	1.0	3879	tags=27%, list=11%, signal=30%
GOBP_CELLULAR_RESPONSE_TO_HYDROGEN_PEROXIDE	GOBP_CELLULAR_RESPONSE_TO_HYDROGEN_PEROXIDE		84	0.27716023	1.1063101	0.30947775	0.45166156	1.0	7034	tags=27%, list=19%, signal=34%
GOBP_POSITIVE_REGULATION_OF_REPRODUCTIVE_PROCESS	GOBP_POSITIVE_REGULATION_OF_REPRODUCTIVE_PROCESS		85	0.2656488	1.1062096	0.30142567	0.451499	1.0	3972	tags=18%, list=11%, signal=20%
GOBP_NEGATIVE_REGULATION_OF_PHOSPHATIDYLINOSITOL_3_KINASE_SIGNALING	GOBP_NEGATIVE_REGULATION_OF_PHOSPHATIDYLINOSITOL_3_KINASE_SIGNALING		18	0.35852787	1.105332	0.33397684	0.45259398	1.0	5210	tags=33%, list=14%, signal=39%
GOBP_CARBOHYDRATE_BIOSYNTHETIC_PROCESS	GOBP_CARBOHYDRATE_BIOSYNTHETIC_PROCESS		208	0.2563959	1.1046609	0.265625	0.45334205	1.0	8632	tags=30%, list=23%, signal=39%
GOBP_REGULATION_OF_RESPONSE_TO_FOOD	GOBP_REGULATION_OF_RESPONSE_TO_FOOD		16	0.3921151	1.1045295	0.32150313	0.45324427	1.0	9089	tags=50%, list=25%, signal=66%
GOBP_CYTOPLASMIC_PATTERN_RECOGNITION_RECEPTOR_SIGNALING_PATHWAY_IN_RESPONSE_TO_VIRUS	GOBP_CYTOPLASMIC_PATTERN_RECOGNITION_RECEPTOR_SIGNALING_PATHWAY_IN_RESPONSE_TO_VIRUS		35	0.34775618	1.104462	0.37629938	0.45300788	1.0	6415	tags=31%, list=17%, signal=38%
GOBP_REGULATION_OF_CELLULAR_AMINE_METABOLIC_PROCESS	GOBP_REGULATION_OF_CELLULAR_AMINE_METABOLIC_PROCESS		33	0.32493895	1.1040272	0.30040324	0.4533528	1.0	5469	tags=21%, list=15%, signal=25%
GOBP_RESPONSE_TO_TESTOSTERONE	GOBP_RESPONSE_TO_TESTOSTERONE		41	0.3156105	1.1038144	0.3118503	0.45336547	1.0	5343	tags=24%, list=14%, signal=28%
GOBP_POSITIVE_REGULATION_OF_PROTEIN_LOCALIZATION	GOBP_POSITIVE_REGULATION_OF_PROTEIN_LOCALIZATION		443	0.24853632	1.1038115	0.2751938	0.45302847	1.0	7552	tags=27%, list=20%, signal=33%
GOBP_REGULATION_OF_HISTONE_METHYLATION	GOBP_REGULATION_OF_HISTONE_METHYLATION		80	0.32894802	1.1033603	0.34046692	0.453432	1.0	7571	tags=33%, list=21%, signal=41%
GOBP_RESPONSE_TO_GLUCAGON	GOBP_RESPONSE_TO_GLUCAGON		21	0.3524374	1.1032223	0.30739298	0.45331946	1.0	6591	tags=33%, list=18%, signal=41%
GOBP_NEGATIVE_REGULATION_OF_AUTOPHAGOSOME_ASSEMBLY	GOBP_NEGATIVE_REGULATION_OF_AUTOPHAGOSOME_ASSEMBLY		15	0.39488217	1.1022424	0.32115385	0.45463374	1.0	5708	tags=33%, list=15%, signal=39%
GOBP_GRANULOCYTE_DIFFERENTIATION	GOBP_GRANULOCYTE_DIFFERENTIATION		36	0.32662606	1.1011662	0.32595575	0.45601875	1.0	3676	tags=19%, list=10%, signal=22%
GOBP_REGULATION_OF_INTEGRIN_MEDIATED_SIGNALING_PATHWAY	GOBP_REGULATION_OF_INTEGRIN_MEDIATED_SIGNALING_PATHWAY		15	0.37949702	1.1011087	0.34509805	0.45576742	1.0	7535	tags=40%, list=20%, signal=50%
GOBP_ALCOHOL_METABOLIC_PROCESS	GOBP_ALCOHOL_METABOLIC_PROCESS		361	0.25250256	1.1007249	0.29213482	0.45606136	1.0	8761	tags=29%, list=24%, signal=38%
GOBP_POSITIVE_REGULATION_OF_PEPTIDASE_ACTIVITY	GOBP_POSITIVE_REGULATION_OF_PEPTIDASE_ACTIVITY		189	0.25501546	1.1005527	0.32688588	0.4560062	1.0	5861	tags=22%, list=16%, signal=26%
GOBP_RENAL_SYSTEM_PROCESS_INVOLVED_IN_REGULATION_OF_BLOOD_VOLUME	GOBP_RENAL_SYSTEM_PROCESS_INVOLVED_IN_REGULATION_OF_BLOOD_VOLUME		15	0.38514075	1.0994095	0.32142857	0.45755953	1.0	5085	tags=27%, list=14%, signal=31%
GOBP_HOMEOSTASIS_OF_NUMBER_OF_CELLS	GOBP_HOMEOSTASIS_OF_NUMBER_OF_CELLS		282	0.2591733	1.0985311	0.3234714	0.4586825	1.0	3968	tags=17%, list=11%, signal=19%
GOBP_MITOCHONDRIAL_DEPOLARIZATION	GOBP_MITOCHONDRIAL_DEPOLARIZATION		21	0.34295675	1.0984217	0.327451	0.45851338	1.0	3190	tags=24%, list=9%, signal=26%
GOBP_LYSOSOMAL_PROTEIN_CATABOLIC_PROCESS	GOBP_LYSOSOMAL_PROTEIN_CATABOLIC_PROCESS		18	0.37213954	1.0970252	0.3359375	0.46040255	1.0	3719	tags=28%, list=10%, signal=31%
GOBP_PHOTOTRANSDUCTION_VISIBLE_LIGHT	GOBP_PHOTOTRANSDUCTION_VISIBLE_LIGHT		19	0.37013423	1.0965707	0.34663865	0.46080014	1.0	12571	tags=47%, list=34%, signal=72%
GOBP_NEGATIVE_REGULATION_OF_PROTEIN_BINDING	GOBP_NEGATIVE_REGULATION_OF_PROTEIN_BINDING		97	0.27096272	1.0961279	0.30237153	0.4611684	1.0	7218	tags=27%, list=20%, signal=33%
GOBP_PROTEIN_POLYMERIZATION	GOBP_PROTEIN_POLYMERIZATION		273	0.25785908	1.0956048	0.3	0.46169883	1.0	7585	tags=29%, list=21%, signal=36%
GOBP_RENAL_ABSORPTION	GOBP_RENAL_ABSORPTION		20	0.36159414	1.0930297	0.33469388	0.46566203	1.0	3336	tags=20%, list=9%, signal=22%
GOBP_REGULATION_OF_MEMBRANE_PERMEABILITY	GOBP_REGULATION_OF_MEMBRANE_PERMEABILITY		68	0.281491	1.0925288	0.31406552	0.46612868	1.0	7986	tags=29%, list=22%, signal=37%
GOBP_ORGANIC_HYDROXY_COMPOUND_CATABOLIC_PROCESS	GOBP_ORGANIC_HYDROXY_COMPOUND_CATABOLIC_PROCESS		78	0.28379223	1.0923772	0.28769842	0.4659992	1.0	8779	tags=31%, list=24%, signal=40%
GOBP_POSITIVE_REGULATION_OF_PHOSPHOPROTEIN_PHOSPHATASE_ACTIVITY	GOBP_POSITIVE_REGULATION_OF_PHOSPHOPROTEIN_PHOSPHATASE_ACTIVITY		22	0.37265176	1.0912808	0.34313726	0.46755946	1.0	1385	tags=18%, list=4%, signal=19%
GOBP_REGULATION_OF_PROTEIN_SERINE_THREONINE_KINASE_ACTIVITY	GOBP_REGULATION_OF_PROTEIN_SERINE_THREONINE_KINASE_ACTIVITY		367	0.25629556	1.0912114	0.3070707	0.46732837	1.0	8251	tags=28%, list=22%, signal=35%
GOBP_CELLULAR_GLUCAN_METABOLIC_PROCESS	GOBP_CELLULAR_GLUCAN_METABOLIC_PROCESS		73	0.28148574	1.08899	0.31781375	0.47067365	1.0	6519	tags=27%, list=18%, signal=33%
GOBP_ACTIVATION_OF_INNATE_IMMUNE_RESPONSE	GOBP_ACTIVATION_OF_INNATE_IMMUNE_RESPONSE		57	0.34247476	1.0884534	0.36734694	0.47120494	1.0	3429	tags=18%, list=9%, signal=19%
GOBP_FLAVONOID_METABOLIC_PROCESS	GOBP_FLAVONOID_METABOLIC_PROCESS		16	0.42379117	1.0883569	0.34960938	0.4710102	1.0	7576	tags=38%, list=21%, signal=47%
GOBP_HEMATOPOIETIC_STEM_CELL_DIFFERENTIATION	GOBP_HEMATOPOIETIC_STEM_CELL_DIFFERENTIATION		29	0.3544382	1.0879605	0.35820895	0.47129673	1.0	2755	tags=21%, list=7%, signal=22%
GOBP_NUCLEOSIDE_MONOPHOSPHATE_CATABOLIC_PROCESS	GOBP_NUCLEOSIDE_MONOPHOSPHATE_CATABOLIC_PROCESS		19	0.36117333	1.0878464	0.3564728	0.47112063	1.0	3707	tags=26%, list=10%, signal=29%
GOBP_OOCYTE_MATURATION	GOBP_OOCYTE_MATURATION		27	0.34094787	1.0874387	0.3444227	0.47144017	1.0	5826	tags=30%, list=16%, signal=35%
GOBP_REGULATION_OF_PROTEIN_CONTAINING_COMPLEX_ASSEMBLY	GOBP_REGULATION_OF_PROTEIN_CONTAINING_COMPLEX_ASSEMBLY		395	0.24828613	1.0873007	0.31322956	0.47132063	1.0	7024	tags=25%, list=19%, signal=30%
GOBP_MATURATION_OF_LSU_RRNA_FROM_TRICISTRONIC_RRNA_TRANSCRIPT_SSU_RRNA_5_8S_RRNA_LSU_RRNA	GOBP_MATURATION_OF_LSU_RRNA_FROM_TRICISTRONIC_RRNA_TRANSCRIPT_SSU_RRNA_5_8S_RRNA_LSU_RRNA		15	0.4155669	1.0871576	0.36561266	0.47122422	1.0	10589	tags=60%, list=29%, signal=84%
GOBP_POSITIVE_REGULATION_OF_MEMBRANE_POTENTIAL	GOBP_POSITIVE_REGULATION_OF_MEMBRANE_POTENTIAL		15	0.39462447	1.0870806	0.33398822	0.47099158	1.0	6807	tags=40%, list=18%, signal=49%
GOBP_REGULATION_OF_TRANSPOSITION	GOBP_REGULATION_OF_TRANSPOSITION		27	0.36343145	1.0868579	0.34719336	0.47100037	1.0	12353	tags=56%, list=34%, signal=84%
GOBP_REGULATION_OF_MICROTUBULE_BASED_MOVEMENT	GOBP_REGULATION_OF_MICROTUBULE_BASED_MOVEMENT		54	0.34295475	1.08672	0.37148595	0.47087294	1.0	11998	tags=41%, list=33%, signal=60%
GOBP_ENDOCYTIC_RECYCLING	GOBP_ENDOCYTIC_RECYCLING		76	0.29878488	1.0845182	0.3359375	0.47417188	1.0	7736	tags=34%, list=21%, signal=43%
GOBP_LYTIC_VACUOLE_ORGANIZATION	GOBP_LYTIC_VACUOLE_ORGANIZATION		74	0.31200916	1.0843031	0.34184676	0.474187	1.0	4161	tags=18%, list=11%, signal=20%
GOBP_MITOCHONDRIAL_OUTER_MEMBRANE_PERMEABILIZATION_INVOLVED_IN_PROGRAMMED_CELL_DEATH	GOBP_MITOCHONDRIAL_OUTER_MEMBRANE_PERMEABILIZATION_INVOLVED_IN_PROGRAMMED_CELL_DEATH		37	0.31584057	1.0838845	0.36416185	0.4745507	1.0	6770	tags=27%, list=18%, signal=33%
GOBP_NEGATIVE_REGULATION_OF_JUN_KINASE_ACTIVITY	GOBP_NEGATIVE_REGULATION_OF_JUN_KINASE_ACTIVITY		15	0.39247054	1.083514	0.33137256	0.4748025	1.0	4457	tags=27%, list=12%, signal=30%
GOBP_MEMBRANE_FUSION	GOBP_MEMBRANE_FUSION		162	0.26041824	1.0834745	0.3067961	0.47451532	1.0	5376	tags=22%, list=15%, signal=25%
GOBP_COPII_COATED_VESICLE_CARGO_LOADING	GOBP_COPII_COATED_VESICLE_CARGO_LOADING		15	0.425486	1.0811335	0.3888889	0.47805795	1.0	4009	tags=27%, list=11%, signal=30%
GOBP_DNA_METHYLATION_DEPENDENT_HETEROCHROMATIN_ASSEMBLY	GOBP_DNA_METHYLATION_DEPENDENT_HETEROCHROMATIN_ASSEMBLY		24	0.38653624	1.0802292	0.38539553	0.47924012	1.0	12353	tags=58%, list=34%, signal=88%
GOBP_AUDITORY_RECEPTOR_CELL_DEVELOPMENT	GOBP_AUDITORY_RECEPTOR_CELL_DEVELOPMENT		23	0.34321094	1.0794137	0.36252546	0.48025382	1.0	9064	tags=43%, list=25%, signal=58%
GOBP_DEVELOPMENTAL_PIGMENTATION	GOBP_DEVELOPMENTAL_PIGMENTATION		46	0.30208492	1.0790079	0.33133733	0.48057193	1.0	6999	tags=33%, list=19%, signal=40%
GOBP_ANTIGEN_PROCESSING_AND_PRESENTATION_OF_PEPTIDE_ANTIGEN	GOBP_ANTIGEN_PROCESSING_AND_PRESENTATION_OF_PEPTIDE_ANTIGEN		59	0.39690658	1.0782015	0.38842976	0.48160416	1.0	11419	tags=47%, list=31%, signal=69%
GOBP_CERAMIDE_METABOLIC_PROCESS	GOBP_CERAMIDE_METABOLIC_PROCESS		105	0.2780448	1.0773968	0.33962265	0.48262632	1.0	6550	tags=22%, list=18%, signal=27%
GOBP_POSITIVE_REGULATION_OF_POTASSIUM_ION_TRANSMEMBRANE_TRANSPORTER_ACTIVITY	GOBP_POSITIVE_REGULATION_OF_POTASSIUM_ION_TRANSMEMBRANE_TRANSPORTER_ACTIVITY		27	0.33685735	1.0769907	0.33791748	0.48294902	1.0	3135	tags=15%, list=9%, signal=16%
GOBP_BRANCHED_CHAIN_AMINO_ACID_CATABOLIC_PROCESS	GOBP_BRANCHED_CHAIN_AMINO_ACID_CATABOLIC_PROCESS		21	0.4073121	1.0768312	0.39697543	0.4828623	1.0	5964	tags=38%, list=16%, signal=45%
GOBP_PARAXIAL_MESODERM_DEVELOPMENT	GOBP_PARAXIAL_MESODERM_DEVELOPMENT		17	0.3944429	1.0768006	0.38030887	0.48256165	1.0	4013	tags=29%, list=11%, signal=33%
GOBP_VIRAL_PROTEIN_PROCESSING	GOBP_VIRAL_PROTEIN_PROCESSING		31	0.34310487	1.0756363	0.34174758	0.4840671	1.0	4164	tags=19%, list=11%, signal=22%
GOBP_OLIGOSACCHARIDE_METABOLIC_PROCESS	GOBP_OLIGOSACCHARIDE_METABOLIC_PROCESS		63	0.29579806	1.0753549	0.3419483	0.48419523	1.0	5837	tags=21%, list=16%, signal=24%
GOBP_MICROTUBULE_NUCLEATION	GOBP_MICROTUBULE_NUCLEATION		35	0.36734313	1.0752548	0.40618557	0.48400956	1.0	5278	tags=34%, list=14%, signal=40%
GOBP_INFLAMMATORY_RESPONSE_TO_ANTIGENIC_STIMULUS	GOBP_INFLAMMATORY_RESPONSE_TO_ANTIGENIC_STIMULUS		72	0.31519827	1.0744144	0.35841584	0.48500988	1.0	8870	tags=29%, list=24%, signal=38%
GOBP_NEGATIVE_REGULATION_OF_PROTEIN_SERINE_THREONINE_KINASE_ACTIVITY	GOBP_NEGATIVE_REGULATION_OF_PROTEIN_SERINE_THREONINE_KINASE_ACTIVITY		115	0.27298313	1.0742396	0.36507937	0.48495647	1.0	7931	tags=30%, list=22%, signal=39%
GOBP_FATTY_ACID_HOMEOSTASIS	GOBP_FATTY_ACID_HOMEOSTASIS		17	0.375092	1.0738285	0.37307692	0.4852757	1.0	3190	tags=18%, list=9%, signal=19%
GOBP_EXTRINSIC_APOPTOTIC_SIGNALING_PATHWAY_VIA_DEATH_DOMAIN_RECEPTORS	GOBP_EXTRINSIC_APOPTOTIC_SIGNALING_PATHWAY_VIA_DEATH_DOMAIN_RECEPTORS		85	0.27808663	1.0735871	0.33127573	0.48529097	1.0	6959	tags=28%, list=19%, signal=35%
GOBP_POSITIVE_REGULATION_OF_OXIDATIVE_STRESS_INDUCED_CELL_DEATH	GOBP_POSITIVE_REGULATION_OF_OXIDATIVE_STRESS_INDUCED_CELL_DEATH		18	0.3684896	1.072953	0.3857143	0.48601067	1.0	5066	tags=28%, list=14%, signal=32%
GOBP_REGULATION_OF_TRANSLATIONAL_FIDELITY	GOBP_REGULATION_OF_TRANSLATIONAL_FIDELITY		21	0.37531254	1.0726339	0.37270877	0.4862086	1.0	11731	tags=52%, list=32%, signal=77%
GOBP_REGULATION_OF_CIRCADIAN_RHYTHM	GOBP_REGULATION_OF_CIRCADIAN_RHYTHM		116	0.28455558	1.0719186	0.35222673	0.4870878	1.0	8076	tags=24%, list=22%, signal=31%
GOBP_SERINE_PHOSPHORYLATION_OF_STAT_PROTEIN	GOBP_SERINE_PHOSPHORYLATION_OF_STAT_PROTEIN		27	0.3972063	1.0712848	0.37525356	0.48778513	1.0	11741	tags=52%, list=32%, signal=76%
GOBP_CHEMOKINE_C_X_C_MOTIF_LIGAND_2_PRODUCTION	GOBP_CHEMOKINE_C_X_C_MOTIF_LIGAND_2_PRODUCTION		17	0.3940891	1.0705575	0.37270877	0.48861557	1.0	8203	tags=35%, list=22%, signal=45%
GOBP_NEGATIVE_REGULATION_OF_PHOSPHORUS_METABOLIC_PROCESS	GOBP_NEGATIVE_REGULATION_OF_PHOSPHORUS_METABOLIC_PROCESS		430	0.24158311	1.0702146	0.33007812	0.48882547	1.0	5706	tags=20%, list=15%, signal=24%
GOBP_CHROMATIN_DISASSEMBLY	GOBP_CHROMATIN_DISASSEMBLY		21	0.3639565	1.0681058	0.38039216	0.4920509	1.0	8254	tags=48%, list=22%, signal=61%
GOBP_NEGATIVE_REGULATION_OF_VOLTAGE_GATED_POTASSIUM_CHANNEL_ACTIVITY	GOBP_NEGATIVE_REGULATION_OF_VOLTAGE_GATED_POTASSIUM_CHANNEL_ACTIVITY		18	0.36315617	1.0677073	0.35318276	0.49237874	1.0	1286	tags=11%, list=3%, signal=12%
GOBP_NEGATIVE_REGULATION_OF_VIRAL_LIFE_CYCLE	GOBP_NEGATIVE_REGULATION_OF_VIRAL_LIFE_CYCLE		26	0.356316	1.0672615	0.36231884	0.4927337	1.0	6427	tags=35%, list=17%, signal=42%
GOBP_REGULATION_OF_CARDIAC_MUSCLE_CONTRACTION	GOBP_REGULATION_OF_CARDIAC_MUSCLE_CONTRACTION		76	0.26991034	1.0668311	0.35515872	0.49309552	1.0	2068	tags=12%, list=6%, signal=13%
GOBP_NEURAL_RETINA_DEVELOPMENT	GOBP_NEURAL_RETINA_DEVELOPMENT		70	0.2886335	1.065819	0.33469388	0.49446237	1.0	6864	tags=26%, list=19%, signal=32%
GOBP_ANDROGEN_RECEPTOR_SIGNALING_PATHWAY	GOBP_ANDROGEN_RECEPTOR_SIGNALING_PATHWAY		46	0.30582416	1.0649443	0.35445544	0.4956402	1.0	3765	tags=22%, list=10%, signal=24%
GOBP_ANDROGEN_METABOLIC_PROCESS	GOBP_ANDROGEN_METABOLIC_PROCESS		29	0.3170035	1.064878	0.369863	0.49539506	1.0	3502	tags=17%, list=10%, signal=19%
GOBP_MECHANORECEPTOR_DIFFERENTIATION	GOBP_MECHANORECEPTOR_DIFFERENTIATION		65	0.28272185	1.0639584	0.34439835	0.49664924	1.0	7196	tags=29%, list=20%, signal=36%
GOBP_REGULATION_OF_PROTEIN_BINDING	GOBP_REGULATION_OF_PROTEIN_BINDING		197	0.2516529	1.0628862	0.34319526	0.49803883	1.0	7279	tags=27%, list=20%, signal=33%
GOBP_CELLULAR_RESPONSE_TO_CORTICOSTEROID_STIMULUS	GOBP_CELLULAR_RESPONSE_TO_CORTICOSTEROID_STIMULUS		59	0.2813116	1.0622957	0.3888889	0.49868762	1.0	7264	tags=29%, list=20%, signal=36%
GOBP_NEGATIVE_REGULATION_OF_LYMPHOCYTE_DIFFERENTIATION	GOBP_NEGATIVE_REGULATION_OF_LYMPHOCYTE_DIFFERENTIATION		54	0.2998228	1.0615782	0.35185185	0.4995691	1.0	10011	tags=33%, list=27%, signal=46%
GOBP_PEPTIDYL_SERINE_DEPHOSPHORYLATION	GOBP_PEPTIDYL_SERINE_DEPHOSPHORYLATION		19	0.36992216	1.0613621	0.39171374	0.49958643	1.0	5523	tags=37%, list=15%, signal=43%
GOBP_REGULATION_OF_PROGRAMMED_NECROTIC_CELL_DEATH	GOBP_REGULATION_OF_PROGRAMMED_NECROTIC_CELL_DEATH		29	0.31992427	1.0613397	0.371134	0.49927235	1.0	7682	tags=24%, list=21%, signal=30%
GOBP_FUCOSE_METABOLIC_PROCESS	GOBP_FUCOSE_METABOLIC_PROCESS		16	0.3734949	1.061138	0.35559922	0.49927658	1.0	8750	tags=50%, list=24%, signal=66%
GOBP_PHOTOTRANSDUCTION	GOBP_PHOTOTRANSDUCTION		48	0.29121175	1.0606387	0.33399603	0.49980855	1.0	13627	tags=42%, list=37%, signal=66%
GOBP_REGULATION_OF_PROTEIN_DEACETYLATION	GOBP_REGULATION_OF_PROTEIN_DEACETYLATION		59	0.2964949	1.0601122	0.38663968	0.50032145	1.0	4510	tags=20%, list=12%, signal=23%
GOBP_FLUID_TRANSPORT	GOBP_FLUID_TRANSPORT		33	0.32453024	1.0600551	0.3777336	0.50006527	1.0	8753	tags=42%, list=24%, signal=56%
GOBP_AUDITORY_RECEPTOR_CELL_MORPHOGENESIS	GOBP_AUDITORY_RECEPTOR_CELL_MORPHOGENESIS		18	0.35539436	1.0582883	0.40329218	0.50268435	1.0	11342	tags=56%, list=31%, signal=80%
GOBP_POSITIVE_REGULATION_OF_CATION_CHANNEL_ACTIVITY	GOBP_POSITIVE_REGULATION_OF_CATION_CHANNEL_ACTIVITY		71	0.27359933	1.0577645	0.3550864	0.5031781	1.0	4798	tags=20%, list=13%, signal=23%
GOBP_CYTOLYSIS	GOBP_CYTOLYSIS		23	0.37942362	1.0574529	0.36458334	0.5033632	1.0	2473	tags=17%, list=7%, signal=19%
GOBP_PYRIMIDINE_NUCLEOBASE_METABOLIC_PROCESS	GOBP_PYRIMIDINE_NUCLEOBASE_METABOLIC_PROCESS		20	0.36700803	1.0571096	0.39173228	0.50361127	1.0	2346	tags=20%, list=6%, signal=21%
GOBP_N_ACETYLGLUCOSAMINE_METABOLIC_PROCESS	GOBP_N_ACETYLGLUCOSAMINE_METABOLIC_PROCESS		18	0.37199563	1.05703	0.3782696	0.503396	1.0	6666	tags=39%, list=18%, signal=47%
GOBP_POSITIVE_REGULATION_OF_RECEPTOR_INTERNALIZATION	GOBP_POSITIVE_REGULATION_OF_RECEPTOR_INTERNALIZATION		28	0.3155554	1.0559366	0.3747495	0.5049311	1.0	1735	tags=14%, list=5%, signal=15%
GOBP_OXIDATIVE_DEMETHYLATION	GOBP_OXIDATIVE_DEMETHYLATION		19	0.3665046	1.0552583	0.41130605	0.50573665	1.0	10893	tags=42%, list=30%, signal=60%
GOBP_RETROGRADE_VESICLE_MEDIATED_TRANSPORT_GOLGI_TO_ENDOPLASMIC_RETICULUM	GOBP_RETROGRADE_VESICLE_MEDIATED_TRANSPORT_GOLGI_TO_ENDOPLASMIC_RETICULUM		52	0.30298537	1.0550858	0.35363457	0.5057142	1.0	4682	tags=27%, list=13%, signal=31%
GOBP_REGULATION_OF_TRANSCRIPTION_OF_NUCLEOLAR_LARGE_RRNA_BY_RNA_POLYMERASE_I	GOBP_REGULATION_OF_TRANSCRIPTION_OF_NUCLEOLAR_LARGE_RRNA_BY_RNA_POLYMERASE_I		15	0.39172962	1.0548304	0.3837429	0.50579613	1.0	9995	tags=47%, list=27%, signal=64%
GOBP_REGULATION_OF_HEMATOPOIETIC_STEM_CELL_DIFFERENTIATION	GOBP_REGULATION_OF_HEMATOPOIETIC_STEM_CELL_DIFFERENTIATION		15	0.4052361	1.054223	0.406639	0.5064642	1.0	4701	tags=27%, list=13%, signal=31%
GOBP_PROTEIN_LOCALIZATION_TO_NUCLEOLUS	GOBP_PROTEIN_LOCALIZATION_TO_NUCLEOLUS		15	0.37888554	1.0539013	0.3721374	0.50670755	1.0	7917	tags=53%, list=21%, signal=68%
GOBP_T_CELL_MEDIATED_CYTOTOXICITY	GOBP_T_CELL_MEDIATED_CYTOTOXICITY		50	0.37371564	1.0537685	0.41117764	0.506589	1.0	7041	tags=36%, list=19%, signal=44%
GOBP_PIGMENT_CELL_DIFFERENTIATION	GOBP_PIGMENT_CELL_DIFFERENTIATION		36	0.31331357	1.0537404	0.38683128	0.50628155	1.0	6334	tags=33%, list=17%, signal=40%
GOBP_REGULATION_OF_MRNA_3_END_PROCESSING	GOBP_REGULATION_OF_MRNA_3_END_PROCESSING		28	0.37283888	1.0532156	0.4090909	0.5068356	1.0	11159	tags=57%, list=30%, signal=82%
GOBP_MITOCHONDRIAL_OUTER_MEMBRANE_PERMEABILIZATION	GOBP_MITOCHONDRIAL_OUTER_MEMBRANE_PERMEABILIZATION		32	0.31723276	1.0527581	0.39147288	0.507232	1.0	6770	tags=28%, list=18%, signal=34%
GOBP_POSITIVE_REGULATION_OF_CILIUM_ASSEMBLY	GOBP_POSITIVE_REGULATION_OF_CILIUM_ASSEMBLY		24	0.3646702	1.0526087	0.40442654	0.50711936	1.0	9484	tags=54%, list=26%, signal=73%
GOBP_POSITIVE_REGULATION_OF_MEIOTIC_CELL_CYCLE	GOBP_POSITIVE_REGULATION_OF_MEIOTIC_CELL_CYCLE		26	0.33834603	1.052165	0.39530334	0.5075179	1.0	5087	tags=23%, list=14%, signal=27%
GOBP_SPERM_FLAGELLUM_ASSEMBLY	GOBP_SPERM_FLAGELLUM_ASSEMBLY		32	0.3761081	1.0519078	0.41046277	0.5076135	1.0	11407	tags=47%, list=31%, signal=68%
GOBP_LEUKOTRIENE_BIOSYNTHETIC_PROCESS	GOBP_LEUKOTRIENE_BIOSYNTHETIC_PROCESS		21	0.3468294	1.0518442	0.37096775	0.5073574	1.0	3532	tags=24%, list=10%, signal=26%
GOBP_PHOTORECEPTOR_CELL_DEVELOPMENT	GOBP_PHOTORECEPTOR_CELL_DEVELOPMENT		49	0.3006313	1.0504235	0.38429752	0.5094079	1.0	9064	tags=37%, list=25%, signal=49%
GOBP_GOLGI_ORGANIZATION	GOBP_GOLGI_ORGANIZATION		161	0.28424954	1.0501152	0.39641434	0.5096077	1.0	8082	tags=30%, list=22%, signal=39%
GOBP_DSRNA_PROCESSING	GOBP_DSRNA_PROCESSING		55	0.32488236	1.0497752	0.4048583	0.50984716	1.0	6207	tags=25%, list=17%, signal=31%
GOBP_POSITIVE_REGULATION_OF_NF_KAPPAB_TRANSCRIPTION_FACTOR_ACTIVITY	GOBP_POSITIVE_REGULATION_OF_NF_KAPPAB_TRANSCRIPTION_FACTOR_ACTIVITY		153	0.27940464	1.0495398	0.37401575	0.5099216	1.0	6423	tags=23%, list=17%, signal=28%
GOBP_REGULATION_OF_MITOCHONDRIAL_FISSION	GOBP_REGULATION_OF_MITOCHONDRIAL_FISSION		29	0.32990775	1.0494936	0.3866171	0.5096309	1.0	7289	tags=31%, list=20%, signal=39%
GOBP_NEGATIVE_REGULATION_OF_T_CELL_DIFFERENTIATION	GOBP_NEGATIVE_REGULATION_OF_T_CELL_DIFFERENTIATION		45	0.31242245	1.0494205	0.38271606	0.50941324	1.0	10011	tags=36%, list=27%, signal=49%
GOBP_MEMBRANE_REPOLARIZATION_DURING_CARDIAC_MUSCLE_CELL_ACTION_POTENTIAL	GOBP_MEMBRANE_REPOLARIZATION_DURING_CARDIAC_MUSCLE_CELL_ACTION_POTENTIAL		24	0.3357728	1.0493864	0.37526652	0.5091161	1.0	2597	tags=17%, list=7%, signal=18%
GOBP_RETINA_HOMEOSTASIS	GOBP_RETINA_HOMEOSTASIS		80	0.27580053	1.0491995	0.36746988	0.5090984	1.0	7667	tags=30%, list=21%, signal=38%
GOBP_REGULATION_OF_CILIUM_ASSEMBLY	GOBP_REGULATION_OF_CILIUM_ASSEMBLY		87	0.30765674	1.0491418	0.4138614	0.5088322	1.0	9484	tags=40%, list=26%, signal=54%
GOBP_PHOSPHATIDYLCHOLINE_BIOSYNTHETIC_PROCESS	GOBP_PHOSPHATIDYLCHOLINE_BIOSYNTHETIC_PROCESS		29	0.31376222	1.0491266	0.39130434	0.50850505	1.0	7218	tags=28%, list=20%, signal=34%
GOBP_NEGATIVE_REGULATION_OF_FATTY_ACID_BIOSYNTHETIC_PROCESS	GOBP_NEGATIVE_REGULATION_OF_FATTY_ACID_BIOSYNTHETIC_PROCESS		21	0.3387176	1.0489008	0.3717694	0.5085041	1.0	7894	tags=33%, list=21%, signal=42%
GOBP_POSITIVE_REGULATION_OF_MUSCLE_TISSUE_DEVELOPMENT	GOBP_POSITIVE_REGULATION_OF_MUSCLE_TISSUE_DEVELOPMENT		24	0.35735744	1.0486299	0.39679357	0.5085813	1.0	7361	tags=33%, list=20%, signal=42%
GOBP_POSITIVE_REGULATION_OF_INTERLEUKIN_8_PRODUCTION	GOBP_POSITIVE_REGULATION_OF_INTERLEUKIN_8_PRODUCTION		62	0.3147717	1.0481188	0.38979593	0.5090871	1.0	3777	tags=19%, list=10%, signal=22%
GOBP_POSITIVE_REGULATION_OF_DNA_TEMPLATED_TRANSCRIPTION_ELONGATION	GOBP_POSITIVE_REGULATION_OF_DNA_TEMPLATED_TRANSCRIPTION_ELONGATION		30	0.3480821	1.0480385	0.42718446	0.5088774	1.0	8697	tags=43%, list=24%, signal=57%
GOBP_LIPID_HOMEOSTASIS	GOBP_LIPID_HOMEOSTASIS		170	0.24692783	1.0479236	0.36472946	0.508721	1.0	3190	tags=12%, list=9%, signal=13%
GOBP_FACULTATIVE_HETEROCHROMATIN_ASSEMBLY	GOBP_FACULTATIVE_HETEROCHROMATIN_ASSEMBLY		32	0.35109568	1.047169	0.39068827	0.50962895	1.0	12353	tags=56%, list=34%, signal=85%
GOBP_REGULATION_OF_MITOCHONDRIAL_MEMBRANE_PERMEABILITY_INVOLVED_IN_APOPTOTIC_PROCESS	GOBP_REGULATION_OF_MITOCHONDRIAL_MEMBRANE_PERMEABILITY_INVOLVED_IN_APOPTOTIC_PROCESS		40	0.3011534	1.0466237	0.38492063	0.51022464	1.0	3719	tags=18%, list=10%, signal=19%
GOBP_NEGATIVE_REGULATION_OF_REGULATED_SECRETORY_PATHWAY	GOBP_NEGATIVE_REGULATION_OF_REGULATED_SECRETORY_PATHWAY		24	0.37885985	1.046551	0.40316206	0.5099821	1.0	6033	tags=29%, list=16%, signal=35%
GOBP_ORGANIC_CATION_TRANSPORT	GOBP_ORGANIC_CATION_TRANSPORT		37	0.30927777	1.0458231	0.3822314	0.5108657	1.0	11049	tags=46%, list=30%, signal=66%
GOBP_TORC1_SIGNALING	GOBP_TORC1_SIGNALING		50	0.31446052	1.045357	0.4299611	0.5112913	1.0	3862	tags=20%, list=10%, signal=22%
GOBP_MHC_CLASS_II_BIOSYNTHETIC_PROCESS	GOBP_MHC_CLASS_II_BIOSYNTHETIC_PROCESS		16	0.40758163	1.0446659	0.4212679	0.5121084	1.0	7929	tags=38%, list=22%, signal=48%
GOBP_RESPONSE_TO_EXTRACELLULAR_STIMULUS	GOBP_RESPONSE_TO_EXTRACELLULAR_STIMULUS		479	0.23562536	1.0445946	0.36809817	0.51189226	1.0	9097	tags=30%, list=25%, signal=40%
GOBP_CELLULAR_COMPONENT_DISASSEMBLY_INVOLVED_IN_EXECUTION_PHASE_OF_APOPTOSIS	GOBP_CELLULAR_COMPONENT_DISASSEMBLY_INVOLVED_IN_EXECUTION_PHASE_OF_APOPTOSIS		28	0.32309416	1.04459	0.38854805	0.5115425	1.0	2521	tags=14%, list=7%, signal=15%
GOBP_REGULATION_OF_PROTEIN_CONTAINING_COMPLEX_DISASSEMBLY	GOBP_REGULATION_OF_PROTEIN_CONTAINING_COMPLEX_DISASSEMBLY		125	0.27628806	1.0442007	0.40039062	0.5118438	1.0	7062	tags=29%, list=19%, signal=36%
GOBP_REGULATION_OF_DNA_BINDING_TRANSCRIPTION_FACTOR_ACTIVITY	GOBP_REGULATION_OF_DNA_BINDING_TRANSCRIPTION_FACTOR_ACTIVITY		444	0.23943403	1.0434641	0.3567134	0.51276743	1.0	7410	tags=24%, list=20%, signal=30%
GOBP_ORGANELLE_INHERITANCE	GOBP_ORGANELLE_INHERITANCE		15	0.3674221	1.0433921	0.4244186	0.5125248	1.0	5590	tags=33%, list=15%, signal=39%
GOBP_PHOSPHATE_ION_TRANSMEMBRANE_TRANSPORT	GOBP_PHOSPHATE_ION_TRANSMEMBRANE_TRANSPORT		16	0.35917643	1.0426929	0.40828404	0.51338035	1.0	7633	tags=31%, list=21%, signal=39%
GOBP_MATERNAL_PROCESS_INVOLVED_IN_FEMALE_PREGNANCY	GOBP_MATERNAL_PROCESS_INVOLVED_IN_FEMALE_PREGNANCY		58	0.27772024	1.0422689	0.37575758	0.51376694	1.0	10447	tags=36%, list=28%, signal=50%
GOBP_NEGATIVE_REGULATION_OF_VIRAL_TRANSCRIPTION	GOBP_NEGATIVE_REGULATION_OF_VIRAL_TRANSCRIPTION		15	0.384866	1.042124	0.4075547	0.5136765	1.0	3957	tags=27%, list=11%, signal=30%
GOBP_CELLULAR_RESPONSE_TO_VIRUS	GOBP_CELLULAR_RESPONSE_TO_VIRUS		81	0.2902784	1.0419432	0.39034206	0.5136612	1.0	6415	tags=26%, list=17%, signal=31%
GOBP_OVARIAN_FOLLICLE_DEVELOPMENT	GOBP_OVARIAN_FOLLICLE_DEVELOPMENT		57	0.27613875	1.0418738	0.3747412	0.51342547	1.0	2342	tags=14%, list=6%, signal=15%
GOBP_PROTEIN_DEMANNOSYLATION	GOBP_PROTEIN_DEMANNOSYLATION		16	0.371708	1.0410033	0.40636703	0.5145939	1.0	4935	tags=31%, list=13%, signal=36%
GOBP_POSITIVE_REGULATION_OF_ION_TRANSMEMBRANE_TRANSPORT	GOBP_POSITIVE_REGULATION_OF_ION_TRANSMEMBRANE_TRANSPORT		162	0.24672805	1.0401665	0.3475728	0.51575947	1.0	3538	tags=15%, list=10%, signal=17%
GOBP_NEGATIVE_REGULATION_OF_NIK_NF_KAPPAB_SIGNALING	GOBP_NEGATIVE_REGULATION_OF_NIK_NF_KAPPAB_SIGNALING		36	0.30323455	1.0401329	0.40588236	0.51546764	1.0	4862	tags=22%, list=13%, signal=26%
GOBP_REGULATION_OF_EXTRINSIC_APOPTOTIC_SIGNALING_PATHWAY_IN_ABSENCE_OF_LIGAND	GOBP_REGULATION_OF_EXTRINSIC_APOPTOTIC_SIGNALING_PATHWAY_IN_ABSENCE_OF_LIGAND		43	0.28970203	1.0400769	0.38606402	0.5152159	1.0	2426	tags=16%, list=7%, signal=17%
GOBP_URONIC_ACID_METABOLIC_PROCESS	GOBP_URONIC_ACID_METABOLIC_PROCESS		22	0.3820789	1.0396044	0.42226487	0.5156613	1.0	7837	tags=32%, list=21%, signal=40%
GOBP_HISTONE_H3_K9_MODIFICATION	GOBP_HISTONE_H3_K9_MODIFICATION		53	0.3210003	1.0391655	0.40820312	0.51607096	1.0	13528	tags=58%, list=37%, signal=92%
GOBP_PHOTORECEPTOR_CELL_MAINTENANCE	GOBP_PHOTORECEPTOR_CELL_MAINTENANCE		43	0.31651857	1.0387866	0.40503877	0.5163661	1.0	7560	tags=33%, list=21%, signal=41%
GOBP_ORGANELLE_MEMBRANE_FUSION	GOBP_ORGANELLE_MEMBRANE_FUSION		108	0.26717326	1.0384643	0.38142294	0.51655656	1.0	4506	tags=19%, list=12%, signal=22%
GOBP_NEGATIVE_REGULATION_OF_IMMUNE_RESPONSE	GOBP_NEGATIVE_REGULATION_OF_IMMUNE_RESPONSE		175	0.29488418	1.0379488	0.39419088	0.51711184	1.0	6681	tags=23%, list=18%, signal=28%
GOBP_AXONEMAL_DYNEIN_COMPLEX_ASSEMBLY	GOBP_AXONEMAL_DYNEIN_COMPLEX_ASSEMBLY		38	0.45443317	1.037557	0.46666667	0.5174129	1.0	12901	tags=61%, list=35%, signal=93%
GOBP_OUTER_DYNEIN_ARM_ASSEMBLY	GOBP_OUTER_DYNEIN_ARM_ASSEMBLY		22	0.4674776	1.0374594	0.48065174	0.5172148	1.0	12901	tags=55%, list=35%, signal=84%
GOBP_CEREBELLAR_CORTEX_DEVELOPMENT	GOBP_CEREBELLAR_CORTEX_DEVELOPMENT		50	0.29837352	1.0372506	0.3929961	0.5172076	1.0	5210	tags=22%, list=14%, signal=26%
GOBP_SEX_DIFFERENTIATION	GOBP_SEX_DIFFERENTIATION		281	0.24137798	1.036884	0.38229376	0.51747626	1.0	7948	tags=23%, list=22%, signal=30%
GOBP_REGULATION_OF_AUTOPHAGY_OF_MITOCHONDRION	GOBP_REGULATION_OF_AUTOPHAGY_OF_MITOCHONDRION		36	0.30860516	1.0361738	0.4117647	0.5183158	1.0	2525	tags=17%, list=7%, signal=18%
GOBP_DNA_METHYLATION_OR_DEMETHYLATION	GOBP_DNA_METHYLATION_OR_DEMETHYLATION		94	0.27922803	1.0358261	0.39711934	0.5185837	1.0	12569	tags=47%, list=34%, signal=71%
GOBP_NEGATIVE_REGULATION_OF_GLUCOSE_IMPORT	GOBP_NEGATIVE_REGULATION_OF_GLUCOSE_IMPORT		16	0.3486321	1.0356967	0.41035858	0.5184656	1.0	3148	tags=19%, list=9%, signal=20%
GOBP_CELLULAR_RESPONSE_TO_EXTRACELLULAR_STIMULUS	GOBP_CELLULAR_RESPONSE_TO_EXTRACELLULAR_STIMULUS		245	0.24585927	1.0354998	0.38791424	0.51842433	1.0	6516	tags=23%, list=18%, signal=28%
GOBP_PURINE_CONTAINING_COMPOUND_TRANSMEMBRANE_TRANSPORT	GOBP_PURINE_CONTAINING_COMPOUND_TRANSMEMBRANE_TRANSPORT		25	0.32723847	1.0350093	0.42138365	0.5188777	1.0	5162	tags=24%, list=14%, signal=28%
GOBP_VACUOLAR_TRANSPORT	GOBP_VACUOLAR_TRANSPORT		156	0.27246416	1.0349396	0.39607844	0.518634	1.0	4506	tags=19%, list=12%, signal=21%
GOBP_NEGATIVE_REGULATION_OF_PHOSPHORYLATION	GOBP_NEGATIVE_REGULATION_OF_PHOSPHORYLATION		372	0.23695172	1.0341983	0.41520467	0.5195711	1.0	5706	tags=20%, list=15%, signal=24%
GOBP_RIBONUCLEOSIDE_MONOPHOSPHATE_CATABOLIC_PROCESS	GOBP_RIBONUCLEOSIDE_MONOPHOSPHATE_CATABOLIC_PROCESS		15	0.37105027	1.0336913	0.39923224	0.5201111	1.0	3707	tags=27%, list=10%, signal=30%
GOBP_REGULATION_OF_PROTEIN_GLYCOSYLATION	GOBP_REGULATION_OF_PROTEIN_GLYCOSYLATION		15	0.38678744	1.0336753	0.4322709	0.51978546	1.0	10547	tags=47%, list=29%, signal=65%
GOBP_MONOCYTE_CHEMOTACTIC_PROTEIN_1_PRODUCTION	GOBP_MONOCYTE_CHEMOTACTIC_PROTEIN_1_PRODUCTION		20	0.3511825	1.0326487	0.4074074	0.5211396	1.0	4966	tags=30%, list=13%, signal=35%
GOBP_HISTONE_H4_K5_ACETYLATION	GOBP_HISTONE_H4_K5_ACETYLATION		16	0.39401942	1.0321456	0.42970297	0.52163243	1.0	7675	tags=44%, list=21%, signal=55%
GOBP_CELL_CELL_RECOGNITION	GOBP_CELL_CELL_RECOGNITION		70	0.26508978	1.0317893	0.39173228	0.521888	1.0	9359	tags=31%, list=25%, signal=42%
GOBP_DEVELOPMENT_OF_PRIMARY_SEXUAL_CHARACTERISTICS	GOBP_DEVELOPMENT_OF_PRIMARY_SEXUAL_CHARACTERISTICS		231	0.23862413	1.0316164	0.38539553	0.5218284	1.0	6542	tags=20%, list=18%, signal=25%
GOBP_REGULATION_OF_DEPHOSPHORYLATION	GOBP_REGULATION_OF_DEPHOSPHORYLATION		128	0.26101428	1.0313563	0.39043826	0.5218929	1.0	3092	tags=16%, list=8%, signal=18%
GOBP_COENZYME_A_METABOLIC_PROCESS	GOBP_COENZYME_A_METABOLIC_PROCESS		18	0.3710766	1.0307746	0.41929135	0.52252394	1.0	11208	tags=50%, list=30%, signal=72%
GOBP_POSITIVE_REGULATION_OF_PROTEIN_AUTOPHOSPHORYLATION	GOBP_POSITIVE_REGULATION_OF_PROTEIN_AUTOPHOSPHORYLATION		26	0.3230702	1.0302303	0.43061224	0.52313334	1.0	4167	tags=27%, list=11%, signal=30%
GOBP_EXTRINSIC_APOPTOTIC_SIGNALING_PATHWAY	GOBP_EXTRINSIC_APOPTOTIC_SIGNALING_PATHWAY		218	0.24637853	1.0297688	0.40748033	0.52357686	1.0	8251	tags=28%, list=22%, signal=36%
GOBP_HETEROCHROMATIN_ORGANIZATION	GOBP_HETEROCHROMATIN_ORGANIZATION		81	0.30621612	1.0296654	0.43951613	0.5234113	1.0	4067	tags=20%, list=11%, signal=22%
GOBP_NEGATIVE_REGULATION_OF_PROTEIN_CONTAINING_COMPLEX_ASSEMBLY	GOBP_NEGATIVE_REGULATION_OF_PROTEIN_CONTAINING_COMPLEX_ASSEMBLY		143	0.24869697	1.0296637	0.4081238	0.52305984	1.0	6474	tags=24%, list=18%, signal=30%
GOBP_OOCYTE_DIFFERENTIATION	GOBP_OOCYTE_DIFFERENTIATION		58	0.28008574	1.0296197	0.41344196	0.5227894	1.0	6418	tags=24%, list=17%, signal=29%
GOBP_ANTIGEN_PROCESSING_AND_PRESENTATION_OF_EXOGENOUS_PEPTIDE_ANTIGEN_VIA_MHC_CLASS_II	GOBP_ANTIGEN_PROCESSING_AND_PRESENTATION_OF_EXOGENOUS_PEPTIDE_ANTIGEN_VIA_MHC_CLASS_II		28	0.43687144	1.0293404	0.4661191	0.5229259	1.0	10018	tags=43%, list=27%, signal=59%
GOBP_REGULATION_OF_MYELOID_CELL_APOPTOTIC_PROCESS	GOBP_REGULATION_OF_MYELOID_CELL_APOPTOTIC_PROCESS		27	0.3198725	1.0283285	0.4016563	0.5243674	1.0	3123	tags=22%, list=8%, signal=24%
GOBP_RESPONSE_TO_LEPTIN	GOBP_RESPONSE_TO_LEPTIN		22	0.33050242	1.02792	0.4063745	0.524696	1.0	7560	tags=41%, list=21%, signal=51%
GOBP_NEGATIVE_REGULATION_OF_ADAPTIVE_IMMUNE_RESPONSE	GOBP_NEGATIVE_REGULATION_OF_ADAPTIVE_IMMUNE_RESPONSE		59	0.32022953	1.0278655	0.416318	0.52443886	1.0	7259	tags=25%, list=20%, signal=32%
GOBP_METAL_ION_EXPORT	GOBP_METAL_ION_EXPORT		51	0.2922039	1.0270052	0.41493776	0.5255992	1.0	2641	tags=16%, list=7%, signal=17%
GOBP_NEGATIVE_REGULATION_OF_CALCIUM_ION_TRANSPORT_INTO_CYTOSOL	GOBP_NEGATIVE_REGULATION_OF_CALCIUM_ION_TRANSPORT_INTO_CYTOSOL		20	0.3491722	1.026841	0.4173077	0.5255062	1.0	8548	tags=35%, list=23%, signal=46%
GOBP_ONE_CARBON_COMPOUND_TRANSPORT	GOBP_ONE_CARBON_COMPOUND_TRANSPORT		15	0.3852307	1.0264211	0.42592594	0.5258981	1.0	7551	tags=47%, list=20%, signal=59%
GOBP_CELLULAR_GLUCOSE_HOMEOSTASIS	GOBP_CELLULAR_GLUCOSE_HOMEOSTASIS		153	0.2388223	1.0261621	0.42236024	0.5259967	1.0	7529	tags=25%, list=20%, signal=31%
GOBP_NEGATIVE_REGULATION_OF_CELL_AGING	GOBP_NEGATIVE_REGULATION_OF_CELL_AGING		25	0.33729202	1.0258404	0.40918162	0.5261953	1.0	8135	tags=36%, list=22%, signal=46%
GOBP_PROTEIN_MANNOSYLATION	GOBP_PROTEIN_MANNOSYLATION		22	0.35001937	1.023791	0.41541353	0.52938735	1.0	10547	tags=50%, list=29%, signal=70%
GOBP_NEGATIVE_REGULATION_OF_POTASSIUM_ION_TRANSPORT	GOBP_NEGATIVE_REGULATION_OF_POTASSIUM_ION_TRANSPORT		37	0.29897505	1.0236224	0.4422311	0.52934563	1.0	2312	tags=11%, list=6%, signal=12%
GOBP_MANNOSYLATION	GOBP_MANNOSYLATION		35	0.31800026	1.0235996	0.42205322	0.5290385	1.0	10698	tags=51%, list=29%, signal=72%
GOBP_POSITIVE_REGULATION_OF_NECROTIC_CELL_DEATH	GOBP_POSITIVE_REGULATION_OF_NECROTIC_CELL_DEATH		17	0.3363044	1.0230112	0.41916168	0.5297387	1.0	13012	tags=53%, list=35%, signal=82%
GOBP_VESICLE_LOCALIZATION	GOBP_VESICLE_LOCALIZATION		190	0.2593048	1.0229888	0.4183267	0.5294349	1.0	7560	tags=29%, list=21%, signal=36%
GOBP_NEGATIVE_REGULATION_OF_ION_TRANSMEMBRANE_TRANSPORT	GOBP_NEGATIVE_REGULATION_OF_ION_TRANSMEMBRANE_TRANSPORT		101	0.25566918	1.0224802	0.40365112	0.5299525	1.0	6410	tags=24%, list=17%, signal=29%
GOBP_POSITIVE_REGULATION_OF_INTERFERON_BETA_PRODUCTION	GOBP_POSITIVE_REGULATION_OF_INTERFERON_BETA_PRODUCTION		39	0.33960396	1.0224706	0.4262295	0.5296158	1.0	5019	tags=23%, list=14%, signal=27%
GOBP_REGULATION_OF_MICROTUBULE_POLYMERIZATION	GOBP_REGULATION_OF_MICROTUBULE_POLYMERIZATION		55	0.29857954	1.0218759	0.42213115	0.53024876	1.0	3145	tags=18%, list=9%, signal=20%
GOBP_AMINO_ACID_IMPORT_ACROSS_PLASMA_MEMBRANE	GOBP_AMINO_ACID_IMPORT_ACROSS_PLASMA_MEMBRANE		45	0.3035568	1.0213213	0.4271255	0.5308455	1.0	9495	tags=42%, list=26%, signal=57%
GOBP_POSITIVE_REGULATION_OF_AMYLOID_PRECURSOR_PROTEIN_CATABOLIC_PROCESS	GOBP_POSITIVE_REGULATION_OF_AMYLOID_PRECURSOR_PROTEIN_CATABOLIC_PROCESS		25	0.32177946	1.0208476	0.42161018	0.53131825	1.0	8660	tags=36%, list=23%, signal=47%
GOBP_POSITIVE_REGULATION_OF_MONOCYTE_CHEMOTAXIS	GOBP_POSITIVE_REGULATION_OF_MONOCYTE_CHEMOTAXIS		20	0.3875766	1.0205848	0.4398422	0.53140455	1.0	1359	tags=15%, list=4%, signal=16%
GOBP_GLYCEROLIPID_CATABOLIC_PROCESS	GOBP_GLYCEROLIPID_CATABOLIC_PROCESS		68	0.27465567	1.0200624	0.41873804	0.5319664	1.0	1380	tags=10%, list=4%, signal=11%
GOBP_RESPONSE_TO_COCAINE	GOBP_RESPONSE_TO_COCAINE		47	0.28496468	1.0192014	0.42769858	0.53314394	1.0	6351	tags=26%, list=17%, signal=31%
GOBP_POSITIVE_REGULATION_OF_PROTEIN_DEPHOSPHORYLATION	GOBP_POSITIVE_REGULATION_OF_PROTEIN_DEPHOSPHORYLATION		45	0.30777234	1.0177944	0.4361493	0.53522414	1.0	2845	tags=18%, list=8%, signal=19%
GOBP_PHENOL_CONTAINING_COMPOUND_METABOLIC_PROCESS	GOBP_PHENOL_CONTAINING_COMPOUND_METABOLIC_PROCESS		113	0.2529491	1.0175614	0.41841003	0.5352932	1.0	10915	tags=35%, list=30%, signal=50%
GOBP_CELLULAR_CARBOHYDRATE_METABOLIC_PROCESS	GOBP_CELLULAR_CARBOHYDRATE_METABOLIC_PROCESS		287	0.23862734	1.017469	0.42125985	0.53510416	1.0	6649	tags=23%, list=18%, signal=28%
GOBP_MYELOID_CELL_DIFFERENTIATION	GOBP_MYELOID_CELL_DIFFERENTIATION		391	0.24156211	1.0169601	0.42474228	0.5355934	1.0	4080	tags=16%, list=11%, signal=18%
GOBP_RESPONSE_TO_NICOTINE	GOBP_RESPONSE_TO_NICOTINE		49	0.26869488	1.016076	0.42276424	0.53680485	1.0	5184	tags=22%, list=14%, signal=26%
GOBP_PHOTORECEPTOR_CELL_DIFFERENTIATION	GOBP_PHOTORECEPTOR_CELL_DIFFERENTIATION		62	0.2825103	1.015952	0.43410853	0.5366722	1.0	9064	tags=35%, list=25%, signal=47%
GOBP_REGULATION_OF_PROTEIN_TARGETING	GOBP_REGULATION_OF_PROTEIN_TARGETING		78	0.25300786	1.0152298	0.4398422	0.53753096	1.0	4709	tags=19%, list=13%, signal=22%
GOBP_CELLULAR_RESPONSE_TO_REACTIVE_NITROGEN_SPECIES	GOBP_CELLULAR_RESPONSE_TO_REACTIVE_NITROGEN_SPECIES		19	0.3446252	1.0147334	0.43775934	0.53803664	1.0	3836	tags=21%, list=10%, signal=23%
GOBP_LIMBIC_SYSTEM_DEVELOPMENT	GOBP_LIMBIC_SYSTEM_DEVELOPMENT		108	0.26689523	1.0147201	0.43353784	0.53771245	1.0	3676	tags=16%, list=10%, signal=17%
GOBP_NEURON_APOPTOTIC_PROCESS	GOBP_NEURON_APOPTOTIC_PROCESS		240	0.23825446	1.0143361	0.41333333	0.5380034	1.0	8180	tags=25%, list=22%, signal=31%
GOBP_NEGATIVE_REGULATION_OF_EXTRINSIC_APOPTOTIC_SIGNALING_PATHWAY_VIA_DEATH_DOMAIN_RECEPTORS	GOBP_NEGATIVE_REGULATION_OF_EXTRINSIC_APOPTOTIC_SIGNALING_PATHWAY_VIA_DEATH_DOMAIN_RECEPTORS		31	0.325065	1.0142391	0.4517454	0.53780574	1.0	4239	tags=19%, list=12%, signal=22%
GOBP_NEURON_DEATH	GOBP_NEURON_DEATH		352	0.23244514	1.014056	0.39803922	0.5377658	1.0	8180	tags=25%, list=22%, signal=32%
GOBP_POSITIVE_REGULATION_OF_CAMP_MEDIATED_SIGNALING	GOBP_POSITIVE_REGULATION_OF_CAMP_MEDIATED_SIGNALING		15	0.35273096	1.0134778	0.43092784	0.5384261	1.0	6419	tags=33%, list=17%, signal=40%
GOBP_REGULATION_OF_PEPTIDASE_ACTIVITY	GOBP_REGULATION_OF_PEPTIDASE_ACTIVITY		445	0.21654466	1.0125712	0.41923076	0.5396951	1.0	5940	tags=19%, list=16%, signal=22%
GOBP_HISTAMINE_TRANSPORT	GOBP_HISTAMINE_TRANSPORT		15	0.37745512	1.0125682	0.4249012	0.539347	1.0	1731	tags=20%, list=5%, signal=21%
GOBP_TERPENOID_METABOLIC_PROCESS	GOBP_TERPENOID_METABOLIC_PROCESS		98	0.25479397	1.0119879	0.43055555	0.5399729	1.0	6470	tags=22%, list=18%, signal=27%
GOBP_REGULATION_OF_EXIT_FROM_MITOSIS	GOBP_REGULATION_OF_EXIT_FROM_MITOSIS		18	0.35321584	1.0110581	0.4431818	0.54127795	1.0	2032	tags=17%, list=6%, signal=18%
GOBP_REGULATION_OF_RESPONSE_TO_BIOTIC_STIMULUS	GOBP_REGULATION_OF_RESPONSE_TO_BIOTIC_STIMULUS		346	0.26715142	1.0106828	0.45748988	0.54158026	1.0	7060	tags=24%, list=19%, signal=29%
GOBP_REGULATION_OF_SENSORY_PERCEPTION	GOBP_REGULATION_OF_SENSORY_PERCEPTION		33	0.32044038	1.0099767	0.43659043	0.54246455	1.0	8548	tags=39%, list=23%, signal=51%
GOBP_CELLULAR_COPPER_ION_HOMEOSTASIS	GOBP_CELLULAR_COPPER_ION_HOMEOSTASIS		16	0.3480757	1.0099059	0.4403131	0.54223096	1.0	5782	tags=31%, list=16%, signal=37%
GOBP_POSITIVE_REGULATION_OF_CALCIUM_ION_TRANSMEMBRANE_TRANSPORT	GOBP_POSITIVE_REGULATION_OF_CALCIUM_ION_TRANSMEMBRANE_TRANSPORT		71	0.26389682	1.0096939	0.43307087	0.5422277	1.0	5486	tags=20%, list=15%, signal=23%
GOBP_GLUCOSE_6_PHOSPHATE_METABOLIC_PROCESS	GOBP_GLUCOSE_6_PHOSPHATE_METABOLIC_PROCESS		23	0.33549193	1.0092064	0.4330544	0.5427156	1.0	9544	tags=39%, list=26%, signal=53%
GOBP_EXPLORATION_BEHAVIOR	GOBP_EXPLORATION_BEHAVIOR		27	0.31988826	1.00843	0.44176707	0.5437396	1.0	8411	tags=33%, list=23%, signal=43%
GOBP_HEMOGLOBIN_METABOLIC_PROCESS	GOBP_HEMOGLOBIN_METABOLIC_PROCESS		17	0.34707057	1.0077419	0.45436105	0.5445784	1.0	3644	tags=24%, list=10%, signal=26%
GOBP_REGULATION_OF_SYNAPTIC_VESICLE_RECYCLING	GOBP_REGULATION_OF_SYNAPTIC_VESICLE_RECYCLING		20	0.33798692	1.0073078	0.42454728	0.5449355	1.0	10986	tags=55%, list=30%, signal=78%
GOBP_NEGATIVE_REGULATION_OF_TRANSPORT	GOBP_NEGATIVE_REGULATION_OF_TRANSPORT		450	0.22301456	1.0059426	0.43991855	0.54696757	1.0	6681	tags=22%, list=18%, signal=27%
GOBP_POSITIVE_REGULATION_OF_EXOCYTOSIS	GOBP_POSITIVE_REGULATION_OF_EXOCYTOSIS		83	0.26176286	1.0055588	0.4305835	0.54724485	1.0	9686	tags=31%, list=26%, signal=42%
GOBP_ARACHIDONIC_ACID_SECRETION	GOBP_ARACHIDONIC_ACID_SECRETION		31	0.3113281	1.0051482	0.45341614	0.5476143	1.0	10798	tags=45%, list=29%, signal=64%
GOBP_NEGATIVE_REGULATION_OF_ADENYLATE_CYCLASE_ACTIVITY	GOBP_NEGATIVE_REGULATION_OF_ADENYLATE_CYCLASE_ACTIVITY		21	0.32826626	1.0048212	0.45256916	0.5478516	1.0	5996	tags=24%, list=16%, signal=28%
GOBP_RESPONSE_TO_TUMOR_NECROSIS_FACTOR	GOBP_RESPONSE_TO_TUMOR_NECROSIS_FACTOR		240	0.25202715	1.0045562	0.41330644	0.5479663	1.0	5999	tags=21%, list=16%, signal=25%
GOBP_NEGATIVE_REGULATION_OF_GLUCOSE_TRANSMEMBRANE_TRANSPORT	GOBP_NEGATIVE_REGULATION_OF_GLUCOSE_TRANSMEMBRANE_TRANSPORT		21	0.32129797	1.004555	0.44930416	0.5476114	1.0	4130	tags=19%, list=11%, signal=21%
GOBP_POSITIVE_REGULATION_OF_POSTTRANSCRIPTIONAL_GENE_SILENCING	GOBP_POSITIVE_REGULATION_OF_POSTTRANSCRIPTIONAL_GENE_SILENCING		30	0.32976744	1.0043204	0.4487705	0.54770267	1.0	2668	tags=20%, list=7%, signal=22%
GOBP_POSITIVE_REGULATION_OF_AMINO_ACID_TRANSPORT	GOBP_POSITIVE_REGULATION_OF_AMINO_ACID_TRANSPORT		23	0.32620364	1.0042808	0.43625498	0.54741466	1.0	1296	tags=13%, list=4%, signal=14%
GOBP_VESICLE_DOCKING	GOBP_VESICLE_DOCKING		57	0.27868646	1.0041884	0.44333997	0.54721695	1.0	6565	tags=21%, list=18%, signal=26%
GOBP_POSITIVE_REGULATION_OF_TELOMERE_CAPPING	GOBP_POSITIVE_REGULATION_OF_TELOMERE_CAPPING		17	0.34834713	1.0037582	0.4576613	0.54756445	1.0	5326	tags=29%, list=14%, signal=34%
GOBP_PALLIUM_DEVELOPMENT	GOBP_PALLIUM_DEVELOPMENT		166	0.25731677	1.00214	0.456	0.5500956	1.0	3869	tags=16%, list=10%, signal=17%
GOBP_AMINO_ACID_IMPORT	GOBP_AMINO_ACID_IMPORT		54	0.28290778	1.0017349	0.4625984	0.550435	1.0	9495	tags=41%, list=26%, signal=55%
GOBP_NEGATIVE_REGULATION_OF_SUPRAMOLECULAR_FIBER_ORGANIZATION	GOBP_NEGATIVE_REGULATION_OF_SUPRAMOLECULAR_FIBER_ORGANIZATION		163	0.24717163	1.0004224	0.43712574	0.5523944	1.0	7585	tags=28%, list=21%, signal=35%
GOBP_LYSOSOMAL_TRANSPORT	GOBP_LYSOSOMAL_TRANSPORT		122	0.2717757	1.0003545	0.44249514	0.55216515	1.0	4478	tags=17%, list=12%, signal=20%
GOBP_NEGATIVE_REGULATION_OF_PROTEIN_TYROSINE_KINASE_ACTIVITY	GOBP_NEGATIVE_REGULATION_OF_PROTEIN_TYROSINE_KINASE_ACTIVITY		31	0.30054718	0.99999595	0.4328063	0.55240273	1.0	3968	tags=19%, list=11%, signal=22%
GOBP_REGULATION_OF_DELAYED_RECTIFIER_POTASSIUM_CHANNEL_ACTIVITY	GOBP_REGULATION_OF_DELAYED_RECTIFIER_POTASSIUM_CHANNEL_ACTIVITY		20	0.3348595	0.9998787	0.4577603	0.5522515	1.0	1286	tags=10%, list=3%, signal=10%
GOBP_INTRA_GOLGI_VESICLE_MEDIATED_TRANSPORT	GOBP_INTRA_GOLGI_VESICLE_MEDIATED_TRANSPORT		34	0.32408518	0.99956846	0.46138614	0.5524372	1.0	10731	tags=50%, list=29%, signal=70%
GOBP_MEMBRANE_DOCKING	GOBP_MEMBRANE_DOCKING		84	0.26288047	0.9988437	0.46520874	0.553406	1.0	8988	tags=26%, list=24%, signal=35%
GOBP_DEVELOPMENT_OF_PRIMARY_FEMALE_SEXUAL_CHARACTERISTICS	GOBP_DEVELOPMENT_OF_PRIMARY_FEMALE_SEXUAL_CHARACTERISTICS		109	0.2493308	0.99857455	0.42971888	0.55352306	1.0	5856	tags=20%, list=16%, signal=24%
GOBP_B_CELL_HOMEOSTASIS	GOBP_B_CELL_HOMEOSTASIS		30	0.3240729	0.9985561	0.44311377	0.55318516	1.0	10011	tags=43%, list=27%, signal=59%
GOBP_RESPONSE_TO_UV_B	GOBP_RESPONSE_TO_UV_B		16	0.35318944	0.9985066	0.45841393	0.55290866	1.0	1398	tags=13%, list=4%, signal=13%
GOBP_CELL_MATURATION	GOBP_CELL_MATURATION		181	0.23663418	0.9982218	0.44509804	0.55304885	1.0	6639	tags=22%, list=18%, signal=27%
GOBP_POSITIVE_REGULATION_OF_INTERLEUKIN_10_PRODUCTION	GOBP_POSITIVE_REGULATION_OF_INTERLEUKIN_10_PRODUCTION		41	0.31505045	0.9979267	0.43141153	0.5532059	1.0	8281	tags=29%, list=22%, signal=38%
GOBP_ANTIGEN_PROCESSING_AND_PRESENTATION_OF_EXOGENOUS_PEPTIDE_ANTIGEN	GOBP_ANTIGEN_PROCESSING_AND_PRESENTATION_OF_EXOGENOUS_PEPTIDE_ANTIGEN		36	0.4100163	0.9970186	0.48240167	0.5544221	1.0	13042	tags=56%, list=35%, signal=86%
GOBP_KILLING_OF_CELLS_OF_ANOTHER_ORGANISM	GOBP_KILLING_OF_CELLS_OF_ANOTHER_ORGANISM		46	0.3102318	0.9955048	0.44023904	0.55677736	1.0	4699	tags=17%, list=13%, signal=20%
GOBP_POSITIVE_REGULATION_OF_PEPTIDYL_SERINE_PHOSPHORYLATION	GOBP_POSITIVE_REGULATION_OF_PEPTIDYL_SERINE_PHOSPHORYLATION		105	0.25497788	0.9950172	0.42505133	0.55728847	1.0	8912	tags=31%, list=24%, signal=41%
GOBP_NUCLEOTIDE_SUGAR_BIOSYNTHETIC_PROCESS	GOBP_NUCLEOTIDE_SUGAR_BIOSYNTHETIC_PROCESS		17	0.3635191	0.99499536	0.45050505	0.5569684	1.0	7324	tags=35%, list=20%, signal=44%
GOBP_NEGATIVE_REGULATION_OF_CELL_CYCLE_G1_S_PHASE_TRANSITION	GOBP_NEGATIVE_REGULATION_OF_CELL_CYCLE_G1_S_PHASE_TRANSITION		89	0.25690615	0.9948612	0.45714286	0.55684847	1.0	3170	tags=15%, list=9%, signal=16%
GOBP_AUTOPHAGY_OF_NUCLEUS	GOBP_AUTOPHAGY_OF_NUCLEUS		16	0.35644293	0.99392223	0.46615088	0.55812836	1.0	4888	tags=31%, list=13%, signal=36%
GOBP_POSITIVE_REGULATION_OF_GLUCONEOGENESIS	GOBP_POSITIVE_REGULATION_OF_GLUCONEOGENESIS		18	0.33948284	0.993911	0.45849803	0.55779165	1.0	7321	tags=33%, list=20%, signal=42%
GOBP_DNA_DAMAGE_RESPONSE_SIGNAL_TRANSDUCTION_BY_P53_CLASS_MEDIATOR_RESULTING_IN_CELL_CYCLE_ARREST	GOBP_DNA_DAMAGE_RESPONSE_SIGNAL_TRANSDUCTION_BY_P53_CLASS_MEDIATOR_RESULTING_IN_CELL_CYCLE_ARREST		18	0.3264515	0.9939092	0.44123712	0.55743825	1.0	6975	tags=28%, list=19%, signal=34%
GOBP_RESPONSE_TO_MONOSACCHARIDE	GOBP_RESPONSE_TO_MONOSACCHARIDE		199	0.22566476	0.9934119	0.46341464	0.5579542	1.0	5183	tags=18%, list=14%, signal=20%
GOBP_RIG_I_SIGNALING_PATHWAY	GOBP_RIG_I_SIGNALING_PATHWAY		28	0.32307938	0.99299055	0.47912526	0.5583576	1.0	12084	tags=57%, list=33%, signal=85%
GOBP_REGULATION_OF_LIPID_CATABOLIC_PROCESS	GOBP_REGULATION_OF_LIPID_CATABOLIC_PROCESS		61	0.2641518	0.99257475	0.44930416	0.5587586	1.0	6591	tags=25%, list=18%, signal=30%
GOBP_NEGATIVE_REGULATION_OF_OXIDATIVE_STRESS_INDUCED_NEURON_DEATH	GOBP_NEGATIVE_REGULATION_OF_OXIDATIVE_STRESS_INDUCED_NEURON_DEATH		20	0.32983992	0.99246025	0.46292585	0.55860156	1.0	4661	tags=25%, list=13%, signal=29%
GOBP_LEUKOTRIENE_METABOLIC_PROCESS	GOBP_LEUKOTRIENE_METABOLIC_PROCESS		34	0.2949955	0.992033	0.477459	0.55902	1.0	3532	tags=18%, list=10%, signal=19%
GOBP_GANGLIOSIDE_BIOSYNTHETIC_PROCESS	GOBP_GANGLIOSIDE_BIOSYNTHETIC_PROCESS		16	0.35932803	0.9909363	0.4764706	0.5606283	1.0	9754	tags=44%, list=26%, signal=59%
GOBP_CALCIUM_ION_IMPORT	GOBP_CALCIUM_ION_IMPORT		90	0.25730136	0.9894328	0.44791666	0.56288916	1.0	6669	tags=27%, list=18%, signal=32%
GOBP_GLYCOSPHINGOLIPID_METABOLIC_PROCESS	GOBP_GLYCOSPHINGOLIPID_METABOLIC_PROCESS		60	0.2742734	0.98882276	0.45540798	0.5636203	1.0	5837	tags=20%, list=16%, signal=24%
GOBP_HISTONE_H3_K36_METHYLATION	GOBP_HISTONE_H3_K36_METHYLATION		15	0.3954817	0.98849154	0.49407116	0.5638467	1.0	5087	tags=27%, list=14%, signal=31%
GOBP_NITRIC_OXIDE_SYNTHASE_BIOSYNTHETIC_PROCESS	GOBP_NITRIC_OXIDE_SYNTHASE_BIOSYNTHETIC_PROCESS		21	0.35477194	0.9874696	0.47912526	0.56528026	1.0	4970	tags=29%, list=13%, signal=33%
GOBP_ANTIMICROBIAL_HUMORAL_IMMUNE_RESPONSE_MEDIATED_BY_ANTIMICROBIAL_PEPTIDE	GOBP_ANTIMICROBIAL_HUMORAL_IMMUNE_RESPONSE_MEDIATED_BY_ANTIMICROBIAL_PEPTIDE		79	0.28722322	0.98700166	0.44820717	0.5657365	1.0	8494	tags=29%, list=23%, signal=38%
GOBP_INTRACELLULAR_STEROL_TRANSPORT	GOBP_INTRACELLULAR_STEROL_TRANSPORT		31	0.299478	0.9870007	0.4786642	0.5653781	1.0	6583	tags=23%, list=18%, signal=27%
GOBP_POSITIVE_REGULATION_OF_DENDRITIC_SPINE_DEVELOPMENT	GOBP_POSITIVE_REGULATION_OF_DENDRITIC_SPINE_DEVELOPMENT		36	0.3078373	0.98616	0.47316104	0.56644434	1.0	6496	tags=28%, list=18%, signal=34%
GOBP_POSITIVE_REGULATION_OF_GLIAL_CELL_PROLIFERATION	GOBP_POSITIVE_REGULATION_OF_GLIAL_CELL_PROLIFERATION		17	0.34931424	0.98505175	0.4642857	0.568094	1.0	10287	tags=35%, list=28%, signal=49%
GOBP_LUNG_ALVEOLUS_DEVELOPMENT	GOBP_LUNG_ALVEOLUS_DEVELOPMENT		44	0.29803738	0.984494	0.48065174	0.56870264	1.0	4437	tags=18%, list=12%, signal=21%
GOBP_POSITIVE_REGULATION_OF_MEMBRANE_PERMEABILITY	GOBP_POSITIVE_REGULATION_OF_MEMBRANE_PERMEABILITY		44	0.2787128	0.9841668	0.49233717	0.5689372	1.0	10733	tags=41%, list=29%, signal=58%
GOBP_HEPATICOBILIARY_SYSTEM_DEVELOPMENT	GOBP_HEPATICOBILIARY_SYSTEM_DEVELOPMENT		137	0.23686329	0.9840486	0.47283703	0.56880325	1.0	7582	tags=26%, list=21%, signal=33%
GOBP_RESPONSE_TO_AUDITORY_STIMULUS	GOBP_RESPONSE_TO_AUDITORY_STIMULUS		27	0.30564466	0.98386776	0.4680851	0.5687384	1.0	13251	tags=56%, list=36%, signal=87%
GOBP_WATER_TRANSPORT	GOBP_WATER_TRANSPORT		24	0.3226853	0.9838495	0.47920793	0.5684107	1.0	6827	tags=38%, list=19%, signal=46%
GOBP_AXONEME_ASSEMBLY	GOBP_AXONEME_ASSEMBLY		87	0.3853898	0.98365605	0.5101626	0.5684246	1.0	13357	tags=53%, list=36%, signal=83%
GOBP_REGULATION_OF_RIG_I_SIGNALING_PATHWAY	GOBP_REGULATION_OF_RIG_I_SIGNALING_PATHWAY		20	0.3319371	0.983201	0.48770493	0.5688964	1.0	6415	tags=35%, list=17%, signal=42%
GOBP_INTERLEUKIN_10_PRODUCTION	GOBP_INTERLEUKIN_10_PRODUCTION		62	0.2996904	0.9828088	0.44227007	0.56922585	1.0	7440	tags=26%, list=20%, signal=32%
GOBP_NEGATIVE_REGULATION_OF_CELL_GROWTH	GOBP_NEGATIVE_REGULATION_OF_CELL_GROWTH		185	0.23428087	0.9827179	0.4675835	0.5690198	1.0	4080	tags=15%, list=11%, signal=17%
GOBP_OLIGOSACCHARIDE_BIOSYNTHETIC_PROCESS	GOBP_OLIGOSACCHARIDE_BIOSYNTHETIC_PROCESS		28	0.31134862	0.9825816	0.46954814	0.5688739	1.0	5321	tags=25%, list=14%, signal=29%
GOBP_NUCLEOSIDE_DIPHOSPHATE_METABOLIC_PROCESS	GOBP_NUCLEOSIDE_DIPHOSPHATE_METABOLIC_PROCESS		130	0.2334223	0.9823165	0.4556213	0.5689675	1.0	7847	tags=27%, list=21%, signal=34%
GOBP_SYNAPTIC_TRANSMISSION_DOPAMINERGIC	GOBP_SYNAPTIC_TRANSMISSION_DOPAMINERGIC		27	0.3160628	0.98176396	0.47582206	0.5695797	1.0	3365	tags=15%, list=9%, signal=16%
GOBP_REGULATION_OF_VIRAL_ENTRY_INTO_HOST_CELL	GOBP_REGULATION_OF_VIRAL_ENTRY_INTO_HOST_CELL		43	0.31063434	0.980528	0.46216768	0.57138586	1.0	7041	tags=28%, list=19%, signal=34%
GOBP_CEREBRAL_CORTEX_DEVELOPMENT	GOBP_CEREBRAL_CORTEX_DEVELOPMENT		109	0.26308575	0.9802408	0.4691849	0.5715276	1.0	3869	tags=17%, list=10%, signal=18%
GOBP_POSITIVE_REGULATION_OF_BEHAVIOR	GOBP_POSITIVE_REGULATION_OF_BEHAVIOR		25	0.31324202	0.9798081	0.46881288	0.57196903	1.0	3823	tags=16%, list=10%, signal=18%
GOBP_REGULATION_OF_PROTEIN_POLYMERIZATION	GOBP_REGULATION_OF_PROTEIN_POLYMERIZATION		199	0.23667543	0.97977114	0.46561885	0.5716819	1.0	6633	tags=24%, list=18%, signal=29%
GOBP_REGULATION_OF_FATTY_ACID_BETA_OXIDATION	GOBP_REGULATION_OF_FATTY_ACID_BETA_OXIDATION		20	0.32301795	0.97866184	0.4770459	0.5732845	1.0	6519	tags=35%, list=18%, signal=42%
GOBP_QUATERNARY_AMMONIUM_GROUP_TRANSPORT	GOBP_QUATERNARY_AMMONIUM_GROUP_TRANSPORT		15	0.35404903	0.9770369	0.47835052	0.57586074	1.0	4315	tags=27%, list=12%, signal=30%
GOBP_MONOVALENT_INORGANIC_CATION_HOMEOSTASIS	GOBP_MONOVALENT_INORGANIC_CATION_HOMEOSTASIS		153	0.23199226	0.9766038	0.4860558	0.5762484	1.0	3716	tags=14%, list=10%, signal=16%
GOBP_REGULATION_OF_ATP_BIOSYNTHETIC_PROCESS	GOBP_REGULATION_OF_ATP_BIOSYNTHETIC_PROCESS		22	0.3048291	0.9756484	0.47959185	0.57759225	1.0	8374	tags=32%, list=23%, signal=41%
GOBP_DNA_METHYLATION	GOBP_DNA_METHYLATION		70	0.2743905	0.97458816	0.49387756	0.57907695	1.0	7003	tags=27%, list=19%, signal=33%
GOBP_FEEDING_BEHAVIOR	GOBP_FEEDING_BEHAVIOR		107	0.25276712	0.9745003	0.46734694	0.5788842	1.0	8996	tags=30%, list=24%, signal=39%
GOBP_ANTIGEN_PROCESSING_AND_PRESENTATION_OF_EXOGENOUS_ANTIGEN	GOBP_ANTIGEN_PROCESSING_AND_PRESENTATION_OF_EXOGENOUS_ANTIGEN		45	0.38431716	0.9743229	0.50513345	0.5788462	1.0	11419	tags=47%, list=31%, signal=68%
GOBP_NEGATIVE_REGULATION_OF_RECEPTOR_SIGNALING_PATHWAY_VIA_JAK_STAT	GOBP_NEGATIVE_REGULATION_OF_RECEPTOR_SIGNALING_PATHWAY_VIA_JAK_STAT		26	0.3186233	0.97352535	0.49490836	0.57989466	1.0	10886	tags=38%, list=30%, signal=55%
GOBP_RESPONSE_TO_IRON_ION	GOBP_RESPONSE_TO_IRON_ION		31	0.30453587	0.97314364	0.4888889	0.58017474	1.0	9470	tags=35%, list=26%, signal=48%
GOBP_POSITIVE_REGULATION_OF_INSULIN_SECRETION	GOBP_POSITIVE_REGULATION_OF_INSULIN_SECRETION		67	0.25423783	0.97295576	0.49176955	0.58015615	1.0	10168	tags=39%, list=28%, signal=53%
GOBP_GLUTAMINE_FAMILY_AMINO_ACID_BIOSYNTHETIC_PROCESS	GOBP_GLUTAMINE_FAMILY_AMINO_ACID_BIOSYNTHETIC_PROCESS		18	0.32108358	0.9715774	0.5183752	0.58224595	1.0	13385	tags=56%, list=36%, signal=87%
GOBP_POSITIVE_REGULATION_OF_STEM_CELL_DIFFERENTIATION	GOBP_POSITIVE_REGULATION_OF_STEM_CELL_DIFFERENTIATION		19	0.31609276	0.9712647	0.49309665	0.5824656	1.0	1490	tags=16%, list=4%, signal=16%
GOBP_POSITIVE_REGULATION_OF_ADAPTIVE_IMMUNE_RESPONSE	GOBP_POSITIVE_REGULATION_OF_ADAPTIVE_IMMUNE_RESPONSE		111	0.28604308	0.971217	0.45708582	0.58219105	1.0	11246	tags=40%, list=31%, signal=57%
GOBP_MAINTENANCE_OF_LOCATION_IN_CELL	GOBP_MAINTENANCE_OF_LOCATION_IN_CELL		216	0.22791809	0.9709161	0.4639376	0.58238494	1.0	6519	tags=22%, list=18%, signal=26%
GOBP_REGULATION_OF_PROTEIN_DEPOLYMERIZATION	GOBP_REGULATION_OF_PROTEIN_DEPOLYMERIZATION		88	0.2703984	0.970385	0.5	0.5829726	1.0	7062	tags=28%, list=19%, signal=35%
GOBP_REGULATION_OF_SYSTEMIC_ARTERIAL_BLOOD_PRESSURE_BY_RENIN_ANGIOTENSIN	GOBP_REGULATION_OF_SYSTEMIC_ARTERIAL_BLOOD_PRESSURE_BY_RENIN_ANGIOTENSIN		24	0.34172502	0.97028875	0.500994	0.58278155	1.0	3447	tags=25%, list=9%, signal=28%
GOBP_POSITIVE_REGULATION_OF_LAMELLIPODIUM_ASSEMBLY	GOBP_POSITIVE_REGULATION_OF_LAMELLIPODIUM_ASSEMBLY		28	0.31820968	0.96918267	0.511579	0.5843983	1.0	8341	tags=39%, list=23%, signal=51%
GOBP_PHOSPHOLIPID_METABOLIC_PROCESS	GOBP_PHOSPHOLIPID_METABOLIC_PROCESS		389	0.22714186	0.9690342	0.47727272	0.58430076	1.0	6732	tags=22%, list=18%, signal=26%
GOBP_TOXIN_TRANSPORT	GOBP_TOXIN_TRANSPORT		39	0.29260644	0.9687996	0.508	0.5843592	1.0	6687	tags=31%, list=18%, signal=38%
GOBP_IN_UTERO_EMBRYONIC_DEVELOPMENT	GOBP_IN_UTERO_EMBRYONIC_DEVELOPMENT		389	0.22297032	0.9687913	0.48790324	0.58400923	1.0	5123	tags=18%, list=14%, signal=21%
GOBP_NEGATIVE_REGULATION_OF_NEURON_DEATH	GOBP_NEGATIVE_REGULATION_OF_NEURON_DEATH		209	0.23256788	0.9686143	0.4990138	0.58398545	1.0	8179	tags=25%, list=22%, signal=32%
GOBP_ARACHIDONIC_ACID_METABOLIC_PROCESS	GOBP_ARACHIDONIC_ACID_METABOLIC_PROCESS		58	0.26916084	0.96817994	0.48303393	0.5843701	1.0	8779	tags=31%, list=24%, signal=41%
GOBP_REGULATION_OF_AMYLOID_PRECURSOR_PROTEIN_CATABOLIC_PROCESS	GOBP_REGULATION_OF_AMYLOID_PRECURSOR_PROTEIN_CATABOLIC_PROCESS		51	0.255974	0.9673961	0.4939759	0.58543366	1.0	8660	tags=29%, list=23%, signal=38%
GOBP_REGULATION_OF_CHROMATIN_ASSEMBLY	GOBP_REGULATION_OF_CHROMATIN_ASSEMBLY		31	0.33490738	0.96736145	0.4845996	0.5851316	1.0	12353	tags=52%, list=34%, signal=78%
GOBP_POSITIVE_REGULATION_OF_PROTEIN_CONTAINING_COMPLEX_ASSEMBLY	GOBP_POSITIVE_REGULATION_OF_PROTEIN_CONTAINING_COMPLEX_ASSEMBLY		193	0.23226152	0.96682864	0.49027237	0.58573216	1.0	7427	tags=24%, list=20%, signal=30%
GOBP_INTERFERON_BETA_PRODUCTION	GOBP_INTERFERON_BETA_PRODUCTION		57	0.30147645	0.96682274	0.4804928	0.58538115	1.0	5019	tags=21%, list=14%, signal=24%
GOBP_PEPTIDYL_LYSINE_TRIMETHYLATION	GOBP_PEPTIDYL_LYSINE_TRIMETHYLATION		57	0.29295576	0.96675205	0.47619048	0.58514756	1.0	9194	tags=39%, list=25%, signal=51%
GOBP_ENDOSOMAL_TRANSPORT	GOBP_ENDOSOMAL_TRANSPORT		233	0.24498068	0.9666587	0.5	0.5849747	1.0	7857	tags=27%, list=21%, signal=34%
GOBP_STEROID_CATABOLIC_PROCESS	GOBP_STEROID_CATABOLIC_PROCESS		27	0.30275795	0.96665	0.5109344	0.58463234	1.0	12131	tags=44%, list=33%, signal=66%
GOBP_ENERGY_RESERVE_METABOLIC_PROCESS	GOBP_ENERGY_RESERVE_METABOLIC_PROCESS		85	0.2456687	0.96529025	0.49900597	0.5866912	1.0	6519	tags=25%, list=18%, signal=30%
GOBP_REGULATION_OF_CILIUM_MOVEMENT	GOBP_REGULATION_OF_CILIUM_MOVEMENT		39	0.33135223	0.96523523	0.4764706	0.5864412	1.0	7750	tags=26%, list=21%, signal=32%
GOBP_POSITIVE_REGULATION_OF_SIGNAL_TRANSDUCTION_BY_P53_CLASS_MEDIATOR	GOBP_POSITIVE_REGULATION_OF_SIGNAL_TRANSDUCTION_BY_P53_CLASS_MEDIATOR		28	0.28326324	0.96480304	0.51785713	0.5868548	1.0	4319	tags=21%, list=12%, signal=24%
GOBP_POLARIZED_EPITHELIAL_CELL_DIFFERENTIATION	GOBP_POLARIZED_EPITHELIAL_CELL_DIFFERENTIATION		26	0.3004685	0.9647465	0.5097276	0.5865856	1.0	3800	tags=19%, list=10%, signal=21%
GOBP_CELLULAR_RESPONSE_TO_EXTERNAL_STIMULUS	GOBP_CELLULAR_RESPONSE_TO_EXTERNAL_STIMULUS		309	0.23051351	0.9646055	0.50499004	0.58648944	1.0	6516	tags=22%, list=18%, signal=27%
GOBP_DEMETHYLATION	GOBP_DEMETHYLATION		74	0.26508737	0.96442664	0.49612403	0.5864606	1.0	13529	tags=49%, list=37%, signal=77%
GOBP_CELLULAR_RESPONSE_TO_OXYGEN_LEVELS	GOBP_CELLULAR_RESPONSE_TO_OXYGEN_LEVELS		159	0.2339723	0.9643777	0.5122449	0.58619195	1.0	5524	tags=20%, list=15%, signal=24%
GOBP_INSULIN_SECRETION_INVOLVED_IN_CELLULAR_RESPONSE_TO_GLUCOSE_STIMULUS	GOBP_INSULIN_SECRETION_INVOLVED_IN_CELLULAR_RESPONSE_TO_GLUCOSE_STIMULUS		59	0.25460488	0.96259075	0.50951374	0.5889479	1.0	7200	tags=27%, list=20%, signal=34%
GOBP_VESICLE_MEDIATED_TRANSPORT_TO_THE_PLASMA_MEMBRANE	GOBP_VESICLE_MEDIATED_TRANSPORT_TO_THE_PLASMA_MEMBRANE		140	0.25255498	0.96256757	0.5	0.58862364	1.0	7826	tags=29%, list=21%, signal=36%
GOBP_RESPONSE_TO_DEXAMETHASONE	GOBP_RESPONSE_TO_DEXAMETHASONE		41	0.269395	0.96238595	0.48508945	0.58858484	1.0	4499	tags=17%, list=12%, signal=19%
GOBP_EYE_PHOTORECEPTOR_CELL_DIFFERENTIATION	GOBP_EYE_PHOTORECEPTOR_CELL_DIFFERENTIATION		45	0.27342814	0.96231484	0.49601594	0.5883622	1.0	9064	tags=36%, list=25%, signal=47%
GOBP_CARBOHYDRATE_HOMEOSTASIS	GOBP_CARBOHYDRATE_HOMEOSTASIS		245	0.21871543	0.9622126	0.514	0.58817923	1.0	7529	tags=24%, list=20%, signal=30%
GOBP_NEUROTROPHIN_TRK_RECEPTOR_SIGNALING_PATHWAY	GOBP_NEUROTROPHIN_TRK_RECEPTOR_SIGNALING_PATHWAY		24	0.32263583	0.9615101	0.49325627	0.5890853	1.0	9682	tags=46%, list=26%, signal=62%
GOBP_SECONDARY_METABOLIC_PROCESS	GOBP_SECONDARY_METABOLIC_PROCESS		59	0.25612238	0.9613558	0.5089109	0.58900845	1.0	10915	tags=41%, list=30%, signal=58%
GOBP_EXOCYTIC_PROCESS	GOBP_EXOCYTIC_PROCESS		74	0.25639307	0.9611064	0.5067961	0.5891028	1.0	7826	tags=24%, list=21%, signal=31%
GOBP_PHASIC_SMOOTH_MUSCLE_CONTRACTION	GOBP_PHASIC_SMOOTH_MUSCLE_CONTRACTION		23	0.32455555	0.96095175	0.5058594	0.5890343	1.0	11546	tags=39%, list=31%, signal=57%
GOBP_SARCOPLASMIC_RETICULUM_CALCIUM_ION_TRANSPORT	GOBP_SARCOPLASMIC_RETICULUM_CALCIUM_ION_TRANSPORT		40	0.28879794	0.95997924	0.4892368	0.5903861	1.0	6381	tags=23%, list=17%, signal=27%
GOBP_PHOSPHOLIPID_BIOSYNTHETIC_PROCESS	GOBP_PHOSPHOLIPID_BIOSYNTHETIC_PROCESS		258	0.23770624	0.9595946	0.523166	0.59073323	1.0	11383	tags=39%, list=31%, signal=56%
GOBP_NEGATIVE_REGULATION_OF_PROTEOLYSIS	GOBP_NEGATIVE_REGULATION_OF_PROTEOLYSIS		338	0.20584764	0.95948094	0.546875	0.5905616	1.0	6519	tags=19%, list=18%, signal=23%
GOBP_REGULATION_OF_DNA_TEMPLATED_TRANSCRIPTION_IN_RESPONSE_TO_STRESS	GOBP_REGULATION_OF_DNA_TEMPLATED_TRANSCRIPTION_IN_RESPONSE_TO_STRESS		53	0.28636467	0.95876706	0.496	0.5914863	1.0	7338	tags=32%, list=20%, signal=40%
GOBP_FEMALE_SEX_DIFFERENTIATION	GOBP_FEMALE_SEX_DIFFERENTIATION		124	0.23653863	0.9586178	0.52191234	0.59139234	1.0	5856	tags=19%, list=16%, signal=23%
GOBP_REGULATION_OF_COLLATERAL_SPROUTING	GOBP_REGULATION_OF_COLLATERAL_SPROUTING		19	0.32142666	0.958161	0.502	0.5918771	1.0	4373	tags=21%, list=12%, signal=24%
GOBP_ESTABLISHMENT_OF_ENDOTHELIAL_BARRIER	GOBP_ESTABLISHMENT_OF_ENDOTHELIAL_BARRIER		53	0.28977126	0.9574199	0.49486652	0.5928837	1.0	3615	tags=17%, list=10%, signal=19%
GOBP_SIGNAL_TRANSDUCTION_IN_ABSENCE_OF_LIGAND	GOBP_SIGNAL_TRANSDUCTION_IN_ABSENCE_OF_LIGAND		65	0.25279802	0.9552115	0.5163776	0.596405	1.0	8180	tags=28%, list=22%, signal=36%
GOBP_POSITIVE_REGULATION_OF_ERYTHROCYTE_DIFFERENTIATION	GOBP_POSITIVE_REGULATION_OF_ERYTHROCYTE_DIFFERENTIATION		34	0.30281496	0.95444304	0.5203252	0.59741414	1.0	3536	tags=21%, list=10%, signal=23%
GOBP_POSITIVE_REGULATION_OF_MITOCHONDRIAL_FISSION	GOBP_POSITIVE_REGULATION_OF_MITOCHONDRIAL_FISSION		20	0.33692193	0.9543129	0.52840906	0.59727573	1.0	10286	tags=45%, list=28%, signal=62%
GOBP_REGULATION_OF_INNATE_IMMUNE_RESPONSE	GOBP_REGULATION_OF_INNATE_IMMUNE_RESPONSE		227	0.27079278	0.95394826	0.5020243	0.5975365	1.0	7228	tags=23%, list=20%, signal=28%
GOBP_LENS_FIBER_CELL_DIFFERENTIATION	GOBP_LENS_FIBER_CELL_DIFFERENTIATION		37	0.28096566	0.95312446	0.52723736	0.5986753	1.0	4468	tags=19%, list=12%, signal=22%
GOBP_MELANOCYTE_DIFFERENTIATION	GOBP_MELANOCYTE_DIFFERENTIATION		26	0.31405896	0.9515061	0.51265824	0.6012077	1.0	5517	tags=31%, list=15%, signal=36%
GOBP_CILIUM_OR_FLAGELLUM_DEPENDENT_CELL_MOTILITY	GOBP_CILIUM_OR_FLAGELLUM_DEPENDENT_CELL_MOTILITY		148	0.29231167	0.9514374	0.51138717	0.60095483	1.0	7915	tags=26%, list=21%, signal=33%
GOBP_PEPTIDYL_SERINE_MODIFICATION	GOBP_PEPTIDYL_SERINE_MODIFICATION		335	0.23528628	0.9513054	0.53360486	0.6008422	1.0	8180	tags=27%, list=22%, signal=35%
GOBP_MAINTENANCE_OF_LOCATION	GOBP_MAINTENANCE_OF_LOCATION		324	0.22289069	0.9499658	0.5059055	0.6029533	1.0	5189	tags=18%, list=14%, signal=21%
GOBP_ACTIVATION_OF_NF_KAPPAB_INDUCING_KINASE_ACTIVITY	GOBP_ACTIVATION_OF_NF_KAPPAB_INDUCING_KINASE_ACTIVITY		18	0.33701384	0.9496127	0.5317919	0.60322946	1.0	12064	tags=50%, list=33%, signal=74%
GOBP_REGULATION_OF_PEPTIDYL_SERINE_PHOSPHORYLATION_OF_STAT_PROTEIN	GOBP_REGULATION_OF_PEPTIDYL_SERINE_PHOSPHORYLATION_OF_STAT_PROTEIN		23	0.37562978	0.94948524	0.52953154	0.6030868	1.0	11741	tags=52%, list=32%, signal=77%
GOBP_REGULATION_OF_RESPONSE_TO_CYTOKINE_STIMULUS	GOBP_REGULATION_OF_RESPONSE_TO_CYTOKINE_STIMULUS		173	0.23969334	0.9490557	0.51292247	0.6035108	1.0	6352	tags=21%, list=17%, signal=26%
GOBP_NEGATIVE_REGULATION_OF_I_KAPPAB_KINASE_NF_KAPPAB_SIGNALING	GOBP_NEGATIVE_REGULATION_OF_I_KAPPAB_KINASE_NF_KAPPAB_SIGNALING		47	0.28410277	0.94873506	0.51626015	0.6037133	1.0	3536	tags=17%, list=10%, signal=19%
GOBP_CELL_GROWTH	GOBP_CELL_GROWTH		481	0.2222837	0.94789875	0.53578734	0.6048281	1.0	3972	tags=15%, list=11%, signal=16%
GOBP_REGULATION_OF_SKELETAL_MUSCLE_TISSUE_DEVELOPMENT	GOBP_REGULATION_OF_SKELETAL_MUSCLE_TISSUE_DEVELOPMENT		25	0.3250778	0.944773	0.5346154	0.61007833	1.0	5518	tags=24%, list=15%, signal=28%
GOBP_POLYSACCHARIDE_METABOLIC_PROCESS	GOBP_POLYSACCHARIDE_METABOLIC_PROCESS		107	0.24065334	0.94472724	0.5165692	0.609804	1.0	6519	tags=24%, list=18%, signal=29%
GOBP_MYELOID_CELL_APOPTOTIC_PROCESS	GOBP_MYELOID_CELL_APOPTOTIC_PROCESS		32	0.28735036	0.94447947	0.51012146	0.6098979	1.0	6681	tags=31%, list=18%, signal=38%
GOBP_ANION_TRANSMEMBRANE_TRANSPORT	GOBP_ANION_TRANSMEMBRANE_TRANSPORT		249	0.2130593	0.94405943	0.56565654	0.61024135	1.0	6684	tags=21%, list=18%, signal=25%
GOBP_RELEASE_OF_SEQUESTERED_CALCIUM_ION_INTO_CYTOSOL_BY_ENDOPLASMIC_RETICULUM	GOBP_RELEASE_OF_SEQUESTERED_CALCIUM_ION_INTO_CYTOSOL_BY_ENDOPLASMIC_RETICULUM		34	0.28848836	0.94322467	0.5314286	0.61135155	1.0	1480	tags=12%, list=4%, signal=12%
GOBP_REGULATION_OF_PROTEIN_IMPORT	GOBP_REGULATION_OF_PROTEIN_IMPORT		60	0.2681827	0.9431782	0.53722334	0.61108226	1.0	8447	tags=33%, list=23%, signal=43%
GOBP_REGULATION_OF_CAMP_DEPENDENT_PROTEIN_KINASE_ACTIVITY	GOBP_REGULATION_OF_CAMP_DEPENDENT_PROTEIN_KINASE_ACTIVITY		19	0.31694177	0.94221044	0.5489022	0.61243284	1.0	7817	tags=37%, list=21%, signal=47%
GOBP_REGULATION_OF_PHOSPHATASE_ACTIVITY	GOBP_REGULATION_OF_PHOSPHATASE_ACTIVITY		84	0.24693316	0.9411481	0.5265306	0.61392206	1.0	3092	tags=14%, list=8%, signal=16%
GOBP_POSITIVE_REGULATION_OF_ESTABLISHMENT_OF_PROTEIN_LOCALIZATION_TO_MITOCHONDRION	GOBP_POSITIVE_REGULATION_OF_ESTABLISHMENT_OF_PROTEIN_LOCALIZATION_TO_MITOCHONDRION		36	0.2823842	0.94035393	0.5481928	0.6150394	1.0	7896	tags=33%, list=21%, signal=42%
GOBP_POSITIVE_REGULATION_OF_SMAD_PROTEIN_SIGNAL_TRANSDUCTION	GOBP_POSITIVE_REGULATION_OF_SMAD_PROTEIN_SIGNAL_TRANSDUCTION		17	0.3542367	0.94033664	0.53	0.61470944	1.0	8335	tags=35%, list=23%, signal=46%
GOBP_NEURAL_PRECURSOR_CELL_PROLIFERATION	GOBP_NEURAL_PRECURSOR_CELL_PROLIFERATION		143	0.24194755	0.93803763	0.5476673	0.6185409	1.0	6516	tags=23%, list=18%, signal=28%
GOBP_NEUROTROPHIN_SIGNALING_PATHWAY	GOBP_NEUROTROPHIN_SIGNALING_PATHWAY		37	0.28762218	0.9379004	0.52964425	0.6184117	1.0	10625	tags=41%, list=29%, signal=57%
GOBP_GLUTAMINE_FAMILY_AMINO_ACID_CATABOLIC_PROCESS	GOBP_GLUTAMINE_FAMILY_AMINO_ACID_CATABOLIC_PROCESS		25	0.29544705	0.9377393	0.5410156	0.6183261	1.0	12043	tags=48%, list=33%, signal=71%
GOBP_OLEFINIC_COMPOUND_METABOLIC_PROCESS	GOBP_OLEFINIC_COMPOUND_METABOLIC_PROCESS		157	0.22868334	0.9369362	0.55942625	0.6194018	1.0	6470	tags=21%, list=18%, signal=25%
GOBP_NEGATIVE_REGULATION_OF_RESPONSE_TO_REACTIVE_OXYGEN_SPECIES	GOBP_NEGATIVE_REGULATION_OF_RESPONSE_TO_REACTIVE_OXYGEN_SPECIES		16	0.32608423	0.93687266	0.5364373	0.61915153	1.0	4661	tags=25%, list=13%, signal=29%
GOBP_POSITIVE_REGULATION_OF_MYELOID_LEUKOCYTE_CYTOKINE_PRODUCTION_INVOLVED_IN_IMMUNE_RESPONSE	GOBP_POSITIVE_REGULATION_OF_MYELOID_LEUKOCYTE_CYTOKINE_PRODUCTION_INVOLVED_IN_IMMUNE_RESPONSE		23	0.3229613	0.9364074	0.51759833	0.61962783	1.0	6496	tags=35%, list=18%, signal=42%
GOBP_PROTEIN_LOCALIZATION_TO_POSTSYNAPSE	GOBP_PROTEIN_LOCALIZATION_TO_POSTSYNAPSE		36	0.2833142	0.93601644	0.52224374	0.61993897	1.0	9313	tags=33%, list=25%, signal=45%
GOBP_REGULATION_OF_CALCIUM_ION_IMPORT	GOBP_REGULATION_OF_CALCIUM_ION_IMPORT		46	0.27606484	0.9357622	0.5445344	0.620016	1.0	7200	tags=30%, list=20%, signal=38%
GOBP_NEGATIVE_REGULATION_OF_GROWTH	GOBP_NEGATIVE_REGULATION_OF_GROWTH		244	0.21631655	0.93542963	0.55009824	0.62022984	1.0	3616	tags=14%, list=10%, signal=15%
GOBP_REGULATION_OF_PATTERN_RECOGNITION_RECEPTOR_SIGNALING_PATHWAY	GOBP_REGULATION_OF_PATTERN_RECOGNITION_RECEPTOR_SIGNALING_PATHWAY		104	0.26013604	0.93438226	0.5138889	0.62181026	1.0	6877	tags=23%, list=19%, signal=28%
GOBP_POSITIVE_REGULATION_OF_PROTEIN_KINASE_ACTIVITY	GOBP_POSITIVE_REGULATION_OF_PROTEIN_KINASE_ACTIVITY		392	0.21614218	0.9338412	0.5355731	0.62243164	1.0	7476	tags=22%, list=20%, signal=28%
GOBP_NEGATIVE_REGULATION_OF_NITRIC_OXIDE_METABOLIC_PROCESS	GOBP_NEGATIVE_REGULATION_OF_NITRIC_OXIDE_METABOLIC_PROCESS		16	0.33481362	0.93327713	0.545082	0.62307364	1.0	5125	tags=25%, list=14%, signal=29%
GOBP_REGULATION_OF_NUCLEOTIDE_BIOSYNTHETIC_PROCESS	GOBP_REGULATION_OF_NUCLEOTIDE_BIOSYNTHETIC_PROCESS		41	0.25351998	0.9331483	0.57459676	0.622938	1.0	8374	tags=27%, list=23%, signal=35%
GOBP_POSITIVE_REGULATION_OF_DNA_BINDING_TRANSCRIPTION_FACTOR_ACTIVITY	GOBP_POSITIVE_REGULATION_OF_DNA_BINDING_TRANSCRIPTION_FACTOR_ACTIVITY		262	0.22474751	0.93298906	0.5328032	0.62287676	1.0	7410	tags=23%, list=20%, signal=28%
GOBP_POSITIVE_REGULATION_OF_SKELETAL_MUSCLE_TISSUE_DEVELOPMENT	GOBP_POSITIVE_REGULATION_OF_SKELETAL_MUSCLE_TISSUE_DEVELOPMENT		19	0.3427121	0.93294895	0.5527344	0.62258625	1.0	5518	tags=26%, list=15%, signal=31%
GOBP_POSITIVE_REGULATION_OF_TOLL_LIKE_RECEPTOR_SIGNALING_PATHWAY	GOBP_POSITIVE_REGULATION_OF_TOLL_LIKE_RECEPTOR_SIGNALING_PATHWAY		28	0.31945774	0.9328135	0.50727654	0.6224597	1.0	6877	tags=25%, list=19%, signal=31%
GOBP_HEPATOCYTE_APOPTOTIC_PROCESS	GOBP_HEPATOCYTE_APOPTOTIC_PROCESS		17	0.32628962	0.9326515	0.53	0.6223796	1.0	1215	tags=12%, list=3%, signal=12%
GOBP_SENSORY_PERCEPTION_OF_MECHANICAL_STIMULUS	GOBP_SENSORY_PERCEPTION_OF_MECHANICAL_STIMULUS		177	0.21342301	0.93258214	0.5987526	0.6221303	1.0	10013	tags=32%, list=27%, signal=43%
GOBP_ANTIGEN_PROCESSING_AND_PRESENTATION_OF_PEPTIDE_OR_POLYSACCHARIDE_ANTIGEN_VIA_MHC_CLASS_II	GOBP_ANTIGEN_PROCESSING_AND_PRESENTATION_OF_PEPTIDE_OR_POLYSACCHARIDE_ANTIGEN_VIA_MHC_CLASS_II		32	0.3721399	0.93173236	0.5167653	0.6232867	1.0	11303	tags=47%, list=31%, signal=68%
GOBP_REGULATION_OF_NECROTIC_CELL_DEATH	GOBP_REGULATION_OF_NECROTIC_CELL_DEATH		42	0.250324	0.93167907	0.56487024	0.6230214	1.0	13251	tags=43%, list=36%, signal=67%
GOBP_GAMMA_DELTA_T_CELL_ACTIVATION	GOBP_GAMMA_DELTA_T_CELL_ACTIVATION		20	0.34885272	0.93147004	0.52988046	0.6230205	1.0	4890	tags=30%, list=13%, signal=35%
GOBP_NEGATIVE_REGULATION_OF_DEFENSE_RESPONSE	GOBP_NEGATIVE_REGULATION_OF_DEFENSE_RESPONSE		256	0.23171791	0.9314156	0.5218254	0.62276524	1.0	6033	tags=18%, list=16%, signal=21%
GOBP_SINGLE_STRANDED_VIRAL_RNA_REPLICATION_VIA_DOUBLE_STRANDED_DNA_INTERMEDIATE	GOBP_SINGLE_STRANDED_VIRAL_RNA_REPLICATION_VIA_DOUBLE_STRANDED_DNA_INTERMEDIATE		20	0.33190143	0.9310047	0.52165353	0.6230839	1.0	12353	tags=65%, list=34%, signal=98%
GOBP_STABILIZATION_OF_MEMBRANE_POTENTIAL	GOBP_STABILIZATION_OF_MEMBRANE_POTENTIAL		17	0.31958827	0.9309585	0.53373015	0.6227858	1.0	6289	tags=24%, list=17%, signal=28%
GOBP_REGULATION_OF_DENDRITIC_SPINE_DEVELOPMENT	GOBP_REGULATION_OF_DENDRITIC_SPINE_DEVELOPMENT		55	0.27055326	0.93047905	0.52208835	0.62331504	1.0	6958	tags=29%, list=19%, signal=36%
GOBP_HEMATOPOIETIC_PROGENITOR_CELL_DIFFERENTIATION	GOBP_HEMATOPOIETIC_PROGENITOR_CELL_DIFFERENTIATION		121	0.24192488	0.9299371	0.5411765	0.6239056	1.0	7437	tags=25%, list=20%, signal=31%
GOBP_LOCOMOTORY_EXPLORATION_BEHAVIOR	GOBP_LOCOMOTORY_EXPLORATION_BEHAVIOR		16	0.3419811	0.92984223	0.54059404	0.6236902	1.0	2493	tags=19%, list=7%, signal=20%
GOBP_ANTIFUNGAL_INNATE_IMMUNE_RESPONSE	GOBP_ANTIFUNGAL_INNATE_IMMUNE_RESPONSE		21	0.33510157	0.92956555	0.5489022	0.623818	1.0	10985	tags=38%, list=30%, signal=54%
GOBP_SPHINGOID_METABOLIC_PROCESS	GOBP_SPHINGOID_METABOLIC_PROCESS		23	0.31969497	0.92878133	0.548	0.62490314	1.0	6335	tags=26%, list=17%, signal=31%
GOBP_RETROGRADE_TRANSPORT_ENDOSOME_TO_GOLGI	GOBP_RETROGRADE_TRANSPORT_ENDOSOME_TO_GOLGI		95	0.26192176	0.92862713	0.5479452	0.6248134	1.0	5314	tags=20%, list=14%, signal=23%
GOBP_POSITIVE_REGULATION_OF_MICROTUBULE_POLYMERIZATION_OR_DEPOLYMERIZATION	GOBP_POSITIVE_REGULATION_OF_MICROTUBULE_POLYMERIZATION_OR_DEPOLYMERIZATION		37	0.286983	0.92783517	0.5711297	0.6259468	1.0	1928	tags=16%, list=5%, signal=17%
GOBP_RESPONSE_TO_CARBOHYDRATE	GOBP_RESPONSE_TO_CARBOHYDRATE		225	0.21176435	0.9276115	0.5929752	0.62599754	1.0	7348	tags=23%, list=20%, signal=28%
GOBP_GRANULOCYTE_ACTIVATION	GOBP_GRANULOCYTE_ACTIVATION		48	0.29525763	0.9266775	0.51778656	0.6273623	1.0	8753	tags=31%, list=24%, signal=41%
GOBP_VACUOLAR_LOCALIZATION	GOBP_VACUOLAR_LOCALIZATION		82	0.2573852	0.9264176	0.527668	0.6274733	1.0	1731	tags=11%, list=5%, signal=11%
GOBP_CILIUM_MOVEMENT	GOBP_CILIUM_MOVEMENT		184	0.2980387	0.9253724	0.5405405	0.6289492	1.0	13303	tags=45%, list=36%, signal=70%
GOBP_IMMUNOLOGICAL_MEMORY_PROCESS	GOBP_IMMUNOLOGICAL_MEMORY_PROCESS		17	0.34533462	0.9248106	0.52095807	0.6295867	1.0	7041	tags=35%, list=19%, signal=44%
GOBP_CELLULAR_RESPONSE_TO_STEROID_HORMONE_STIMULUS	GOBP_CELLULAR_RESPONSE_TO_STEROID_HORMONE_STIMULUS		202	0.21838726	0.9240348	0.5551181	0.63064134	1.0	4998	tags=17%, list=14%, signal=20%
GOBP_NEGATIVE_REGULATION_OF_ION_TRANSPORT	GOBP_NEGATIVE_REGULATION_OF_ION_TRANSPORT		150	0.22365913	0.92377	0.57637477	0.6307476	1.0	6410	tags=22%, list=17%, signal=27%
GOBP_REGULATION_OF_NUCLEAR_TRANSCRIBED_MRNA_POLY_A_TAIL_SHORTENING	GOBP_REGULATION_OF_NUCLEAR_TRANSCRIBED_MRNA_POLY_A_TAIL_SHORTENING		15	0.34313256	0.92310244	0.5551102	0.6315761	1.0	5876	tags=33%, list=16%, signal=40%
GOBP_NEGATIVE_REGULATION_OF_PROTEIN_CONTAINING_COMPLEX_DISASSEMBLY	GOBP_NEGATIVE_REGULATION_OF_PROTEIN_CONTAINING_COMPLEX_DISASSEMBLY		82	0.2599242	0.9230265	0.56007755	0.6313496	1.0	8213	tags=32%, list=22%, signal=41%
GOBP_NATURAL_KILLER_CELL_ACTIVATION_INVOLVED_IN_IMMUNE_RESPONSE	GOBP_NATURAL_KILLER_CELL_ACTIVATION_INVOLVED_IN_IMMUNE_RESPONSE		33	0.3278732	0.9206613	0.5436106	0.63528866	1.0	10114	tags=36%, list=27%, signal=50%
GOBP_RESPONSE_TO_MURAMYL_DIPEPTIDE	GOBP_RESPONSE_TO_MURAMYL_DIPEPTIDE		20	0.32329157	0.9200415	0.5189621	0.63602114	1.0	9649	tags=35%, list=26%, signal=47%
GOBP_EMBRYONIC_PATTERN_SPECIFICATION	GOBP_EMBRYONIC_PATTERN_SPECIFICATION		74	0.24942024	0.9197282	0.5697446	0.63625497	1.0	11546	tags=45%, list=31%, signal=65%
GOBP_G_PROTEIN_COUPLED_RECEPTOR_INTERNALIZATION	GOBP_G_PROTEIN_COUPLED_RECEPTOR_INTERNALIZATION		15	0.32400098	0.9194204	0.5670103	0.63644725	1.0	11569	tags=47%, list=31%, signal=68%
GOBP_NEGATIVE_REGULATION_OF_PHAGOCYTOSIS	GOBP_NEGATIVE_REGULATION_OF_PHAGOCYTOSIS		22	0.3127561	0.91915566	0.5421456	0.63657707	1.0	5931	tags=32%, list=16%, signal=38%
GOBP_CERAMIDE_BIOSYNTHETIC_PROCESS	GOBP_CERAMIDE_BIOSYNTHETIC_PROCESS		67	0.24730827	0.9187818	0.53759396	0.63690406	1.0	7419	tags=24%, list=20%, signal=30%
GOBP_LABYRINTHINE_LAYER_BLOOD_VESSEL_DEVELOPMENT	GOBP_LABYRINTHINE_LAYER_BLOOD_VESSEL_DEVELOPMENT		20	0.29837647	0.9182921	0.55668014	0.6373914	1.0	7196	tags=30%, list=20%, signal=37%
GOBP_REGULATION_OF_PROTEIN_LOCALIZATION_TO_SYNAPSE	GOBP_REGULATION_OF_PROTEIN_LOCALIZATION_TO_SYNAPSE		20	0.3093522	0.91734636	0.5763359	0.63874555	1.0	403	tags=10%, list=1%, signal=10%
GOBP_CELLULAR_RESPONSE_TO_CARBOHYDRATE_STIMULUS	GOBP_CELLULAR_RESPONSE_TO_CARBOHYDRATE_STIMULUS		146	0.20933507	0.9163299	0.62674654	0.6402329	1.0	7529	tags=23%, list=20%, signal=29%
GOBP_RESPONSE_TO_FUNGUS	GOBP_RESPONSE_TO_FUNGUS		64	0.27465215	0.915569	0.546169	0.6412643	1.0	9958	tags=33%, list=27%, signal=45%
GOBP_RENAL_WATER_HOMEOSTASIS	GOBP_RENAL_WATER_HOMEOSTASIS		21	0.2960529	0.91523236	0.5612648	0.6414713	1.0	2002	tags=14%, list=5%, signal=15%
GOBP_REGULATION_OF_PHOSPHOLIPID_METABOLIC_PROCESS	GOBP_REGULATION_OF_PHOSPHOLIPID_METABOLIC_PROCESS		37	0.25123626	0.91300595	0.6011236	0.64515465	1.0	6649	tags=22%, list=18%, signal=26%
GOBP_BLASTODERM_SEGMENTATION	GOBP_BLASTODERM_SEGMENTATION		26	0.28920558	0.91195536	0.57227725	0.6466381	1.0	12247	tags=50%, list=33%, signal=75%
GOBP_POSITIVE_REGULATION_OF_CHROMATIN_ORGANIZATION	GOBP_POSITIVE_REGULATION_OF_CHROMATIN_ORGANIZATION		16	0.3603695	0.9101159	0.572	0.64959043	1.0	2990	tags=25%, list=8%, signal=27%
GOBP_GLYCOPROTEIN_BIOSYNTHETIC_PROCESS	GOBP_GLYCOPROTEIN_BIOSYNTHETIC_PROCESS		315	0.21948458	0.908805	0.5847953	0.6515406	1.0	7419	tags=24%, list=20%, signal=30%
GOBP_ANIMAL_ORGAN_REGENERATION	GOBP_ANIMAL_ORGAN_REGENERATION		65	0.24751805	0.9083109	0.55331993	0.6520833	1.0	4661	tags=20%, list=13%, signal=23%
GOBP_NUCLEOTIDE_BINDING_OLIGOMERIZATION_DOMAIN_CONTAINING_2_SIGNALING_PATHWAY	GOBP_NUCLEOTIDE_BINDING_OLIGOMERIZATION_DOMAIN_CONTAINING_2_SIGNALING_PATHWAY		16	0.36204937	0.90814066	0.57731956	0.6520301	1.0	8757	tags=31%, list=24%, signal=41%
GOBP_GLYCOPROTEIN_METABOLIC_PROCESS	GOBP_GLYCOPROTEIN_METABOLIC_PROCESS		383	0.2166202	0.9078457	0.59332025	0.6521916	1.0	7419	tags=25%, list=20%, signal=30%
GOBP_POSITIVE_REGULATION_OF_INNATE_IMMUNE_RESPONSE	GOBP_POSITIVE_REGULATION_OF_INNATE_IMMUNE_RESPONSE		138	0.2654727	0.90661764	0.56639004	0.6540775	1.0	7228	tags=23%, list=20%, signal=29%
GOBP_RESPONSE_TO_PAIN	GOBP_RESPONSE_TO_PAIN		29	0.28676018	0.9060963	0.5851272	0.6546446	1.0	6519	tags=24%, list=18%, signal=29%
GOBP_NEGATIVE_REGULATION_OF_MONOOXYGENASE_ACTIVITY	GOBP_NEGATIVE_REGULATION_OF_MONOOXYGENASE_ACTIVITY		17	0.31936103	0.9055477	0.60162604	0.655287	1.0	2792	tags=12%, list=8%, signal=13%
GOBP_NEGATIVE_REGULATION_OF_RESPONSE_TO_OXIDATIVE_STRESS	GOBP_NEGATIVE_REGULATION_OF_RESPONSE_TO_OXIDATIVE_STRESS		21	0.2961811	0.90537053	0.57418114	0.6552331	1.0	4661	tags=24%, list=13%, signal=27%
GOBP_POSITIVE_REGULATION_OF_HORMONE_SECRETION	GOBP_POSITIVE_REGULATION_OF_HORMONE_SECRETION		122	0.22457437	0.90534467	0.63394684	0.65491015	1.0	7917	tags=25%, list=21%, signal=31%
GOBP_POSITIVE_REGULATION_OF_REGULATED_SECRETORY_PATHWAY	GOBP_POSITIVE_REGULATION_OF_REGULATED_SECRETORY_PATHWAY		50	0.24885875	0.9048394	0.6	0.65547884	1.0	7703	tags=24%, list=21%, signal=30%
GOBP_SECONDARY_ALCOHOL_METABOLIC_PROCESS	GOBP_SECONDARY_ALCOHOL_METABOLIC_PROCESS		150	0.22949943	0.90411156	0.6076923	0.6564864	1.0	8194	tags=25%, list=22%, signal=32%
GOBP_POTASSIUM_ION_EXPORT_ACROSS_PLASMA_MEMBRANE	GOBP_POTASSIUM_ION_EXPORT_ACROSS_PLASMA_MEMBRANE		19	0.3076692	0.9037492	0.58181816	0.65678144	1.0	2641	tags=16%, list=7%, signal=17%
GOBP_HAIR_CELL_DIFFERENTIATION	GOBP_HAIR_CELL_DIFFERENTIATION		47	0.25503483	0.9029219	0.5947047	0.65791214	1.0	9119	tags=38%, list=25%, signal=51%
GOBP_MEMBRANE_REPOLARIZATION_DURING_ACTION_POTENTIAL	GOBP_MEMBRANE_REPOLARIZATION_DURING_ACTION_POTENTIAL		29	0.27640912	0.9027851	0.6016771	0.6577999	1.0	2597	tags=14%, list=7%, signal=15%
GOBP_PITUITARY_GLAND_DEVELOPMENT	GOBP_PITUITARY_GLAND_DEVELOPMENT		41	0.27254134	0.9027523	0.598778	0.6574831	1.0	10653	tags=39%, list=29%, signal=55%
GOBP_REGULATION_OF_T_HELPER_17_CELL_DIFFERENTIATION	GOBP_REGULATION_OF_T_HELPER_17_CELL_DIFFERENTIATION		16	0.3466284	0.90239346	0.57028115	0.65781397	1.0	12277	tags=44%, list=33%, signal=66%
GOBP_NEGATIVE_REGULATION_OF_STRESS_ACTIVATED_PROTEIN_KINASE_SIGNALING_CASCADE	GOBP_NEGATIVE_REGULATION_OF_STRESS_ACTIVATED_PROTEIN_KINASE_SIGNALING_CASCADE		46	0.26174426	0.9023196	0.56707317	0.6575882	1.0	7835	tags=28%, list=21%, signal=36%
GOBP_L_AMINO_ACID_TRANSPORT	GOBP_L_AMINO_ACID_TRANSPORT		69	0.24076097	0.9022547	0.598778	0.657339	1.0	6380	tags=23%, list=17%, signal=28%
GOBP_ENDOSOME_TO_LYSOSOME_TRANSPORT	GOBP_ENDOSOME_TO_LYSOSOME_TRANSPORT		62	0.26115504	0.9012899	0.5628627	0.65865	1.0	9616	tags=31%, list=26%, signal=41%
GOBP_HEMATOPOIETIC_STEM_CELL_PROLIFERATION	GOBP_HEMATOPOIETIC_STEM_CELL_PROLIFERATION		27	0.29340643	0.90010536	0.5714286	0.6604388	1.0	2131	tags=11%, list=6%, signal=12%
GOBP_INTERFERON_GAMMA_MEDIATED_SIGNALING_PATHWAY	GOBP_INTERFERON_GAMMA_MEDIATED_SIGNALING_PATHWAY		25	0.3189384	0.8996114	0.57403654	0.6609322	1.0	12605	tags=56%, list=34%, signal=85%
GOBP_POSITIVE_REGULATION_OF_KINASE_ACTIVITY	GOBP_POSITIVE_REGULATION_OF_KINASE_ACTIVITY		472	0.20703286	0.8992513	0.6237817	0.66128755	1.0	7492	tags=22%, list=20%, signal=27%
GOBP_RECEPTOR_LOCALIZATION_TO_SYNAPSE	GOBP_RECEPTOR_LOCALIZATION_TO_SYNAPSE		56	0.25557682	0.89876705	0.59840953	0.66183937	1.0	6980	tags=21%, list=19%, signal=26%
GOBP_INNER_DYNEIN_ARM_ASSEMBLY	GOBP_INNER_DYNEIN_ARM_ASSEMBLY		17	0.42961118	0.8975159	0.598	0.6638083	1.0	12558	tags=59%, list=34%, signal=89%
GOBP_ETHANOL_METABOLIC_PROCESS	GOBP_ETHANOL_METABOLIC_PROCESS		21	0.30612263	0.8972113	0.6147541	0.6640382	1.0	6927	tags=38%, list=19%, signal=47%
GOBP_POSITIVE_REGULATION_OF_PROTEIN_SERINE_THREONINE_KINASE_ACTIVITY	GOBP_POSITIVE_REGULATION_OF_PROTEIN_SERINE_THREONINE_KINASE_ACTIVITY		207	0.21988438	0.8971657	0.61569417	0.66374516	1.0	6519	tags=19%, list=18%, signal=23%
GOBP_POSITIVE_REGULATION_OF_RELEASE_OF_CYTOCHROME_C_FROM_MITOCHONDRIA	GOBP_POSITIVE_REGULATION_OF_RELEASE_OF_CYTOCHROME_C_FROM_MITOCHONDRIA		26	0.28095818	0.8970978	0.58220506	0.6635026	1.0	10782	tags=46%, list=29%, signal=65%
GOBP_DEFENSE_RESPONSE_TO_GRAM_POSITIVE_BACTERIUM	GOBP_DEFENSE_RESPONSE_TO_GRAM_POSITIVE_BACTERIUM		107	0.24783325	0.8954488	0.59713703	0.6661681	1.0	11338	tags=39%, list=31%, signal=57%
GOBP_NUCLEOLUS_ORGANIZATION	GOBP_NUCLEOLUS_ORGANIZATION		16	0.32307813	0.8953822	0.60685486	0.6659198	1.0	8406	tags=31%, list=23%, signal=40%
GOBP_BARBED_END_ACTIN_FILAMENT_CAPPING	GOBP_BARBED_END_ACTIN_FILAMENT_CAPPING		26	0.29877055	0.8950994	0.5996094	0.66610354	1.0	6474	tags=27%, list=18%, signal=33%
GOBP_G_PROTEIN_COUPLED_GLUTAMATE_RECEPTOR_SIGNALING_PATHWAY	GOBP_G_PROTEIN_COUPLED_GLUTAMATE_RECEPTOR_SIGNALING_PATHWAY		15	0.32318786	0.8935259	0.61100197	0.6686868	1.0	3184	tags=20%, list=9%, signal=22%
GOBP_REGULATION_OF_RECEPTOR_LOCALIZATION_TO_SYNAPSE	GOBP_REGULATION_OF_RECEPTOR_LOCALIZATION_TO_SYNAPSE		18	0.2998903	0.8925553	0.56435645	0.67005163	1.0	4809	tags=17%, list=13%, signal=19%
GOBP_LUNG_CELL_DIFFERENTIATION	GOBP_LUNG_CELL_DIFFERENTIATION		23	0.2889911	0.89242715	0.61569417	0.66994363	1.0	7259	tags=26%, list=20%, signal=32%
GOBP_LYMPHOID_PROGENITOR_CELL_DIFFERENTIATION	GOBP_LYMPHOID_PROGENITOR_CELL_DIFFERENTIATION		22	0.3017319	0.8869354	0.5944882	0.67978776	1.0	6726	tags=27%, list=18%, signal=33%
GOBP_PHOSPHOLIPID_CATABOLIC_PROCESS	GOBP_PHOSPHOLIPID_CATABOLIC_PROCESS		53	0.24867089	0.88689035	0.63238096	0.6794821	1.0	6151	tags=19%, list=17%, signal=23%
GOBP_POSITIVE_REGULATION_OF_CELL_DIVISION	GOBP_POSITIVE_REGULATION_OF_CELL_DIVISION		88	0.23090291	0.8859508	0.6467066	0.6808426	1.0	9035	tags=31%, list=25%, signal=41%
GOBP_NEGATIVE_REGULATION_OF_PRODUCTION_OF_MOLECULAR_MEDIATOR_OF_IMMUNE_RESPONSE	GOBP_NEGATIVE_REGULATION_OF_PRODUCTION_OF_MOLECULAR_MEDIATOR_OF_IMMUNE_RESPONSE		37	0.28035945	0.885308	0.5871369	0.68162185	1.0	11855	tags=38%, list=32%, signal=56%
GOBP_REGULATION_OF_MRNA_POLYADENYLATION	GOBP_REGULATION_OF_MRNA_POLYADENYLATION		20	0.32450688	0.8852599	0.5772201	0.6813204	1.0	11159	tags=50%, list=30%, signal=72%
GOBP_REGULATION_OF_MUSCLE_ORGAN_DEVELOPMENT	GOBP_REGULATION_OF_MUSCLE_ORGAN_DEVELOPMENT		45	0.2680845	0.8847236	0.61960787	0.6819186	1.0	7361	tags=31%, list=20%, signal=39%
GOBP_PHENOL_CONTAINING_COMPOUND_BIOSYNTHETIC_PROCESS	GOBP_PHENOL_CONTAINING_COMPOUND_BIOSYNTHETIC_PROCESS		47	0.24920207	0.8846648	0.65495867	0.68163615	1.0	10915	tags=36%, list=30%, signal=51%
GOBP_ORGAN_OR_TISSUE_SPECIFIC_IMMUNE_RESPONSE	GOBP_ORGAN_OR_TISSUE_SPECIFIC_IMMUNE_RESPONSE		41	0.2796905	0.88423145	0.6422594	0.68201256	1.0	8412	tags=27%, list=23%, signal=35%
GOBP_INSULIN_SECRETION	GOBP_INSULIN_SECRETION		179	0.20710915	0.884126	0.67670685	0.68183315	1.0	9544	tags=30%, list=26%, signal=41%
GOBP_REGULATION_OF_ADAPTIVE_IMMUNE_RESPONSE	GOBP_REGULATION_OF_ADAPTIVE_IMMUNE_RESPONSE		184	0.25130558	0.88404095	0.54291415	0.6816202	1.0	7571	tags=24%, list=21%, signal=31%
GOBP_REGULATION_OF_LIPOPROTEIN_METABOLIC_PROCESS	GOBP_REGULATION_OF_LIPOPROTEIN_METABOLIC_PROCESS		18	0.30473864	0.88377833	0.61336035	0.6817058	1.0	4888	tags=22%, list=13%, signal=26%
GOBP_REGULATION_OF_HEMOPOIESIS	GOBP_REGULATION_OF_HEMOPOIESIS		370	0.2179342	0.88365245	0.57715434	0.68156356	1.0	6883	tags=22%, list=19%, signal=26%
GOBP_PATTERN_RECOGNITION_RECEPTOR_SIGNALING_PATHWAY	GOBP_PATTERN_RECOGNITION_RECEPTOR_SIGNALING_PATHWAY		177	0.24781595	0.8836336	0.58502024	0.6812221	1.0	6883	tags=23%, list=19%, signal=28%
GOBP_NEGATIVE_REGULATION_OF_LYMPHOCYTE_MEDIATED_IMMUNITY	GOBP_NEGATIVE_REGULATION_OF_LYMPHOCYTE_MEDIATED_IMMUNITY		55	0.2973279	0.88312805	0.5585774	0.6818261	1.0	6327	tags=24%, list=17%, signal=28%
GOBP_REGULATION_OF_CELLULAR_RESPONSE_TO_HEAT	GOBP_REGULATION_OF_CELLULAR_RESPONSE_TO_HEAT		17	0.32158044	0.88275594	0.5734694	0.68213457	1.0	4232	tags=18%, list=11%, signal=20%
GOBP_PRIMARY_ALCOHOL_METABOLIC_PROCESS	GOBP_PRIMARY_ALCOHOL_METABOLIC_PROCESS		105	0.22526406	0.88238597	0.6546906	0.68242687	1.0	6927	tags=22%, list=19%, signal=27%
GOBP_EXTRACELLULAR_VESICLE_BIOGENESIS	GOBP_EXTRACELLULAR_VESICLE_BIOGENESIS		25	0.28168172	0.8819588	0.60965794	0.68282664	1.0	9360	tags=28%, list=25%, signal=38%
GOBP_POSITIVE_REGULATION_OF_EPITHELIAL_CELL_DIFFERENTIATION	GOBP_POSITIVE_REGULATION_OF_EPITHELIAL_CELL_DIFFERENTIATION		63	0.22382012	0.8815861	0.640625	0.6830981	1.0	8037	tags=27%, list=22%, signal=34%
GOBP_GLYCEROPHOSPHOLIPID_BIOSYNTHETIC_PROCESS	GOBP_GLYCEROPHOSPHOLIPID_BIOSYNTHETIC_PROCESS		214	0.21901551	0.88142735	0.61804223	0.6830012	1.0	11383	tags=38%, list=31%, signal=54%
GOBP_INFLAMMATORY_CELL_APOPTOTIC_PROCESS	GOBP_INFLAMMATORY_CELL_APOPTOTIC_PROCESS		22	0.31215376	0.88134456	0.6080808	0.68275654	1.0	3123	tags=23%, list=8%, signal=25%
GOBP_GLYCEROPHOSPHOLIPID_METABOLIC_PROCESS	GOBP_GLYCEROPHOSPHOLIPID_METABOLIC_PROCESS		309	0.21290378	0.8811681	0.6213592	0.68269616	1.0	10798	tags=34%, list=29%, signal=48%
GOBP_POSITIVE_REGULATION_OF_MEIOTIC_NUCLEAR_DIVISION	GOBP_POSITIVE_REGULATION_OF_MEIOTIC_NUCLEAR_DIVISION		16	0.31437606	0.8805533	0.6363636	0.68342364	1.0	5087	tags=25%, list=14%, signal=29%
GOBP_POSITIVE_REGULATION_OF_INTERLEUKIN_12_PRODUCTION	GOBP_POSITIVE_REGULATION_OF_INTERLEUKIN_12_PRODUCTION		42	0.29943877	0.8788409	0.5814433	0.68621266	1.0	11243	tags=40%, list=31%, signal=58%
GOBP_NEURON_DEATH_IN_RESPONSE_TO_OXIDATIVE_STRESS	GOBP_NEURON_DEATH_IN_RESPONSE_TO_OXIDATIVE_STRESS		33	0.26599452	0.8787441	0.6208897	0.686017	1.0	9470	tags=36%, list=26%, signal=49%
GOBP_NEGATIVE_REGULATION_OF_PROTEIN_LOCALIZATION_TO_MEMBRANE	GOBP_NEGATIVE_REGULATION_OF_PROTEIN_LOCALIZATION_TO_MEMBRANE		32	0.2662283	0.87786704	0.646	0.687289	1.0	4807	tags=22%, list=13%, signal=25%
GOBP_TOLL_LIKE_RECEPTOR_4_SIGNALING_PATHWAY	GOBP_TOLL_LIKE_RECEPTOR_4_SIGNALING_PATHWAY		43	0.28017962	0.8768794	0.59922177	0.68875605	1.0	8770	tags=30%, list=24%, signal=40%
GOBP_REGULATION_OF_LYMPHOCYTE_MEDIATED_IMMUNITY	GOBP_REGULATION_OF_LYMPHOCYTE_MEDIATED_IMMUNITY		173	0.2575159	0.87531596	0.5331992	0.691273	1.0	7571	tags=25%, list=21%, signal=31%
GOBP_REGULATION_OF_TYPE_I_INTERFERON_MEDIATED_SIGNALING_PATHWAY	GOBP_REGULATION_OF_TYPE_I_INTERFERON_MEDIATED_SIGNALING_PATHWAY		41	0.27332708	0.87498194	0.58964145	0.6915111	1.0	10101	tags=39%, list=27%, signal=54%
GOBP_NEUTRAL_LIPID_CATABOLIC_PROCESS	GOBP_NEUTRAL_LIPID_CATABOLIC_PROCESS		41	0.26532647	0.8748407	0.6451613	0.69138306	1.0	1132	tags=10%, list=3%, signal=10%
GOBP_GLYCOSPHINGOLIPID_BIOSYNTHETIC_PROCESS	GOBP_GLYCOSPHINGOLIPID_BIOSYNTHETIC_PROCESS		33	0.27170166	0.87427706	0.6284585	0.6920669	1.0	11417	tags=42%, list=31%, signal=61%
GOBP_WALKING_BEHAVIOR	GOBP_WALKING_BEHAVIOR		31	0.2761467	0.87405276	0.6533066	0.6921033	1.0	2487	tags=13%, list=7%, signal=14%
GOBP_INTERLEUKIN_8_PRODUCTION	GOBP_INTERLEUKIN_8_PRODUCTION		101	0.2399106	0.87388915	0.59840953	0.69199437	1.0	6681	tags=21%, list=18%, signal=25%
GOBP_SKELETAL_MUSCLE_TISSUE_REGENERATION	GOBP_SKELETAL_MUSCLE_TISSUE_REGENERATION		38	0.24675451	0.87348896	0.6302187	0.69230914	1.0	8554	tags=29%, list=23%, signal=38%
GOBP_REGULATION_OF_CALCIUM_MEDIATED_SIGNALING	GOBP_REGULATION_OF_CALCIUM_MEDIATED_SIGNALING		74	0.23402055	0.8730561	0.64	0.69274116	1.0	3909	tags=14%, list=11%, signal=15%
GOBP_MULTICELLULAR_ORGANISM_AGING	GOBP_MULTICELLULAR_ORGANISM_AGING		42	0.25157544	0.8726746	0.67474747	0.69308615	1.0	2672	tags=14%, list=7%, signal=15%
GOBP_DETECTION_OF_ABIOTIC_STIMULUS	GOBP_DETECTION_OF_ABIOTIC_STIMULUS		138	0.21283385	0.8723902	0.71881604	0.69319785	1.0	9975	tags=28%, list=27%, signal=39%
GOBP_POSITIVE_REGULATION_OF_PEPTIDE_SECRETION	GOBP_POSITIVE_REGULATION_OF_PEPTIDE_SECRETION		93	0.22650279	0.8719327	0.70875764	0.69365966	1.0	10168	tags=32%, list=28%, signal=44%
GOBP_POSITIVE_REGULATION_OF_OLIGODENDROCYTE_DIFFERENTIATION	GOBP_POSITIVE_REGULATION_OF_OLIGODENDROCYTE_DIFFERENTIATION		22	0.28251004	0.8718939	0.6501035	0.6933414	1.0	3823	tags=18%, list=10%, signal=20%
GOBP_POSITIVE_REGULATION_OF_T_CELL_MEDIATED_CYTOTOXICITY	GOBP_POSITIVE_REGULATION_OF_T_CELL_MEDIATED_CYTOTOXICITY		30	0.32800734	0.8718487	0.57459676	0.6930323	1.0	7041	tags=37%, list=19%, signal=45%
GOBP_HYALURONAN_METABOLIC_PROCESS	GOBP_HYALURONAN_METABOLIC_PROCESS		28	0.2895589	0.87149155	0.6175869	0.69330424	1.0	8321	tags=29%, list=23%, signal=37%
GOBP_POSITIVE_REGULATION_OF_TRANSCRIPTION_ELONGATION_FROM_RNA_POLYMERASE_II_PROMOTER	GOBP_POSITIVE_REGULATION_OF_TRANSCRIPTION_ELONGATION_FROM_RNA_POLYMERASE_II_PROMOTER		19	0.31745562	0.8714475	0.6321138	0.6929983	1.0	8280	tags=42%, list=22%, signal=54%
GOBP_POSITIVE_REGULATION_OF_PRODUCTION_OF_MOLECULAR_MEDIATOR_OF_IMMUNE_RESPONSE	GOBP_POSITIVE_REGULATION_OF_PRODUCTION_OF_MOLECULAR_MEDIATOR_OF_IMMUNE_RESPONSE		121	0.2442269	0.8710271	0.62	0.6934011	1.0	6496	tags=22%, list=18%, signal=27%
GOBP_NEURAL_CREST_FORMATION	GOBP_NEURAL_CREST_FORMATION		15	0.31659266	0.8706863	0.65483236	0.6936524	1.0	5877	tags=20%, list=16%, signal=24%
GOBP_DORSAL_VENTRAL_NEURAL_TUBE_PATTERNING	GOBP_DORSAL_VENTRAL_NEURAL_TUBE_PATTERNING		22	0.30522728	0.86969393	0.60474306	0.69508314	1.0	7279	tags=27%, list=20%, signal=34%
GOBP_REGULATION_OF_MYELOID_CELL_DIFFERENTIATION	GOBP_REGULATION_OF_MYELOID_CELL_DIFFERENTIATION		207	0.21026045	0.8695991	0.64344263	0.6948605	1.0	5889	tags=18%, list=16%, signal=22%
GOBP_CARBOHYDRATE_CATABOLIC_PROCESS	GOBP_CARBOHYDRATE_CATABOLIC_PROCESS		154	0.21291696	0.8695368	0.6607843	0.6945705	1.0	6548	tags=21%, list=18%, signal=25%
GOBP_REGULATION_OF_INSULIN_SECRETION_INVOLVED_IN_CELLULAR_RESPONSE_TO_GLUCOSE_STIMULUS	GOBP_REGULATION_OF_INSULIN_SECRETION_INVOLVED_IN_CELLULAR_RESPONSE_TO_GLUCOSE_STIMULUS		50	0.2327884	0.8692759	0.67413443	0.6946547	1.0	7200	tags=26%, list=20%, signal=32%
GOBP_RESPONSE_TO_POTASSIUM_ION	GOBP_RESPONSE_TO_POTASSIUM_ION		16	0.31177855	0.8692038	0.6283367	0.6944161	1.0	5326	tags=19%, list=14%, signal=22%
GOBP_REGULATION_OF_TELOMERE_CAPPING	GOBP_REGULATION_OF_TELOMERE_CAPPING		26	0.2802388	0.8691536	0.61885244	0.6941235	1.0	5326	tags=27%, list=14%, signal=31%
GOBP_REGULATION_OF_SMOOTHENED_SIGNALING_PATHWAY	GOBP_REGULATION_OF_SMOOTHENED_SIGNALING_PATHWAY		82	0.25477272	0.86909634	0.6089494	0.69383794	1.0	2002	tags=11%, list=5%, signal=12%
GOBP_REGULATION_OF_PROTEIN_LOCALIZATION_TO_CELL_PERIPHERY	GOBP_REGULATION_OF_PROTEIN_LOCALIZATION_TO_CELL_PERIPHERY		122	0.21828789	0.86836666	0.6628571	0.6948063	1.0	4807	tags=17%, list=13%, signal=20%
GOBP_REGULATION_OF_INTRACELLULAR_STEROID_HORMONE_RECEPTOR_SIGNALING_PATHWAY	GOBP_REGULATION_OF_INTRACELLULAR_STEROID_HORMONE_RECEPTOR_SIGNALING_PATHWAY		71	0.24645782	0.8678709	0.6109937	0.6953514	1.0	4780	tags=18%, list=13%, signal=21%
GOBP_O_GLYCAN_PROCESSING	GOBP_O_GLYCAN_PROCESSING		43	0.26234764	0.86753803	0.6075697	0.69560164	1.0	7368	tags=30%, list=20%, signal=38%
GOBP_EPITHELIAL_CELL_MATURATION	GOBP_EPITHELIAL_CELL_MATURATION		15	0.3057794	0.867473	0.6524272	0.6953456	1.0	9470	tags=40%, list=26%, signal=54%
GOBP_NEGATIVE_REGULATION_OF_LYMPHOCYTE_ACTIVATION	GOBP_NEGATIVE_REGULATION_OF_LYMPHOCYTE_ACTIVATION		159	0.245416	0.86705995	0.59795916	0.6956896	1.0	10011	tags=29%, list=27%, signal=40%
GOBP_REGULATION_OF_PRODUCTION_OF_MOLECULAR_MEDIATOR_OF_IMMUNE_RESPONSE	GOBP_REGULATION_OF_PRODUCTION_OF_MOLECULAR_MEDIATOR_OF_IMMUNE_RESPONSE		168	0.2358874	0.86464006	0.61133605	0.699678	1.0	6496	tags=21%, list=18%, signal=25%
GOBP_MICROTUBULE_BUNDLE_FORMATION	GOBP_MICROTUBULE_BUNDLE_FORMATION		119	0.30292687	0.86433184	0.59387755	0.6998085	1.0	13357	tags=49%, list=36%, signal=76%
GOBP_NEGATIVE_REGULATION_OF_HUMORAL_IMMUNE_RESPONSE	GOBP_NEGATIVE_REGULATION_OF_HUMORAL_IMMUNE_RESPONSE		16	0.32144132	0.86414653	0.60493827	0.69976044	1.0	11690	tags=50%, list=32%, signal=73%
GOBP_NEGATIVE_REGULATION_OF_FATTY_ACID_METABOLIC_PROCESS	GOBP_NEGATIVE_REGULATION_OF_FATTY_ACID_METABOLIC_PROCESS		35	0.25243664	0.8640614	0.6621881	0.6995187	1.0	7894	tags=29%, list=21%, signal=36%
GOBP_REGULATION_OF_VASCULOGENESIS	GOBP_REGULATION_OF_VASCULOGENESIS		16	0.30280071	0.8638123	0.63126254	0.6996154	1.0	4124	tags=19%, list=11%, signal=21%
GOBP_VESICLE_DOCKING_INVOLVED_IN_EXOCYTOSIS	GOBP_VESICLE_DOCKING_INVOLVED_IN_EXOCYTOSIS		36	0.2709046	0.8637235	0.6652632	0.69941735	1.0	2589	tags=11%, list=7%, signal=12%
GOBP_AMYLOID_PRECURSOR_PROTEIN_CATABOLIC_PROCESS	GOBP_AMYLOID_PRECURSOR_PROTEIN_CATABOLIC_PROCESS		64	0.22594628	0.86304677	0.64285713	0.7002696	1.0	8660	tags=27%, list=23%, signal=35%
GOBP_T_CELL_MEDIATED_IMMUNITY	GOBP_T_CELL_MEDIATED_IMMUNITY		111	0.26634258	0.86210495	0.5517928	0.70160633	1.0	7041	tags=24%, list=19%, signal=30%
GOBP_BILE_ACID_AND_BILE_SALT_TRANSPORT	GOBP_BILE_ACID_AND_BILE_SALT_TRANSPORT		31	0.26181942	0.86063784	0.68441814	0.7040069	1.0	1664	tags=10%, list=5%, signal=10%
GOBP_POLYOL_CATABOLIC_PROCESS	GOBP_POLYOL_CATABOLIC_PROCESS		27	0.2706189	0.8603836	0.6603053	0.7041076	1.0	8632	tags=33%, list=23%, signal=43%
GOBP_NEGATIVE_REGULATION_OF_NEURON_APOPTOTIC_PROCESS	GOBP_NEGATIVE_REGULATION_OF_NEURON_APOPTOTIC_PROCESS		145	0.21788193	0.85996276	0.6751968	0.7045285	1.0	9682	tags=28%, list=26%, signal=37%
GOBP_POST_GOLGI_VESICLE_MEDIATED_TRANSPORT	GOBP_POST_GOLGI_VESICLE_MEDIATED_TRANSPORT		106	0.2427614	0.85906416	0.591716	0.7058687	1.0	4919	tags=20%, list=13%, signal=23%
GOBP_NEGATIVE_REGULATION_OF_LYASE_ACTIVITY	GOBP_NEGATIVE_REGULATION_OF_LYASE_ACTIVITY		27	0.25990054	0.85866344	0.6782946	0.706238	1.0	5996	tags=22%, list=16%, signal=27%
GOBP_RESPIRATORY_BURST_INVOLVED_IN_DEFENSE_RESPONSE	GOBP_RESPIRATORY_BURST_INVOLVED_IN_DEFENSE_RESPONSE		15	0.33784404	0.85777956	0.6293996	0.70747185	1.0	2426	tags=13%, list=7%, signal=14%
GOBP_HISTONE_H3_K9_ACETYLATION	GOBP_HISTONE_H3_K9_ACETYLATION		16	0.31536883	0.85759974	0.63776493	0.70741343	1.0	1505	tags=19%, list=4%, signal=20%
GOBP_INNER_EAR_AUDITORY_RECEPTOR_CELL_DIFFERENTIATION	GOBP_INNER_EAR_AUDITORY_RECEPTOR_CELL_DIFFERENTIATION		39	0.25171882	0.85667694	0.67818576	0.7087507	1.0	7196	tags=31%, list=20%, signal=38%
GOBP_ANTIGEN_PROCESSING_AND_PRESENTATION	GOBP_ANTIGEN_PROCESSING_AND_PRESENTATION		103	0.28190634	0.8563897	0.56607497	0.7088893	1.0	11438	tags=40%, list=31%, signal=58%
GOBP_REGULATION_OF_PEPTIDYL_THREONINE_PHOSPHORYLATION	GOBP_REGULATION_OF_PEPTIDYL_THREONINE_PHOSPHORYLATION		42	0.25198	0.856017	0.6673228	0.70920116	1.0	11156	tags=43%, list=30%, signal=61%
GOBP_INTERFERON_ALPHA_PRODUCTION	GOBP_INTERFERON_ALPHA_PRODUCTION		27	0.31076592	0.8558777	0.5979798	0.7090616	1.0	8825	tags=41%, list=24%, signal=54%
GOBP_GANGLIOSIDE_METABOLIC_PROCESS	GOBP_GANGLIOSIDE_METABOLIC_PROCESS		26	0.26766238	0.8558738	0.65464896	0.7086771	1.0	8558	tags=31%, list=23%, signal=40%
GOBP_INTERLEUKIN_12_PRODUCTION	GOBP_INTERLEUKIN_12_PRODUCTION		62	0.28464973	0.8548744	0.6056338	0.71015596	1.0	11243	tags=39%, list=31%, signal=56%
GOBP_PYRIDINE_CONTAINING_COMPOUND_METABOLIC_PROCESS	GOBP_PYRIDINE_CONTAINING_COMPOUND_METABOLIC_PROCESS		39	0.2479576	0.8535311	0.67209774	0.7123439	1.0	9207	tags=36%, list=25%, signal=48%
GOBP_PROTEIN_KINASE_A_SIGNALING	GOBP_PROTEIN_KINASE_A_SIGNALING		34	0.25623113	0.85321814	0.68136275	0.71255374	1.0	5765	tags=21%, list=16%, signal=24%
GOBP_NEGATIVE_REGULATION_OF_SODIUM_ION_TRANSPORT	GOBP_NEGATIVE_REGULATION_OF_SODIUM_ION_TRANSPORT		19	0.287871	0.85236216	0.6354582	0.71376455	1.0	5210	tags=21%, list=14%, signal=25%
GOBP_CARBOHYDRATE_PHOSPHORYLATION	GOBP_CARBOHYDRATE_PHOSPHORYLATION		25	0.2846061	0.85219765	0.64541835	0.71368265	1.0	4349	tags=16%, list=12%, signal=18%
GOBP_SYNAPTIC_VESICLE_MEMBRANE_ORGANIZATION	GOBP_SYNAPTIC_VESICLE_MEMBRANE_ORGANIZATION		26	0.2654385	0.85131466	0.672447	0.71490574	1.0	4244	tags=19%, list=12%, signal=22%
GOBP_MONOSACCHARIDE_CATABOLIC_PROCESS	GOBP_MONOSACCHARIDE_CATABOLIC_PROCESS		41	0.24675894	0.8512297	0.69215685	0.7146908	1.0	8808	tags=34%, list=24%, signal=45%
GOBP_METENCEPHALON_DEVELOPMENT	GOBP_METENCEPHALON_DEVELOPMENT		107	0.22614658	0.850612	0.6659878	0.71547246	1.0	5278	tags=19%, list=14%, signal=22%
GOBP_REGULATION_OF_FEEDING_BEHAVIOR	GOBP_REGULATION_OF_FEEDING_BEHAVIOR		27	0.2570053	0.8492437	0.6836935	0.7176122	1.0	8551	tags=22%, list=23%, signal=29%
GOBP_POSITIVE_REGULATION_OF_INTERFERON_ALPHA_PRODUCTION	GOBP_POSITIVE_REGULATION_OF_INTERFERON_ALPHA_PRODUCTION		21	0.31803426	0.84822834	0.6147541	0.7191055	1.0	8825	tags=43%, list=24%, signal=56%
GOBP_REGULATION_OF_HUMORAL_IMMUNE_RESPONSE	GOBP_REGULATION_OF_HUMORAL_IMMUNE_RESPONSE		45	0.25855756	0.8481191	0.64056224	0.718928	1.0	11690	tags=40%, list=32%, signal=59%
GOBP_PROTEIN_O_LINKED_GLYCOSYLATION	GOBP_PROTEIN_O_LINKED_GLYCOSYLATION		91	0.23305038	0.8475307	0.65234375	0.71964467	1.0	10547	tags=41%, list=29%, signal=57%
GOBP_NUCLEAR_TRANSCRIBED_MRNA_POLY_A_TAIL_SHORTENING	GOBP_NUCLEAR_TRANSCRIBED_MRNA_POLY_A_TAIL_SHORTENING		28	0.27980953	0.8473932	0.6619718	0.7195097	1.0	8924	tags=39%, list=24%, signal=52%
GOBP_NEGATIVE_REGULATION_OF_CD4_POSITIVE_ALPHA_BETA_T_CELL_DIFFERENTIATION	GOBP_NEGATIVE_REGULATION_OF_CD4_POSITIVE_ALPHA_BETA_T_CELL_DIFFERENTIATION		21	0.30405098	0.8467169	0.6474227	0.7203642	1.0	6681	tags=29%, list=18%, signal=35%
GOBP_RESPONSE_TO_COLD	GOBP_RESPONSE_TO_COLD		51	0.22654784	0.8465601	0.6956522	0.7202652	1.0	9631	tags=27%, list=26%, signal=37%
GOBP_POSTSYNAPTIC_MEMBRANE_ORGANIZATION	GOBP_POSTSYNAPTIC_MEMBRANE_ORGANIZATION		36	0.26245302	0.8462494	0.6849315	0.72044086	1.0	11414	tags=50%, list=31%, signal=72%
GOBP_CIRCADIAN_RHYTHM	GOBP_CIRCADIAN_RHYTHM		204	0.21145602	0.84610647	0.6969072	0.7203171	1.0	8557	tags=24%, list=23%, signal=31%
GOBP_REGULATION_OF_SKELETAL_MUSCLE_CELL_DIFFERENTIATION	GOBP_REGULATION_OF_SKELETAL_MUSCLE_CELL_DIFFERENTIATION		20	0.29894945	0.84608585	0.64785993	0.71997	1.0	9166	tags=40%, list=25%, signal=53%
GOBP_POSITIVE_REGULATION_OF_PHOSPHATASE_ACTIVITY	GOBP_POSITIVE_REGULATION_OF_PHOSPHATASE_ACTIVITY		36	0.26650375	0.84561646	0.6407186	0.72044903	1.0	1385	tags=11%, list=4%, signal=12%
GOBP_G0_TO_G1_TRANSITION	GOBP_G0_TO_G1_TRANSITION		17	0.28780943	0.84555143	0.65742576	0.72018033	1.0	8554	tags=35%, list=23%, signal=46%
GOBP_NEUTRAL_AMINO_ACID_TRANSPORT	GOBP_NEUTRAL_AMINO_ACID_TRANSPORT		51	0.23621443	0.845463	0.7162978	0.7199426	1.0	7405	tags=27%, list=20%, signal=34%
GOBP_PROTEIN_TRIMERIZATION	GOBP_PROTEIN_TRIMERIZATION		17	0.28446892	0.8450387	0.68958336	0.72030884	1.0	6351	tags=29%, list=17%, signal=36%
GOBP_NEGATIVE_REGULATION_OF_B_CELL_PROLIFERATION	GOBP_NEGATIVE_REGULATION_OF_B_CELL_PROLIFERATION		18	0.3369996	0.8442909	0.63190186	0.7213001	1.0	6516	tags=22%, list=18%, signal=27%
GOBP_POSITIVE_REGULATION_OF_LYMPHOCYTE_MEDIATED_IMMUNITY	GOBP_POSITIVE_REGULATION_OF_LYMPHOCYTE_MEDIATED_IMMUNITY		115	0.25700238	0.8438554	0.61264825	0.7217469	1.0	7571	tags=25%, list=21%, signal=32%
GOBP_INFLAMMASOME_COMPLEX_ASSEMBLY	GOBP_INFLAMMASOME_COMPLEX_ASSEMBLY		25	0.29045698	0.843231	0.65280664	0.7224532	1.0	5861	tags=24%, list=16%, signal=29%
GOBP_IRON_ION_TRANSMEMBRANE_TRANSPORT	GOBP_IRON_ION_TRANSMEMBRANE_TRANSPORT		22	0.27540088	0.842687	0.6720322	0.72305226	1.0	5879	tags=18%, list=16%, signal=22%
GOBP_POSITIVE_REGULATION_OF_REGULATORY_T_CELL_DIFFERENTIATION	GOBP_POSITIVE_REGULATION_OF_REGULATORY_T_CELL_DIFFERENTIATION		20	0.33257172	0.84254664	0.60251045	0.722919	1.0	7041	tags=25%, list=19%, signal=31%
GOBP_ORGANIC_ANION_TRANSPORT	GOBP_ORGANIC_ANION_TRANSPORT		362	0.18695794	0.8421033	0.8116233	0.7233434	1.0	8870	tags=25%, list=24%, signal=33%
GOBP_POSITIVE_REGULATION_OF_PROTEIN_ACETYLATION	GOBP_POSITIVE_REGULATION_OF_PROTEIN_ACETYLATION		47	0.245034	0.84133464	0.6594912	0.7243897	1.0	4816	tags=19%, list=13%, signal=22%
GOBP_NEGATIVE_REGULATION_OF_ALPHA_BETA_T_CELL_DIFFERENTIATION	GOBP_NEGATIVE_REGULATION_OF_ALPHA_BETA_T_CELL_DIFFERENTIATION		25	0.28288847	0.8411022	0.65531063	0.72443944	1.0	6864	tags=28%, list=19%, signal=34%
GOBP_ENTRY_INTO_HOST	GOBP_ENTRY_INTO_HOST		154	0.2221422	0.840509	0.6745562	0.72516245	1.0	5966	tags=21%, list=16%, signal=25%
GOBP_NEUROTRANSMITTER_RECEPTOR_TRANSPORT_TO_PLASMA_MEMBRANE	GOBP_NEUROTRANSMITTER_RECEPTOR_TRANSPORT_TO_PLASMA_MEMBRANE		16	0.29538974	0.83997476	0.6686747	0.72584814	1.0	5324	tags=25%, list=14%, signal=29%
GOBP_CARDIAC_MUSCLE_CELL_MEMBRANE_REPOLARIZATION	GOBP_CARDIAC_MUSCLE_CELL_MEMBRANE_REPOLARIZATION		39	0.24651688	0.8392482	0.68041235	0.7267886	1.0	4947	tags=15%, list=13%, signal=18%
GOBP_REGULATION_OF_DENDRITE_DEVELOPMENT	GOBP_REGULATION_OF_DENDRITE_DEVELOPMENT		98	0.23094977	0.8385188	0.6875	0.72775584	1.0	4778	tags=15%, list=13%, signal=18%
GOBP_CELLULAR_RESPONSE_TO_OSMOTIC_STRESS	GOBP_CELLULAR_RESPONSE_TO_OSMOTIC_STRESS		40	0.24034363	0.8379952	0.69184893	0.72834384	1.0	6372	tags=25%, list=17%, signal=30%
GOBP_NECROTIC_CELL_DEATH	GOBP_NECROTIC_CELL_DEATH		62	0.21970083	0.8377745	0.70731705	0.7283802	1.0	10733	tags=31%, list=29%, signal=43%
GOBP_REGULATION_OF_CHROMATIN_ORGANIZATION	GOBP_REGULATION_OF_CHROMATIN_ORGANIZATION		45	0.2755244	0.8376945	0.6204082	0.72812575	1.0	12353	tags=53%, list=34%, signal=80%
GOBP_NEGATIVE_REGULATION_OF_INTERLEUKIN_10_PRODUCTION	GOBP_NEGATIVE_REGULATION_OF_INTERLEUKIN_10_PRODUCTION		22	0.30377197	0.8363945	0.61523044	0.7301416	1.0	8281	tags=27%, list=22%, signal=35%
GOBP_REPRODUCTIVE_SYSTEM_DEVELOPMENT	GOBP_REPRODUCTIVE_SYSTEM_DEVELOPMENT		437	0.18984129	0.8362891	0.7605634	0.7299288	1.0	8554	tags=24%, list=23%, signal=31%
GOBP_POSITIVE_REGULATION_OF_GLIAL_CELL_DIFFERENTIATION	GOBP_POSITIVE_REGULATION_OF_GLIAL_CELL_DIFFERENTIATION		40	0.24017544	0.83611923	0.7066116	0.7298547	1.0	5999	tags=23%, list=16%, signal=27%
GOBP_GOLGI_TO_VACUOLE_TRANSPORT	GOBP_GOLGI_TO_VACUOLE_TRANSPORT		20	0.29586342	0.83564425	0.6545802	0.730348	1.0	4919	tags=25%, list=13%, signal=29%
GOBP_REGULATION_OF_LYASE_ACTIVITY	GOBP_REGULATION_OF_LYASE_ACTIVITY		51	0.22552477	0.8348461	0.75628626	0.7314268	1.0	5996	tags=22%, list=16%, signal=26%
GOBP_NEGATIVE_REGULATION_OF_SIGNAL_TRANSDUCTION_IN_ABSENCE_OF_LIGAND	GOBP_NEGATIVE_REGULATION_OF_SIGNAL_TRANSDUCTION_IN_ABSENCE_OF_LIGAND		33	0.2409724	0.8335736	0.72124755	0.7334021	1.0	8180	tags=27%, list=22%, signal=35%
GOBP_SOMITE_DEVELOPMENT	GOBP_SOMITE_DEVELOPMENT		84	0.24269107	0.8328396	0.6944444	0.7343181	1.0	7701	tags=27%, list=21%, signal=35%
GOBP_PROTEIN_HETEROOLIGOMERIZATION	GOBP_PROTEIN_HETEROOLIGOMERIZATION		27	0.25257093	0.8319659	0.72727275	0.7355203	1.0	9357	tags=41%, list=25%, signal=55%
GOBP_FATTY_ACID_TRANSMEMBRANE_TRANSPORT	GOBP_FATTY_ACID_TRANSMEMBRANE_TRANSPORT		18	0.28961438	0.8319429	0.68049794	0.73517627	1.0	4165	tags=22%, list=11%, signal=25%
GOBP_PROTEIN_O_LINKED_MANNOSYLATION	GOBP_PROTEIN_O_LINKED_MANNOSYLATION		17	0.3013986	0.83114034	0.6884328	0.7362137	1.0	10547	tags=47%, list=29%, signal=66%
GOBP_REGULATION_OF_HYDROGEN_PEROXIDE_METABOLIC_PROCESS	GOBP_REGULATION_OF_HYDROGEN_PEROXIDE_METABOLIC_PROCESS		20	0.28004774	0.83092356	0.67427385	0.73623675	1.0	13012	tags=50%, list=35%, signal=77%
GOBP_ICOSANOID_TRANSPORT	GOBP_ICOSANOID_TRANSPORT		54	0.22692366	0.8307935	0.757874	0.73607236	1.0	8870	tags=30%, list=24%, signal=39%
GOBP_CEREBRAL_CORTEX_CELL_MIGRATION	GOBP_CEREBRAL_CORTEX_CELL_MIGRATION		44	0.25909996	0.8296765	0.6886598	0.7377193	1.0	6958	tags=23%, list=19%, signal=28%
GOBP_REGULATION_OF_FATTY_ACID_BIOSYNTHETIC_PROCESS	GOBP_REGULATION_OF_FATTY_ACID_BIOSYNTHETIC_PROCESS		49	0.22726901	0.82891613	0.73185486	0.7387795	1.0	7894	tags=24%, list=21%, signal=31%
GOBP_STEROL_METABOLIC_PROCESS	GOBP_STEROL_METABOLIC_PROCESS		155	0.20773232	0.82708454	0.75243664	0.7418647	1.0	2911	tags=12%, list=8%, signal=13%
GOBP_VITAMIN_CATABOLIC_PROCESS	GOBP_VITAMIN_CATABOLIC_PROCESS		16	0.29537958	0.8270446	0.69246864	0.7415473	1.0	11783	tags=44%, list=32%, signal=64%
GOBP_POSITIVE_REGULATION_OF_REACTIVE_OXYGEN_SPECIES_METABOLIC_PROCESS	GOBP_POSITIVE_REGULATION_OF_REACTIVE_OXYGEN_SPECIES_METABOLIC_PROCESS		68	0.23276527	0.82687813	0.67967147	0.74144375	1.0	7447	tags=25%, list=20%, signal=31%
GOBP_POSITIVE_REGULATION_OF_RESPONSE_TO_BIOTIC_STIMULUS	GOBP_POSITIVE_REGULATION_OF_RESPONSE_TO_BIOTIC_STIMULUS		177	0.23337622	0.8260493	0.6494845	0.7425961	1.0	7228	tags=23%, list=20%, signal=28%
GOBP_DENDRITE_EXTENSION	GOBP_DENDRITE_EXTENSION		36	0.25775495	0.82579744	0.71252567	0.74267006	1.0	10037	tags=36%, list=27%, signal=50%
GOBP_NEGATIVE_REGULATION_OF_NERVOUS_SYSTEM_PROCESS	GOBP_NEGATIVE_REGULATION_OF_NERVOUS_SYSTEM_PROCESS		19	0.27501112	0.8246446	0.71626985	0.7444856	1.0	12463	tags=47%, list=34%, signal=72%
GOBP_GROOMING_BEHAVIOR	GOBP_GROOMING_BEHAVIOR		18	0.27181634	0.82451534	0.7173913	0.7443333	1.0	8495	tags=28%, list=23%, signal=36%
GOBP_POSITIVE_REGULATION_OF_EXOSOMAL_SECRETION	GOBP_POSITIVE_REGULATION_OF_EXOSOMAL_SECRETION		15	0.29493597	0.8232629	0.6699605	0.7462852	1.0	5884	tags=20%, list=16%, signal=24%
GOBP_LEFT_RIGHT_PATTERN_FORMATION	GOBP_LEFT_RIGHT_PATTERN_FORMATION		22	0.27592945	0.8229943	0.7079832	0.74637246	1.0	7742	tags=32%, list=21%, signal=40%
GOBP_POSITIVE_REGULATION_OF_DENDRITIC_SPINE_MORPHOGENESIS	GOBP_POSITIVE_REGULATION_OF_DENDRITIC_SPINE_MORPHOGENESIS		19	0.28885186	0.8222695	0.6721311	0.7473086	1.0	9424	tags=32%, list=26%, signal=42%
GOBP_RETROGRADE_AXONAL_TRANSPORT	GOBP_RETROGRADE_AXONAL_TRANSPORT		21	0.28531218	0.8221629	0.6732283	0.7470987	1.0	2080	tags=14%, list=6%, signal=15%
GOBP_REGULATION_OF_SYNCYTIUM_FORMATION_BY_PLASMA_MEMBRANE_FUSION	GOBP_REGULATION_OF_SYNCYTIUM_FORMATION_BY_PLASMA_MEMBRANE_FUSION		30	0.267418	0.8219658	0.6719057	0.74702597	1.0	6771	tags=20%, list=18%, signal=24%
GOBP_ARGININE_METABOLIC_PROCESS	GOBP_ARGININE_METABOLIC_PROCESS		19	0.2626668	0.8218414	0.7218045	0.7468538	1.0	11855	tags=53%, list=32%, signal=78%
GOBP_REGULATION_OF_EXOCYTOSIS	GOBP_REGULATION_OF_EXOCYTOSIS		202	0.1999599	0.8215417	0.7450199	0.7469692	1.0	4478	tags=13%, list=12%, signal=15%
GOBP_REGULATION_OF_NIK_NF_KAPPAB_SIGNALING	GOBP_REGULATION_OF_NIK_NF_KAPPAB_SIGNALING		108	0.2203881	0.8203055	0.6614173	0.74886405	1.0	3278	tags=13%, list=9%, signal=14%
GOBP_REGULATION_OF_MAMMARY_GLAND_EPITHELIAL_CELL_PROLIFERATION	GOBP_REGULATION_OF_MAMMARY_GLAND_EPITHELIAL_CELL_PROLIFERATION		15	0.27974993	0.8197867	0.7280164	0.7494201	1.0	13737	tags=60%, list=37%, signal=96%
GOBP_TYROSINE_METABOLIC_PROCESS	GOBP_TYROSINE_METABOLIC_PROCESS		15	0.29475185	0.81955266	0.6893004	0.7494278	1.0	7995	tags=33%, list=22%, signal=43%
GOBP_PROTEIN_TARGETING_TO_LYSOSOME	GOBP_PROTEIN_TARGETING_TO_LYSOSOME		23	0.27412188	0.81941694	0.68217057	0.7492739	1.0	4354	tags=17%, list=12%, signal=20%
GOBP_REGULATION_OF_DNA_METHYLATION_DEPENDENT_HETEROCHROMATIN_ASSEMBLY	GOBP_REGULATION_OF_DNA_METHYLATION_DEPENDENT_HETEROCHROMATIN_ASSEMBLY		18	0.31235743	0.81931746	0.6557377	0.7490574	1.0	12353	tags=56%, list=34%, signal=84%
GOBP_RESPONSE_TO_PROTOZOAN	GOBP_RESPONSE_TO_PROTOZOAN		27	0.30705664	0.81844753	0.6700405	0.75023216	1.0	10431	tags=33%, list=28%, signal=46%
GOBP_GLYCEROLIPID_BIOSYNTHETIC_PROCESS	GOBP_GLYCEROLIPID_BIOSYNTHETIC_PROCESS		252	0.1997557	0.81798816	0.72254336	0.75066644	1.0	5474	tags=17%, list=15%, signal=20%
GOBP_POSITIVE_REGULATION_OF_NEURON_MIGRATION	GOBP_POSITIVE_REGULATION_OF_NEURON_MIGRATION		16	0.3097108	0.8174086	0.6390532	0.751329	1.0	10317	tags=50%, list=28%, signal=69%
GOBP_HEAT_GENERATION	GOBP_HEAT_GENERATION		16	0.29608023	0.817406	0.7096115	0.7509402	1.0	9091	tags=31%, list=25%, signal=41%
GOBP_REGULATION_OF_CYCLASE_ACTIVITY	GOBP_REGULATION_OF_CYCLASE_ACTIVITY		53	0.22802301	0.8169413	0.75449103	0.75139225	1.0	5996	tags=21%, list=16%, signal=25%
GOBP_MACROPHAGE_ACTIVATION_INVOLVED_IN_IMMUNE_RESPONSE	GOBP_MACROPHAGE_ACTIVATION_INVOLVED_IN_IMMUNE_RESPONSE		18	0.31952438	0.81493354	0.6614173	0.7545902	1.0	4217	tags=22%, list=11%, signal=25%
GOBP_SPLEEN_DEVELOPMENT	GOBP_SPLEEN_DEVELOPMENT		34	0.25384218	0.8146891	0.734127	0.7546747	1.0	4927	tags=21%, list=13%, signal=24%
GOBP_REGULATORY_T_CELL_DIFFERENTIATION	GOBP_REGULATORY_T_CELL_DIFFERENTIATION		35	0.2808391	0.81419486	0.65	0.7552251	1.0	10659	tags=34%, list=29%, signal=48%
GOBP_REGULATION_OF_NUCLEOBASE_CONTAINING_COMPOUND_TRANSPORT	GOBP_REGULATION_OF_NUCLEOBASE_CONTAINING_COMPOUND_TRANSPORT		15	0.3467668	0.81382936	0.6666667	0.75549084	1.0	11159	tags=53%, list=30%, signal=76%
GOBP_RETINA_MORPHOGENESIS_IN_CAMERA_TYPE_EYE	GOBP_RETINA_MORPHOGENESIS_IN_CAMERA_TYPE_EYE		57	0.22530189	0.81327766	0.78252035	0.7560969	1.0	8134	tags=26%, list=22%, signal=34%
GOBP_KERATAN_SULFATE_METABOLIC_PROCESS	GOBP_KERATAN_SULFATE_METABOLIC_PROCESS		18	0.28673357	0.8129765	0.71320754	0.7561984	1.0	6666	tags=28%, list=18%, signal=34%
GOBP_RHYTHMIC_PROCESS	GOBP_RHYTHMIC_PROCESS		297	0.19686097	0.81196463	0.786	0.7576376	1.0	4970	tags=15%, list=13%, signal=17%
GOBP_MEMBRANE_REPOLARIZATION	GOBP_MEMBRANE_REPOLARIZATION		50	0.23161802	0.8109148	0.7583333	0.75914645	1.0	4947	tags=14%, list=13%, signal=16%
GOBP_ORGANIC_ACID_TRANSPORT	GOBP_ORGANIC_ACID_TRANSPORT		323	0.18273999	0.8095711	0.847561	0.7611744	1.0	8870	tags=25%, list=24%, signal=33%
GOBP_NEGATIVE_REGULATION_OF_TYPE_I_INTERFERON_PRODUCTION	GOBP_NEGATIVE_REGULATION_OF_TYPE_I_INTERFERON_PRODUCTION		31	0.2582774	0.8093833	0.6976744	0.76110625	1.0	8770	tags=29%, list=24%, signal=38%
GOBP_N_GLYCAN_PROCESSING	GOBP_N_GLYCAN_PROCESSING		19	0.28274202	0.8078008	0.70866144	0.7635868	1.0	8558	tags=32%, list=23%, signal=41%
GOBP_LENS_MORPHOGENESIS_IN_CAMERA_TYPE_EYE	GOBP_LENS_MORPHOGENESIS_IN_CAMERA_TYPE_EYE		22	0.27781117	0.8077743	0.7164461	0.7632347	1.0	5515	tags=27%, list=15%, signal=32%
GOBP_NIK_NF_KAPPAB_SIGNALING	GOBP_NIK_NF_KAPPAB_SIGNALING		139	0.21162799	0.80593437	0.697446	0.76618224	1.0	5236	tags=16%, list=14%, signal=18%
GOBP_NEGATIVE_REGULATION_OF_SMOOTH_MUSCLE_CELL_DIFFERENTIATION	GOBP_NEGATIVE_REGULATION_OF_SMOOTH_MUSCLE_CELL_DIFFERENTIATION		21	0.2691599	0.80481666	0.7058824	0.76783794	1.0	9401	tags=29%, list=26%, signal=38%
GOBP_SKELETAL_MUSCLE_CELL_DIFFERENTIATION	GOBP_SKELETAL_MUSCLE_CELL_DIFFERENTIATION		65	0.24101116	0.80474234	0.7334669	0.76756775	1.0	7279	tags=28%, list=20%, signal=34%
GOBP_REGULATION_OF_MONOCYTE_CHEMOTAXIS	GOBP_REGULATION_OF_MONOCYTE_CHEMOTAXIS		28	0.28818387	0.80424726	0.67898834	0.7680407	1.0	1359	tags=11%, list=4%, signal=11%
GOBP_SYNAPTIC_TRANSMISSION_CHOLINERGIC	GOBP_SYNAPTIC_TRANSMISSION_CHOLINERGIC		29	0.24880716	0.8042309	0.74693877	0.7676722	1.0	1801	tags=10%, list=5%, signal=11%
GOBP_REGULATION_OF_BIOLOGICAL_PROCESS_INVOLVED_IN_SYMBIOTIC_INTERACTION	GOBP_REGULATION_OF_BIOLOGICAL_PROCESS_INVOLVED_IN_SYMBIOTIC_INTERACTION		56	0.23880334	0.8035949	0.7337526	0.76840657	1.0	7568	tags=25%, list=21%, signal=31%
GOBP_MYELOID_LEUKOCYTE_CYTOKINE_PRODUCTION	GOBP_MYELOID_LEUKOCYTE_CYTOKINE_PRODUCTION		29	0.2677521	0.80319464	0.69375	0.768706	1.0	10766	tags=45%, list=29%, signal=63%
GOBP_RESPONSE_TO_DIETARY_EXCESS	GOBP_RESPONSE_TO_DIETARY_EXCESS		29	0.25247654	0.80185515	0.7758985	0.7707384	1.0	9631	tags=34%, list=26%, signal=47%
GOBP_LYMPHOCYTE_ACTIVATION_INVOLVED_IN_IMMUNE_RESPONSE	GOBP_LYMPHOCYTE_ACTIVATION_INVOLVED_IN_IMMUNE_RESPONSE		199	0.22418816	0.80142105	0.6802444	0.7711244	1.0	7041	tags=21%, list=19%, signal=26%
GOBP_DOPAMINERGIC_NEURON_DIFFERENTIATION	GOBP_DOPAMINERGIC_NEURON_DIFFERENTIATION		37	0.252337	0.7996512	0.7640232	0.7739155	1.0	11607	tags=41%, list=31%, signal=59%
GOBP_TONGUE_DEVELOPMENT	GOBP_TONGUE_DEVELOPMENT		20	0.29300296	0.79911363	0.70254403	0.774508	1.0	6422	tags=30%, list=17%, signal=36%
GOBP_ACIDIC_AMINO_ACID_TRANSPORT	GOBP_ACIDIC_AMINO_ACID_TRANSPORT		63	0.21822372	0.7989634	0.76516634	0.7743546	1.0	8548	tags=29%, list=23%, signal=37%
GOBP_REGULATION_OF_LYMPHOCYTE_DIFFERENTIATION	GOBP_REGULATION_OF_LYMPHOCYTE_DIFFERENTIATION		179	0.21844442	0.7988633	0.6673228	0.774134	1.0	7424	tags=23%, list=20%, signal=29%
GOBP_XENOBIOTIC_CATABOLIC_PROCESS	GOBP_XENOBIOTIC_CATABOLIC_PROCESS		25	0.26045528	0.7978861	0.74181116	0.77548695	1.0	10302	tags=28%, list=28%, signal=39%
GOBP_NEGATIVE_REGULATION_OF_LEUKOCYTE_MEDIATED_IMMUNITY	GOBP_NEGATIVE_REGULATION_OF_LEUKOCYTE_MEDIATED_IMMUNITY		67	0.26155594	0.7977866	0.64315355	0.7752857	1.0	6327	tags=21%, list=17%, signal=25%
GOBP_POSITIVE_REGULATION_OF_NEUROBLAST_PROLIFERATION	GOBP_POSITIVE_REGULATION_OF_NEUROBLAST_PROLIFERATION		24	0.26046073	0.7977274	0.72908366	0.77499616	1.0	10606	tags=42%, list=29%, signal=58%
GOBP_REGULATION_OF_LOW_DENSITY_LIPOPROTEIN_PARTICLE_CLEARANCE	GOBP_REGULATION_OF_LOW_DENSITY_LIPOPROTEIN_PARTICLE_CLEARANCE		20	0.269374	0.7970894	0.78205127	0.77570915	1.0	1713	tags=10%, list=5%, signal=10%
GOBP_POSITIVE_REGULATION_OF_COLD_INDUCED_THERMOGENESIS	GOBP_POSITIVE_REGULATION_OF_COLD_INDUCED_THERMOGENESIS		98	0.20544966	0.79594755	0.8102041	0.77731985	1.0	7835	tags=24%, list=21%, signal=31%
GOBP_POSITIVE_REGULATION_OF_NUCLEOTIDE_BIOSYNTHETIC_PROCESS	GOBP_POSITIVE_REGULATION_OF_NUCLEOTIDE_BIOSYNTHETIC_PROCESS		24	0.24597856	0.79541886	0.78512394	0.7778503	1.0	4085	tags=13%, list=11%, signal=14%
GOBP_PROTEIN_LOCALIZATION_TO_CYTOSKELETON	GOBP_PROTEIN_LOCALIZATION_TO_CYTOSKELETON		58	0.2475131	0.79541296	0.691023	0.7774585	1.0	8413	tags=33%, list=23%, signal=42%
GOBP_POSITIVE_REGULATION_OF_LEUKOCYTE_MEDIATED_IMMUNITY	GOBP_POSITIVE_REGULATION_OF_LEUKOCYTE_MEDIATED_IMMUNITY		137	0.2385392	0.79531276	0.6503906	0.777254	1.0	8180	tags=26%, list=22%, signal=34%
GOBP_LIVER_MORPHOGENESIS	GOBP_LIVER_MORPHOGENESIS		23	0.26098403	0.7952577	0.7480159	0.77695286	1.0	11988	tags=43%, list=33%, signal=64%
GOBP_REGULATION_OF_INTRACELLULAR_ESTROGEN_RECEPTOR_SIGNALING_PATHWAY	GOBP_REGULATION_OF_INTRACELLULAR_ESTROGEN_RECEPTOR_SIGNALING_PATHWAY		35	0.24305789	0.7950866	0.7270916	0.7768608	1.0	7228	tags=23%, list=20%, signal=28%
GOBP_POSTSYNAPTIC_SIGNAL_TRANSDUCTION	GOBP_POSTSYNAPTIC_SIGNAL_TRANSDUCTION		37	0.23776147	0.7946275	0.77575755	0.7773209	1.0	12216	tags=43%, list=33%, signal=65%
GOBP_REGULATION_OF_T_CELL_DIFFERENTIATION	GOBP_REGULATION_OF_T_CELL_DIFFERENTIATION		149	0.22145686	0.7943701	0.66533864	0.7773895	1.0	7424	tags=24%, list=20%, signal=30%
GOBP_RESPONSE_TO_MUSCLE_ACTIVITY	GOBP_RESPONSE_TO_MUSCLE_ACTIVITY		21	0.25720853	0.7942074	0.73221755	0.7772831	1.0	10642	tags=38%, list=29%, signal=54%
GOBP_INTERLEUKIN_4_PRODUCTION	GOBP_INTERLEUKIN_4_PRODUCTION		33	0.2697375	0.79407936	0.6782787	0.7771068	1.0	7424	tags=24%, list=20%, signal=30%
GOBP_REGULATION_OF_LEUKOCYTE_MEDIATED_IMMUNITY	GOBP_REGULATION_OF_LEUKOCYTE_MEDIATED_IMMUNITY		235	0.22720605	0.7920231	0.6566265	0.7803113	1.0	7571	tags=23%, list=21%, signal=28%
GOBP_HEPARIN_METABOLIC_PROCESS	GOBP_HEPARIN_METABOLIC_PROCESS		15	0.29724696	0.7913512	0.71031743	0.7811284	1.0	1329	tags=13%, list=4%, signal=14%
GOBP_PHOSPHATE_ION_TRANSPORT	GOBP_PHOSPHATE_ION_TRANSPORT		26	0.24378371	0.79126066	0.7657841	0.78088754	1.0	4281	tags=15%, list=12%, signal=17%
GOBP_REGULATION_OF_PODOSOME_ASSEMBLY	GOBP_REGULATION_OF_PODOSOME_ASSEMBLY		15	0.28669626	0.79103976	0.712	0.78090096	1.0	8988	tags=33%, list=24%, signal=44%
GOBP_MONOCARBOXYLIC_ACID_TRANSPORT	GOBP_MONOCARBOXYLIC_ACID_TRANSPORT		117	0.1934352	0.79073364	0.8871595	0.7810525	1.0	8870	tags=26%, list=24%, signal=34%
GOBP_REGULATION_OF_RECEPTOR_SIGNALING_PATHWAY_VIA_STAT	GOBP_REGULATION_OF_RECEPTOR_SIGNALING_PATHWAY_VIA_STAT		114	0.2052625	0.7905992	0.8212766	0.78089386	1.0	8971	tags=27%, list=24%, signal=36%
GOBP_AMYLOID_BETA_FORMATION	GOBP_AMYLOID_BETA_FORMATION		52	0.21248174	0.7905563	0.7766798	0.78057295	1.0	8660	tags=25%, list=23%, signal=33%
GOBP_POSITIVE_REGULATION_OF_VOLTAGE_GATED_POTASSIUM_CHANNEL_ACTIVITY	GOBP_POSITIVE_REGULATION_OF_VOLTAGE_GATED_POTASSIUM_CHANNEL_ACTIVITY		17	0.27503538	0.79015225	0.75680935	0.78085935	1.0	9710	tags=29%, list=26%, signal=40%
GOBP_POSITIVE_REGULATION_OF_EPIDERMAL_CELL_DIFFERENTIATION	GOBP_POSITIVE_REGULATION_OF_EPIDERMAL_CELL_DIFFERENTIATION		27	0.23637997	0.79014856	0.7752381	0.78046465	1.0	5654	tags=19%, list=15%, signal=22%
GOBP_POSITIVE_REGULATION_OF_ORGANIC_ACID_TRANSPORT	GOBP_POSITIVE_REGULATION_OF_ORGANIC_ACID_TRANSPORT		45	0.22027908	0.7880216	0.79615384	0.7838388	1.0	9435	tags=29%, list=26%, signal=39%
GOBP_REGULATION_OF_FLAGELLATED_SPERM_MOTILITY	GOBP_REGULATION_OF_FLAGELLATED_SPERM_MOTILITY		20	0.26767477	0.78636175	0.76982594	0.7864293	1.0	4836	tags=20%, list=13%, signal=23%
GOBP_PYRIDINE_NUCLEOTIDE_METABOLIC_PROCESS	GOBP_PYRIDINE_NUCLEOTIDE_METABOLIC_PROCESS		32	0.24149683	0.7861848	0.76506025	0.7863226	1.0	11787	tags=47%, list=32%, signal=69%
GOBP_REGULATION_OF_RECEPTOR_INTERNALIZATION	GOBP_REGULATION_OF_RECEPTOR_INTERNALIZATION		59	0.2043676	0.78460735	0.83365947	0.788655	1.0	6649	tags=20%, list=18%, signal=25%
GOBP_PROGRAMMED_NECROTIC_CELL_DEATH	GOBP_PROGRAMMED_NECROTIC_CELL_DEATH		47	0.22107866	0.7837529	0.7586207	0.78973216	1.0	10286	tags=28%, list=28%, signal=38%
GOBP_CLATHRIN_COAT_ASSEMBLY	GOBP_CLATHRIN_COAT_ASSEMBLY		18	0.25844482	0.78278923	0.7746479	0.79101694	1.0	1974	tags=11%, list=5%, signal=12%
GOBP_ACROSOME_REACTION	GOBP_ACROSOME_REACTION		40	0.22103572	0.7822959	0.8322851	0.7914806	1.0	6929	tags=20%, list=19%, signal=25%
GOBP_REGULATION_OF_LAMELLIPODIUM_ASSEMBLY	GOBP_REGULATION_OF_LAMELLIPODIUM_ASSEMBLY		40	0.2371495	0.78116786	0.7623967	0.79302806	1.0	6633	tags=25%, list=18%, signal=30%
GOBP_REGULATION_OF_HUMORAL_IMMUNE_RESPONSE_MEDIATED_BY_CIRCULATING_IMMUNOGLOBULIN	GOBP_REGULATION_OF_HUMORAL_IMMUNE_RESPONSE_MEDIATED_BY_CIRCULATING_IMMUNOGLOBULIN		18	0.29147807	0.7803921	0.7095436	0.7940111	1.0	12421	tags=56%, list=34%, signal=84%
GOBP_POSITIVE_REGULATION_OF_ANION_TRANSPORT	GOBP_POSITIVE_REGULATION_OF_ANION_TRANSPORT		49	0.21653639	0.7803804	0.79843444	0.79362345	1.0	6954	tags=20%, list=19%, signal=25%
GOBP_DENTATE_GYRUS_DEVELOPMENT	GOBP_DENTATE_GYRUS_DEVELOPMENT		17	0.27229992	0.77864665	0.7664671	0.7961812	1.0	5876	tags=24%, list=16%, signal=28%
GOBP_POSITIVE_REGULATION_OF_INSULIN_SECRETION_INVOLVED_IN_CELLULAR_RESPONSE_TO_GLUCOSE_STIMULUS	GOBP_POSITIVE_REGULATION_OF_INSULIN_SECRETION_INVOLVED_IN_CELLULAR_RESPONSE_TO_GLUCOSE_STIMULUS		27	0.2427058	0.77849704	0.8218029	0.79602396	1.0	7200	tags=30%, list=20%, signal=37%
GOBP_ANTIMICROBIAL_HUMORAL_RESPONSE	GOBP_ANTIMICROBIAL_HUMORAL_RESPONSE		123	0.21709773	0.7784762	0.8340081	0.795656	1.0	8770	tags=25%, list=24%, signal=33%
GOBP_REGULATION_OF_SODIUM_ION_TRANSMEMBRANE_TRANSPORT	GOBP_REGULATION_OF_SODIUM_ION_TRANSMEMBRANE_TRANSPORT		65	0.20715404	0.77825505	0.81765836	0.7956391	1.0	3336	tags=11%, list=9%, signal=12%
GOBP_LYMPHOCYTE_HOMEOSTASIS	GOBP_LYMPHOCYTE_HOMEOSTASIS		64	0.2280128	0.77764845	0.7371541	0.796288	1.0	10340	tags=34%, list=28%, signal=48%
GOBP_ACTIVATED_T_CELL_PROLIFERATION	GOBP_ACTIVATED_T_CELL_PROLIFERATION		49	0.2255323	0.7768151	0.75359344	0.79741174	1.0	3278	tags=10%, list=9%, signal=11%
GOBP_TROPHOBLAST_CELL_MIGRATION	GOBP_TROPHOBLAST_CELL_MIGRATION		17	0.25996685	0.77646774	0.7777778	0.7976077	1.0	2814	tags=12%, list=8%, signal=13%
GOBP_IMMUNOGLOBULIN_PRODUCTION	GOBP_IMMUNOGLOBULIN_PRODUCTION		215	0.23350884	0.7759048	0.68623483	0.7981274	1.0	9291	tags=27%, list=25%, signal=36%
GOBP_NEGATIVE_REGULATION_OF_RESPONSE_TO_CYTOKINE_STIMULUS	GOBP_NEGATIVE_REGULATION_OF_RESPONSE_TO_CYTOKINE_STIMULUS		88	0.20142159	0.77377224	0.7976424	0.8013896	1.0	4701	tags=15%, list=13%, signal=17%
GOBP_REGULATION_OF_CHROMATIN_ASSEMBLY_OR_DISASSEMBLY	GOBP_REGULATION_OF_CHROMATIN_ASSEMBLY_OR_DISASSEMBLY		36	0.25718582	0.77352035	0.71020406	0.80142236	1.0	12353	tags=50%, list=34%, signal=75%
GOBP_RESPONSE_TO_INTERFERON_GAMMA	GOBP_RESPONSE_TO_INTERFERON_GAMMA		138	0.2259548	0.7724307	0.6895874	0.80292994	1.0	12369	tags=41%, list=34%, signal=61%
GOBP_POSITIVE_REGULATION_OF_SYNCYTIUM_FORMATION_BY_PLASMA_MEMBRANE_FUSION	GOBP_POSITIVE_REGULATION_OF_SYNCYTIUM_FORMATION_BY_PLASMA_MEMBRANE_FUSION		24	0.26724917	0.7719561	0.74493927	0.8033103	1.0	6771	tags=21%, list=18%, signal=26%
GOBP_POSITIVE_REGULATION_OF_POTASSIUM_ION_TRANSPORT	GOBP_POSITIVE_REGULATION_OF_POTASSIUM_ION_TRANSPORT		50	0.22310217	0.77105755	0.8299595	0.80444956	1.0	3135	tags=12%, list=9%, signal=13%
GOBP_MIRNA_METABOLIC_PROCESS	GOBP_MIRNA_METABOLIC_PROCESS		27	0.26507333	0.7705175	0.72008115	0.8049554	1.0	6008	tags=22%, list=16%, signal=27%
GOBP_NEGATIVE_REGULATION_OF_PROTEIN_LOCALIZATION_TO_CELL_PERIPHERY	GOBP_NEGATIVE_REGULATION_OF_PROTEIN_LOCALIZATION_TO_CELL_PERIPHERY		26	0.24804069	0.7702623	0.7702703	0.80497926	1.0	4807	tags=19%, list=13%, signal=22%
GOBP_GAMMA_AMINOBUTYRIC_ACID_SIGNALING_PATHWAY	GOBP_GAMMA_AMINOBUTYRIC_ACID_SIGNALING_PATHWAY		27	0.24096635	0.7699393	0.81338745	0.8051518	1.0	12544	tags=41%, list=34%, signal=62%
GOBP_SULFATION	GOBP_SULFATION		24	0.2507916	0.7698472	0.8235294	0.8049074	1.0	7257	tags=29%, list=20%, signal=36%
GOBP_REGULATION_OF_T_CELL_MEDIATED_CYTOTOXICITY	GOBP_REGULATION_OF_T_CELL_MEDIATED_CYTOTOXICITY		40	0.28111708	0.7695365	0.65936255	0.80505204	1.0	7041	tags=30%, list=19%, signal=37%
GOBP_POSITIVE_REGULATION_OF_RECEPTOR_SIGNALING_PATHWAY_VIA_STAT	GOBP_POSITIVE_REGULATION_OF_RECEPTOR_SIGNALING_PATHWAY_VIA_STAT		48	0.22066274	0.76951134	0.7642105	0.8046867	1.0	8971	tags=29%, list=24%, signal=39%
GOBP_HORMONE_BIOSYNTHETIC_PROCESS	GOBP_HORMONE_BIOSYNTHETIC_PROCESS		65	0.20053773	0.7682278	0.8411405	0.806475	1.0	10475	tags=31%, list=28%, signal=43%
GOBP_CELL_KILLING	GOBP_CELL_KILLING		187	0.22121763	0.7673221	0.7148676	0.807603	1.0	6408	tags=19%, list=17%, signal=23%
GOBP_REGULATION_OF_IMMUNE_EFFECTOR_PROCESS	GOBP_REGULATION_OF_IMMUNE_EFFECTOR_PROCESS		351	0.20678583	0.7651426	0.7049505	0.8108738	1.0	6713	tags=19%, list=18%, signal=23%
GOBP_RESPONSE_TO_OSMOTIC_STRESS	GOBP_RESPONSE_TO_OSMOTIC_STRESS		80	0.19850156	0.7642674	0.810757	0.8119107	1.0	6372	tags=19%, list=17%, signal=23%
GOBP_REGULATION_OF_TOLL_LIKE_RECEPTOR_4_SIGNALING_PATHWAY	GOBP_REGULATION_OF_TOLL_LIKE_RECEPTOR_4_SIGNALING_PATHWAY		26	0.253443	0.7630083	0.78119004	0.8135971	1.0	8770	tags=27%, list=24%, signal=35%
GOBP_RESPONSE_TO_MITOCHONDRIAL_DEPOLARISATION	GOBP_RESPONSE_TO_MITOCHONDRIAL_DEPOLARISATION		19	0.2704844	0.7626451	0.7361377	0.8138285	1.0	2409	tags=11%, list=7%, signal=11%
GOBP_MAST_CELL_ACTIVATION_INVOLVED_IN_IMMUNE_RESPONSE	GOBP_MAST_CELL_ACTIVATION_INVOLVED_IN_IMMUNE_RESPONSE		55	0.23223482	0.7617261	0.7713718	0.81494004	1.0	1731	tags=9%, list=5%, signal=10%
GOBP_NEUROTRANSMITTER_RECEPTOR_LOCALIZATION_TO_POSTSYNAPTIC_SPECIALIZATION_MEMBRANE	GOBP_NEUROTRANSMITTER_RECEPTOR_LOCALIZATION_TO_POSTSYNAPTIC_SPECIALIZATION_MEMBRANE		16	0.27978522	0.76102734	0.7917485	0.8157076	1.0	120	tags=6%, list=0%, signal=6%
GOBP_EYE_PHOTORECEPTOR_CELL_DEVELOPMENT	GOBP_EYE_PHOTORECEPTOR_CELL_DEVELOPMENT		35	0.22524674	0.76049787	0.8275154	0.8161653	1.0	9064	tags=31%, list=25%, signal=42%
GOBP_NEGATIVE_REGULATION_OF_EXTRINSIC_APOPTOTIC_SIGNALING_PATHWAY	GOBP_NEGATIVE_REGULATION_OF_EXTRINSIC_APOPTOTIC_SIGNALING_PATHWAY		96	0.19721165	0.7603137	0.8636364	0.81607944	1.0	8180	tags=23%, list=22%, signal=29%
GOBP_CYTOKINE_MEDIATED_SIGNALING_PATHWAY	GOBP_CYTOKINE_MEDIATED_SIGNALING_PATHWAY		476	0.19227745	0.7596248	0.776	0.816847	1.0	8203	tags=24%, list=22%, signal=30%
GOBP_REGULATION_OF_CELL_FATE_COMMITMENT	GOBP_REGULATION_OF_CELL_FATE_COMMITMENT		28	0.22562516	0.758787	0.8454198	0.8178496	1.0	10244	tags=32%, list=28%, signal=44%
GOBP_POSITIVE_REGULATION_OF_T_CELL_MEDIATED_IMMUNITY	GOBP_POSITIVE_REGULATION_OF_T_CELL_MEDIATED_IMMUNITY		58	0.24246947	0.7586164	0.68235296	0.81771016	1.0	7041	tags=26%, list=19%, signal=32%
GOBP_PROTEIN_LOCALIZATION_TO_SYNAPSE	GOBP_PROTEIN_LOCALIZATION_TO_SYNAPSE		67	0.20783204	0.7579342	0.82270914	0.81838197	1.0	10101	tags=31%, list=27%, signal=43%
GOBP_CELLULAR_RESPONSE_TO_BIOTIC_STIMULUS	GOBP_CELLULAR_RESPONSE_TO_BIOTIC_STIMULUS		247	0.20334598	0.7576923	0.72038835	0.81838983	1.0	6954	tags=20%, list=19%, signal=24%
[truncated: 149 more rows]
