# Supplementary material for: A novel tumor mutational burden-based risk model predicts prognosis and correlates with immune infiltration in ovarian cancer
Source: Front Immunol. 2022 Aug 8;13:943389. doi: 10.3389/fimmu.2022.943389 (PMC9393426; doi:10.3389/fimmu.2022.943389)
Supplement: Supplementary file 16 [file Table_7.xls]

NAME	GS<br> follow link to MSigDB	GS DETAILS	SIZE	ES	NES	NOM p-val	FDR q-val	FWER p-val	RANK AT MAX	LEADING EDGE
GOMF_UNFOLDED_PROTEIN_BINDING	GOMF_UNFOLDED_PROTEIN_BINDING	Details ...	120	0.5927899	2.290012	0.0	0.0010919282	0.001	7560	tags=49%, list=21%, signal=62%
GOMF_NUCLEASE_ACTIVITY	GOMF_NUCLEASE_ACTIVITY	Details ...	212	0.54802954	2.2643347	0.0	9.839138E-4	0.002	5304	tags=40%, list=14%, signal=47%
GOMF_ENDONUCLEASE_ACTIVITY_ACTIVE_WITH_EITHER_RIBO_OR_DEOXYRIBONUCLEIC_ACIDS_AND_PRODUCING_5_PHOSPHOMONOESTERS	GOMF_ENDONUCLEASE_ACTIVITY_ACTIVE_WITH_EITHER_RIBO_OR_DEOXYRIBONUCLEIC_ACIDS_AND_PRODUCING_5_PHOSPHOMONOESTERS	Details ...	41	0.69571227	2.2382271	0.0	0.0011662436	0.004	4450	tags=49%, list=12%, signal=55%
GOMF_SNRNA_BINDING	GOMF_SNRNA_BINDING	Details ...	54	0.62644434	2.2077644	0.0	0.001606741	0.006	6318	tags=54%, list=17%, signal=65%
GOMF_RIBONUCLEASE_ACTIVITY	GOMF_RIBONUCLEASE_ACTIVITY	Details ...	123	0.5395546	2.1928604	0.0	0.0014453272	0.006	5144	tags=38%, list=14%, signal=44%
GOMF_UBIQUITIN_LIKE_PROTEIN_CONJUGATING_ENZYME_ACTIVITY	GOMF_UBIQUITIN_LIKE_PROTEIN_CONJUGATING_ENZYME_ACTIVITY	Details ...	39	0.6666576	2.178701	0.0	0.0013372815	0.007	7134	tags=67%, list=19%, signal=83%
GOMF_EXONUCLEASE_ACTIVITY_ACTIVE_WITH_EITHER_RIBO_OR_DEOXYRIBONUCLEIC_ACIDS_AND_PRODUCING_5_PHOSPHOMONOESTERS	GOMF_EXONUCLEASE_ACTIVITY_ACTIVE_WITH_EITHER_RIBO_OR_DEOXYRIBONUCLEIC_ACIDS_AND_PRODUCING_5_PHOSPHOMONOESTERS	Details ...	59	0.65323776	2.1694336	0.0	0.0013745318	0.008	6008	tags=53%, list=16%, signal=63%
GOMF_NUCLEOSOMAL_DNA_BINDING	GOMF_NUCLEOSOMAL_DNA_BINDING	Details ...	40	0.68059194	2.164754	0.0	0.0012949499	0.009	7348	tags=55%, list=20%, signal=69%
GOMF_CARBON_SULFUR_LYASE_ACTIVITY	GOMF_CARBON_SULFUR_LYASE_ACTIVITY	Details ...	15	0.7642878	2.1617396	0.0	0.0012396282	0.01	5614	tags=67%, list=15%, signal=79%
GOMF_DEOXYRIBONUCLEASE_ACTIVITY	GOMF_DEOXYRIBONUCLEASE_ACTIVITY	Details ...	59	0.61001486	2.1569715	0.0	0.0012494567	0.011	5304	tags=46%, list=14%, signal=53%
GOMF_ENDONUCLEASE_ACTIVITY	GOMF_ENDONUCLEASE_ACTIVITY	Details ...	124	0.52688444	2.1523328	0.0	0.0013184688	0.013	5092	tags=37%, list=14%, signal=43%
GOMF_SINGLE_STRANDED_DNA_BINDING	GOMF_SINGLE_STRANDED_DNA_BINDING	Details ...	121	0.6316029	2.1495981	0.0	0.0012777334	0.014	8306	tags=61%, list=23%, signal=79%
GOMF_NUCLEOBASE_CONTAINING_COMPOUND_KINASE_ACTIVITY	GOMF_NUCLEOBASE_CONTAINING_COMPOUND_KINASE_ACTIVITY	Details ...	42	0.60228616	2.1361992	0.0	0.0013860492	0.016	6103	tags=48%, list=17%, signal=57%
GOMF_EXORIBONUCLEASE_ACTIVITY	GOMF_EXORIBONUCLEASE_ACTIVITY	Details ...	43	0.6392442	2.1353467	0.0	0.0012870457	0.016	6008	tags=51%, list=16%, signal=61%
GOMF_METAL_CLUSTER_BINDING	GOMF_METAL_CLUSTER_BINDING	Details ...	67	0.60910463	2.1298864	0.0	0.001297353	0.017	5879	tags=51%, list=16%, signal=60%
GOMF_RIBONUCLEOPROTEIN_COMPLEX_BINDING	GOMF_RIBONUCLEOPROTEIN_COMPLEX_BINDING	Details ...	150	0.5466481	2.1280432	0.0	0.0012162684	0.017	5456	tags=39%, list=15%, signal=46%
GOMF_GENERAL_TRANSCRIPTION_INITIATION_FACTOR_ACTIVITY	GOMF_GENERAL_TRANSCRIPTION_INITIATION_FACTOR_ACTIVITY	Details ...	45	0.6345245	2.1236868	0.0	0.0013228763	0.017	8355	tags=67%, list=23%, signal=86%
GOMF_ENDORIBONUCLEASE_ACTIVITY_PRODUCING_5_PHOSPHOMONOESTERS	GOMF_ENDORIBONUCLEASE_ACTIVITY_PRODUCING_5_PHOSPHOMONOESTERS	Details ...	31	0.7079592	2.116656	0.0	0.0013700362	0.018	4450	tags=52%, list=12%, signal=59%
GOMF_EXONUCLEASE_ACTIVITY	GOMF_EXONUCLEASE_ACTIVITY	Details ...	84	0.59696794	2.1102922	0.0	0.0014330612	0.019	6188	tags=49%, list=17%, signal=59%
GOMF_MOLECULAR_CARRIER_ACTIVITY	GOMF_MOLECULAR_CARRIER_ACTIVITY	Details ...	73	0.5508644	2.099887	0.0	0.0017621492	0.025	8693	tags=48%, list=24%, signal=63%
GOMF_TBP_CLASS_PROTEIN_BINDING	GOMF_TBP_CLASS_PROTEIN_BINDING		25	0.6798501	2.0924363	0.0	0.001828213	0.027	1130	tags=36%, list=3%, signal=37%
GOMF_RNA_POLYMERASE_II_GENERAL_TRANSCRIPTION_INITIATION_FACTOR_ACTIVITY	GOMF_RNA_POLYMERASE_II_GENERAL_TRANSCRIPTION_INITIATION_FACTOR_ACTIVITY		38	0.6527692	2.0901237	0.0	0.001784926	0.027	6038	tags=58%, list=16%, signal=69%
GOMF_THIOLESTER_HYDROLASE_ACTIVITY	GOMF_THIOLESTER_HYDROLASE_ACTIVITY		44	0.5902922	2.087404	0.0	0.0017767486	0.028	8277	tags=57%, list=22%, signal=73%
GOMF_3_5_EXONUCLEASE_ACTIVITY	GOMF_3_5_EXONUCLEASE_ACTIVITY		55	0.6165962	2.081796	0.0	0.0018553132	0.031	6188	tags=49%, list=17%, signal=59%
GOMF_DNA_POLYMERASE_ACTIVITY	GOMF_DNA_POLYMERASE_ACTIVITY		31	0.66360676	2.0560918	0.0	0.0030171594	0.05	4314	tags=45%, list=12%, signal=51%
GOMF_ATPASE_ACTIVATOR_ACTIVITY	GOMF_ATPASE_ACTIVATOR_ACTIVITY		26	0.63889265	2.0453947	0.0	0.0036394305	0.058	7035	tags=46%, list=19%, signal=57%
GOMF_U6_SNRNA_BINDING	GOMF_U6_SNRNA_BINDING		16	0.74819237	2.0445986	0.002079002	0.0035046365	0.058	3356	tags=56%, list=9%, signal=62%
GOMF_EXORIBONUCLEASE_ACTIVITY_PRODUCING_5_PHOSPHOMONOESTERS	GOMF_EXORIBONUCLEASE_ACTIVITY_PRODUCING_5_PHOSPHOMONOESTERS		38	0.6478324	2.042324	0.0	0.0035251863	0.06	6008	tags=53%, list=16%, signal=63%
GOMF_CIS_TRANS_ISOMERASE_ACTIVITY	GOMF_CIS_TRANS_ISOMERASE_ACTIVITY		46	0.5559642	2.0410674	0.002079002	0.0034275842	0.06	7366	tags=43%, list=20%, signal=54%
GOMF_ISOPEPTIDASE_ACTIVITY	GOMF_ISOPEPTIDASE_ACTIVITY		20	0.6423705	2.023026	0.0	0.0044641164	0.075	4632	tags=50%, list=13%, signal=57%
GOMF_CYCLIN_DEPENDENT_PROTEIN_SERINE_THREONINE_KINASE_REGULATOR_ACTIVITY	GOMF_CYCLIN_DEPENDENT_PROTEIN_SERINE_THREONINE_KINASE_REGULATOR_ACTIVITY		50	0.5833645	2.0227509	0.0	0.0043201125	0.075	4387	tags=38%, list=12%, signal=43%
GOMF_DISULFIDE_OXIDOREDUCTASE_ACTIVITY	GOMF_DISULFIDE_OXIDOREDUCTASE_ACTIVITY		43	0.61819714	2.0221684	0.0	0.0043074344	0.078	2903	tags=37%, list=8%, signal=40%
GOMF_MISFOLDED_PROTEIN_BINDING	GOMF_MISFOLDED_PROTEIN_BINDING		29	0.64485955	2.0048664	0.0	0.0053822454	0.099	6948	tags=52%, list=19%, signal=64%
GOMF_ENDORIBONUCLEASE_ACTIVITY	GOMF_ENDORIBONUCLEASE_ACTIVITY		70	0.5172292	1.9890062	0.0	0.0066671236	0.119	5092	tags=37%, list=14%, signal=43%
GOMF_EXODEOXYRIBONUCLEASE_ACTIVITY	GOMF_EXODEOXYRIBONUCLEASE_ACTIVITY		24	0.6862112	1.9852817	0.0	0.0068913302	0.124	7034	tags=58%, list=19%, signal=72%
GOMF_PROTEIN_CARRIER_CHAPERONE	GOMF_PROTEIN_CARRIER_CHAPERONE		18	0.74856776	1.9790342	0.0	0.0070654373	0.13	1599	tags=50%, list=4%, signal=52%
GOMF_TRANSLATION_INITIATION_FACTOR_ACTIVITY	GOMF_TRANSLATION_INITIATION_FACTOR_ACTIVITY		51	0.5882368	1.9734998	0.0	0.0074479277	0.139	4665	tags=39%, list=13%, signal=45%
GOMF_HEAT_SHOCK_PROTEIN_BINDING	GOMF_HEAT_SHOCK_PROTEIN_BINDING		125	0.49423432	1.9569186	0.0	0.009037181	0.166	5625	tags=33%, list=15%, signal=39%
GOMF_CHAPERONE_BINDING	GOMF_CHAPERONE_BINDING		105	0.48423558	1.9529124	0.0	0.009289485	0.177	6518	tags=39%, list=18%, signal=47%
GOMF_NUCLEOSOME_BINDING	GOMF_NUCLEOSOME_BINDING		67	0.5656545	1.9526075	0.0	0.009116223	0.178	7348	tags=48%, list=20%, signal=60%
GOMF_ENDODEOXYRIBONUCLEASE_ACTIVITY	GOMF_ENDODEOXYRIBONUCLEASE_ACTIVITY		38	0.59417045	1.9506902	0.0	0.009107669	0.18	5066	tags=45%, list=14%, signal=52%
GOMF_OXIDOREDUCTASE_ACTIVITY_ACTING_ON_A_SULFUR_GROUP_OF_DONORS	GOMF_OXIDOREDUCTASE_ACTIVITY_ACTING_ON_A_SULFUR_GROUP_OF_DONORS		58	0.5636209	1.949216	0.0	0.009045725	0.182	3234	tags=34%, list=9%, signal=38%
GOMF_CATALYTIC_ACTIVITY_ACTING_ON_RNA	GOMF_CATALYTIC_ACTIVITY_ACTING_ON_RNA		392	0.49071196	1.94506	0.001980198	0.009349887	0.191	5574	tags=37%, list=15%, signal=43%
GOMF_CATALYTIC_ACTIVITY_ACTING_ON_DNA	GOMF_CATALYTIC_ACTIVITY_ACTING_ON_DNA		222	0.5490693	1.9445406	0.0	0.009137389	0.191	5380	tags=41%, list=15%, signal=48%
GOMF_NUCLEOTIDYLTRANSFERASE_ACTIVITY	GOMF_NUCLEOTIDYLTRANSFERASE_ACTIVITY		128	0.489356	1.9435146	0.0	0.009036829	0.193	9917	tags=52%, list=27%, signal=71%
GOMF_CATALYTIC_ACTIVITY_ACTING_ON_A_TRNA	GOMF_CATALYTIC_ACTIVITY_ACTING_ON_A_TRNA		124	0.5441283	1.940791	0.0019417476	0.009160101	0.201	9552	tags=60%, list=26%, signal=80%
GOMF_PROTEIN_SERINE_THREONINE_KINASE_INHIBITOR_ACTIVITY	GOMF_PROTEIN_SERINE_THREONINE_KINASE_INHIBITOR_ACTIVITY		33	0.5649641	1.9391452	0.0	0.0091411555	0.204	8732	tags=58%, list=24%, signal=75%
GOMF_TRANSLATION_REGULATOR_ACTIVITY_NUCLEIC_ACID_BINDING	GOMF_TRANSLATION_REGULATOR_ACTIVITY_NUCLEIC_ACID_BINDING		109	0.50097126	1.9386487	0.0	0.00903199	0.207	5727	tags=35%, list=16%, signal=41%
GOMF_PRE_MRNA_BINDING	GOMF_PRE_MRNA_BINDING		53	0.57712823	1.9335866	0.0	0.009229134	0.213	4891	tags=38%, list=13%, signal=43%
GOMF_DNA_DIRECTED_DNA_POLYMERASE_ACTIVITY	GOMF_DNA_DIRECTED_DNA_POLYMERASE_ACTIVITY		24	0.64770067	1.9304789	0.0	0.009560789	0.222	3495	tags=42%, list=9%, signal=46%
GOMF_TRNA_SPECIFIC_RIBONUCLEASE_ACTIVITY	GOMF_TRNA_SPECIFIC_RIBONUCLEASE_ACTIVITY		15	0.72091615	1.9303081	0.0019193857	0.009373322	0.222	9384	tags=80%, list=25%, signal=107%
GOMF_RIBOSOME_BINDING	GOMF_RIBOSOME_BINDING		70	0.52184284	1.9217618	0.001996008	0.010068454	0.237	6318	tags=41%, list=17%, signal=50%
GOMF_ISOMERASE_ACTIVITY	GOMF_ISOMERASE_ACTIVITY		165	0.44508293	1.9209784	0.0	0.010014736	0.24	7750	tags=38%, list=21%, signal=48%
GOMF_GENERAL_TRANSCRIPTION_INITIATION_FACTOR_BINDING	GOMF_GENERAL_TRANSCRIPTION_INITIATION_FACTOR_BINDING		52	0.53646123	1.9204702	0.0019723866	0.009869633	0.241	2945	tags=27%, list=8%, signal=29%
GOMF_RNA_POLYMERASE_II_CORE_PROMOTER_SEQUENCE_SPECIFIC_DNA_BINDING	GOMF_RNA_POLYMERASE_II_CORE_PROMOTER_SEQUENCE_SPECIFIC_DNA_BINDING		20	0.66599256	1.9197147	0.0019305019	0.009771169	0.244	3536	tags=40%, list=10%, signal=44%
GOMF_TRANSLATION_REGULATOR_ACTIVITY	GOMF_TRANSLATION_REGULATOR_ACTIVITY		141	0.47179455	1.9134738	0.0	0.010459883	0.264	4724	tags=30%, list=13%, signal=34%
GOMF_PROTEIN_FOLDING_CHAPERONE	GOMF_PROTEIN_FOLDING_CHAPERONE		42	0.57543963	1.9015607	0.003976143	0.012105843	0.301	6688	tags=48%, list=18%, signal=58%
GOMF_2_IRON_2_SULFUR_CLUSTER_BINDING	GOMF_2_IRON_2_SULFUR_CLUSTER_BINDING		24	0.7158255	1.8965658	0.003992016	0.01258062	0.314	5879	tags=58%, list=16%, signal=69%
GOMF_UBIQUITIN_LIKE_PROTEIN_SPECIFIC_PROTEASE_ACTIVITY	GOMF_UBIQUITIN_LIKE_PROTEIN_SPECIFIC_PROTEASE_ACTIVITY		134	0.5039169	1.8946139	0.001980198	0.0126803825	0.318	6889	tags=35%, list=19%, signal=43%
GOMF_CYCLOSPORIN_A_BINDING	GOMF_CYCLOSPORIN_A_BINDING		24	0.60279465	1.8940318	0.0041841003	0.012521099	0.318	6621	tags=46%, list=18%, signal=56%
GOMF_N_ACETYLTRANSFERASE_ACTIVITY	GOMF_N_ACETYLTRANSFERASE_ACTIVITY		67	0.5393941	1.89219	0.0	0.012699029	0.324	4722	tags=33%, list=13%, signal=38%
GOMF_NADPH_BINDING	GOMF_NADPH_BINDING		16	0.68088436	1.8856822	0.003868472	0.013606183	0.346	8379	tags=75%, list=23%, signal=97%
GOMF_TRANSLATION_REPRESSOR_ACTIVITY_MRNA_REGULATORY_ELEMENT_BINDING	GOMF_TRANSLATION_REPRESSOR_ACTIVITY_MRNA_REGULATORY_ELEMENT_BINDING		16	0.6867254	1.8737017	0.0	0.015352254	0.376	4700	tags=44%, list=13%, signal=50%
GOMF_PRIMARY_ACTIVE_TRANSMEMBRANE_TRANSPORTER_ACTIVITY	GOMF_PRIMARY_ACTIVE_TRANSMEMBRANE_TRANSPORTER_ACTIVITY		179	0.45921165	1.871084	0.0	0.015591301	0.38	6606	tags=38%, list=18%, signal=46%
GOMF_UBIQUITIN_LIKE_PROTEIN_LIGASE_BINDING	GOMF_UBIQUITIN_LIKE_PROTEIN_LIGASE_BINDING		316	0.43116638	1.8693242	0.001980198	0.015639564	0.384	4880	tags=29%, list=13%, signal=34%
GOMF_SNORNA_BINDING	GOMF_SNORNA_BINDING		32	0.61237204	1.8644116	0.006147541	0.016293032	0.398	5592	tags=50%, list=15%, signal=59%
GOMF_ENDODEOXYRIBONUCLEASE_ACTIVITY_PRODUCING_5_PHOSPHOMONOESTERS	GOMF_ENDODEOXYRIBONUCLEASE_ACTIVITY_PRODUCING_5_PHOSPHOMONOESTERS		15	0.7134907	1.8603648	0.0018796993	0.016842093	0.409	3704	tags=47%, list=10%, signal=52%
GOMF_ENDONUCLEASE_ACTIVITY_ACTIVE_WITH_EITHER_RIBO_OR_DEOXYRIBONUCLEIC_ACIDS_AND_PRODUCING_3_PHOSPHOMONOESTERS	GOMF_ENDONUCLEASE_ACTIVITY_ACTIVE_WITH_EITHER_RIBO_OR_DEOXYRIBONUCLEIC_ACIDS_AND_PRODUCING_3_PHOSPHOMONOESTERS		16	0.6570259	1.8588843	0.005882353	0.016853126	0.411	9738	tags=63%, list=26%, signal=85%
GOMF_COA_HYDROLASE_ACTIVITY	GOMF_COA_HYDROLASE_ACTIVITY		24	0.59677666	1.8522967	0.0019569471	0.017763633	0.426	8277	tags=63%, list=22%, signal=81%
GOMF_STEROID_DEHYDROGENASE_ACTIVITY	GOMF_STEROID_DEHYDROGENASE_ACTIVITY		36	0.5459335	1.8520133	0.0	0.01758128	0.429	7768	tags=47%, list=21%, signal=60%
GOMF_OXIDOREDUCTASE_ACTIVITY_ACTING_ON_PEROXIDE_AS_ACCEPTOR	GOMF_OXIDOREDUCTASE_ACTIVITY_ACTING_ON_PEROXIDE_AS_ACCEPTOR		55	0.53273815	1.8447137	0.004115226	0.019111661	0.453	6658	tags=40%, list=18%, signal=49%
GOMF_TELOMERASE_RNA_BINDING	GOMF_TELOMERASE_RNA_BINDING		22	0.6192271	1.8432907	0.006024096	0.01909928	0.457	6496	tags=55%, list=18%, signal=66%
GOMF_GDP_BINDING	GOMF_GDP_BINDING		71	0.5321641	1.8424945	0.003944773	0.018948948	0.457	6009	tags=41%, list=16%, signal=49%
GOMF_4_IRON_4_SULFUR_CLUSTER_BINDING	GOMF_4_IRON_4_SULFUR_CLUSTER_BINDING		41	0.55814767	1.8392546	0.0018450185	0.019355034	0.464	5747	tags=46%, list=16%, signal=55%
GOMF_ANTIOXIDANT_ACTIVITY	GOMF_ANTIOXIDANT_ACTIVITY		85	0.5120009	1.8346914	0.0	0.020209013	0.477	7964	tags=42%, list=22%, signal=54%
GOMF_MOLECULAR_FUNCTION_ACTIVATOR_ACTIVITY	GOMF_MOLECULAR_FUNCTION_ACTIVATOR_ACTIVITY		34	0.5387446	1.8235742	0.0058139535	0.022569207	0.5	7035	tags=44%, list=19%, signal=54%
GOMF_PROTEASOME_BINDING	GOMF_PROTEASOME_BINDING		17	0.6576146	1.8235352	0.0021097045	0.022285119	0.5	4821	tags=41%, list=13%, signal=47%
GOMF_5_3_EXONUCLEASE_ACTIVITY	GOMF_5_3_EXONUCLEASE_ACTIVITY		18	0.6893585	1.8218817	0.001980198	0.022372061	0.505	4167	tags=50%, list=11%, signal=56%
GOMF_PROTEIN_HETERODIMERIZATION_ACTIVITY	GOMF_PROTEIN_HETERODIMERIZATION_ACTIVITY		328	0.4213948	1.8182989	0.002	0.022879265	0.515	8494	tags=39%, list=23%, signal=51%
GOMF_ACETYLTRANSFERASE_ACTIVITY	GOMF_ACETYLTRANSFERASE_ACTIVITY		90	0.47687164	1.8128028	0.0	0.024170354	0.539	4722	tags=28%, list=13%, signal=32%
GOMF_GDP_DISSOCIATION_INHIBITOR_ACTIVITY	GOMF_GDP_DISSOCIATION_INHIBITOR_ACTIVITY		16	0.61807317	1.8101789	0.003875969	0.024579745	0.551	2114	tags=38%, list=6%, signal=40%
GOMF_DAMAGED_DNA_BINDING	GOMF_DAMAGED_DNA_BINDING		68	0.5579922	1.8072251	0.0038240917	0.024998678	0.563	3595	tags=40%, list=10%, signal=44%
GOMF_UBIQUITIN_LIKE_PROTEIN_BINDING	GOMF_UBIQUITIN_LIKE_PROTEIN_BINDING		117	0.47803664	1.8062539	0.002004008	0.024978805	0.567	3811	tags=30%, list=10%, signal=33%
GOMF_NUCLEOSIDE_DIPHOSPHATE_KINASE_ACTIVITY	GOMF_NUCLEOSIDE_DIPHOSPHATE_KINASE_ACTIVITY		18	0.661011	1.805019	0.015779093	0.025000265	0.57	8338	tags=56%, list=23%, signal=72%
GOMF_NUCLEOSIDE_MONOPHOSPHATE_KINASE_ACTIVITY	GOMF_NUCLEOSIDE_MONOPHOSPHATE_KINASE_ACTIVITY		21	0.60716265	1.8038869	0.0057471264	0.024944104	0.57	6103	tags=48%, list=17%, signal=57%
GOMF_N_ACYLTRANSFERASE_ACTIVITY	GOMF_N_ACYLTRANSFERASE_ACTIVITY		93	0.47555125	1.8032352	0.00589391	0.024839086	0.573	6550	tags=33%, list=18%, signal=40%
GOMF_SINGLE_STRANDED_DNA_HELICASE_ACTIVITY	GOMF_SINGLE_STRANDED_DNA_HELICASE_ACTIVITY		23	0.73840976	1.7951229	0.003816794	0.026487526	0.595	5787	tags=70%, list=16%, signal=82%
GOMF_UBIQUITIN_BINDING	GOMF_UBIQUITIN_BINDING		98	0.47555247	1.7931428	0.0020242915	0.02667564	0.603	3811	tags=30%, list=10%, signal=33%
GOMF_OXIDOREDUCTASE_ACTIVITY_ACTING_ON_NAD_P_H	GOMF_OXIDOREDUCTASE_ACTIVITY_ACTING_ON_NAD_P_H		88	0.5503587	1.7825756	0.022088353	0.02937663	0.634	6718	tags=50%, list=18%, signal=61%
GOMF_WW_DOMAIN_BINDING	GOMF_WW_DOMAIN_BINDING		32	0.55386347	1.7696464	0.0058365758	0.03285709	0.659	4531	tags=38%, list=12%, signal=43%
GOMF_CYSTEINE_TYPE_PEPTIDASE_ACTIVITY	GOMF_CYSTEINE_TYPE_PEPTIDASE_ACTIVITY		199	0.4282206	1.7681602	0.0058027077	0.03289073	0.66	7682	tags=33%, list=21%, signal=41%
GOMF_UBIQUITIN_LIKE_PROTEIN_CONJUGATING_ENZYME_BINDING	GOMF_UBIQUITIN_LIKE_PROTEIN_CONJUGATING_ENZYME_BINDING		36	0.5358721	1.7652036	0.002	0.033499107	0.668	4979	tags=36%, list=14%, signal=42%
GOMF_MRNA_5_UTR_BINDING	GOMF_MRNA_5_UTR_BINDING		27	0.5788689	1.7649447	0.010204081	0.03321544	0.67	6496	tags=44%, list=18%, signal=54%
GOMF_ELECTRON_TRANSFER_ACTIVITY	GOMF_ELECTRON_TRANSFER_ACTIVITY		125	0.5793276	1.7612543	0.026476579	0.03404227	0.682	6662	tags=52%, list=18%, signal=63%
GOMF_CORE_PROMOTER_SEQUENCE_SPECIFIC_DNA_BINDING	GOMF_CORE_PROMOTER_SEQUENCE_SPECIFIC_DNA_BINDING		43	0.51435584	1.7608162	0.0057803467	0.033844467	0.684	4036	tags=33%, list=11%, signal=37%
GOMF_TRNA_BINDING	GOMF_TRNA_BINDING		72	0.5045678	1.7507044	0.006	0.037028406	0.707	7126	tags=42%, list=19%, signal=52%
GOMF_STEROID_DEHYDROGENASE_ACTIVITY_ACTING_ON_THE_CH_OH_GROUP_OF_DONORS_NAD_OR_NADP_AS_ACCEPTOR	GOMF_STEROID_DEHYDROGENASE_ACTIVITY_ACTING_ON_THE_CH_OH_GROUP_OF_DONORS_NAD_OR_NADP_AS_ACCEPTOR		30	0.5377653	1.7494594	0.006	0.037049618	0.709	7768	tags=47%, list=21%, signal=59%
GOMF_CULLIN_FAMILY_PROTEIN_BINDING	GOMF_CULLIN_FAMILY_PROTEIN_BINDING		26	0.54086095	1.7485557	0.009803922	0.036982473	0.711	4173	tags=38%, list=11%, signal=43%
GOMF_PROTEIN_N_TERMINUS_BINDING	GOMF_PROTEIN_N_TERMINUS_BINDING		105	0.4307301	1.7484107	0.003929273	0.03668484	0.711	7196	tags=40%, list=20%, signal=50%
GOMF_TRANSLATION_FACTOR_ACTIVITY_RNA_BINDING	GOMF_TRANSLATION_FACTOR_ACTIVITY_RNA_BINDING		85	0.47799703	1.7476324	0.012145749	0.036573075	0.712	4724	tags=32%, list=13%, signal=36%
GOMF_HSP70_PROTEIN_BINDING	GOMF_HSP70_PROTEIN_BINDING		43	0.4890007	1.7400781	0.007797271	0.03848188	0.733	4821	tags=28%, list=13%, signal=32%
GOMF_SEQUENCE_SPECIFIC_SINGLE_STRANDED_DNA_BINDING	GOMF_SEQUENCE_SPECIFIC_SINGLE_STRANDED_DNA_BINDING		15	0.64984834	1.7340168	0.00998004	0.040523067	0.749	8306	tags=67%, list=23%, signal=86%
GOMF_S_ADENOSYLMETHIONINE_DEPENDENT_METHYLTRANSFERASE_ACTIVITY	GOMF_S_ADENOSYLMETHIONINE_DEPENDENT_METHYLTRANSFERASE_ACTIVITY		156	0.45490953	1.7321198	0.005964215	0.040623374	0.75	8923	tags=47%, list=24%, signal=61%
GOMF_TRANSFERASE_ACTIVITY_TRANSFERRING_ONE_CARBON_GROUPS	GOMF_TRANSFERASE_ACTIVITY_TRANSFERRING_ONE_CARBON_GROUPS		225	0.4375244	1.727554	0.0040816325	0.041819956	0.759	8923	tags=45%, list=24%, signal=59%
GOMF_BETA_TUBULIN_BINDING	GOMF_BETA_TUBULIN_BINDING		41	0.50926346	1.7218615	0.015873017	0.04360337	0.776	7896	tags=46%, list=21%, signal=59%
GOMF_ATP_HYDROLYSIS_ACTIVITY	GOMF_ATP_HYDROLYSIS_ACTIVITY		327	0.48296076	1.7175318	0.016260162	0.044932142	0.786	7371	tags=42%, list=20%, signal=52%
GOMF_DNA_BINDING_BENDING	GOMF_DNA_BINDING_BENDING		17	0.62664884	1.7075739	0.012145749	0.04872456	0.809	3676	tags=35%, list=10%, signal=39%
GOMF_TRANSLATION_INITIATION_FACTOR_BINDING	GOMF_TRANSLATION_INITIATION_FACTOR_BINDING		32	0.5230584	1.6963162	0.0058252425	0.053200025	0.828	8952	tags=47%, list=24%, signal=62%
GOMF_PROTEIN_SERINE_THREONINE_PHOSPHATASE_ACTIVITY	GOMF_PROTEIN_SERINE_THREONINE_PHOSPHATASE_ACTIVITY		100	0.42367634	1.6952308	0.008130081	0.053180024	0.828	4617	tags=28%, list=13%, signal=32%
GOMF_PRENYLTRANSFERASE_ACTIVITY	GOMF_PRENYLTRANSFERASE_ACTIVITY		17	0.60493	1.6947523	0.027184466	0.052852005	0.828	10975	tags=76%, list=30%, signal=109%
GOMF_DNA_REPLICATION_ORIGIN_BINDING	GOMF_DNA_REPLICATION_ORIGIN_BINDING		16	0.7154383	1.6921359	0.021568628	0.053610947	0.832	5337	tags=69%, list=14%, signal=80%
GOMF_KINASE_INHIBITOR_ACTIVITY	GOMF_KINASE_INHIBITOR_ACTIVITY		73	0.43477336	1.6911917	0.015122874	0.053579267	0.834	8900	tags=42%, list=24%, signal=56%
GOMF_OXIDOREDUCTASE_ACTIVITY_ACTING_ON_NAD_P_H_QUINONE_OR_SIMILAR_COMPOUND_AS_ACCEPTOR	GOMF_OXIDOREDUCTASE_ACTIVITY_ACTING_ON_NAD_P_H_QUINONE_OR_SIMILAR_COMPOUND_AS_ACCEPTOR		57	0.6416455	1.6892492	0.03992016	0.0539888	0.836	6718	tags=63%, list=18%, signal=77%
GOMF_ORGANOPHOSPHATE_ESTER_TRANSMEMBRANE_TRANSPORTER_ACTIVITY	GOMF_ORGANOPHOSPHATE_ESTER_TRANSMEMBRANE_TRANSPORTER_ACTIVITY		33	0.50670344	1.6816841	0.009708738	0.05697793	0.848	6605	tags=42%, list=18%, signal=52%
GOMF_HISTONE_BINDING	GOMF_HISTONE_BINDING		243	0.47194046	1.6808358	0.02366864	0.05688837	0.848	8858	tags=44%, list=24%, signal=57%
GOMF_NUCLEOTIDE_TRANSMEMBRANE_TRANSPORTER_ACTIVITY	GOMF_NUCLEOTIDE_TRANSMEMBRANE_TRANSPORTER_ACTIVITY		27	0.5253891	1.6793579	0.016917294	0.05705798	0.851	5681	tags=41%, list=15%, signal=48%
GOMF_RACEMASE_AND_EPIMERASE_ACTIVITY	GOMF_RACEMASE_AND_EPIMERASE_ACTIVITY		18	0.57431155	1.6791782	0.016	0.05660553	0.851	6861	tags=50%, list=19%, signal=61%
GOMF_RNA_POLYMERASE_ACTIVITY	GOMF_RNA_POLYMERASE_ACTIVITY		43	0.49630743	1.6780154	0.01002004	0.05662232	0.854	3565	tags=30%, list=10%, signal=33%
GOMF_TRANSCRIPTION_REGULATOR_INHIBITOR_ACTIVITY	GOMF_TRANSCRIPTION_REGULATOR_INHIBITOR_ACTIVITY		21	0.56336045	1.6778536	0.024539877	0.05624017	0.854	12074	tags=76%, list=33%, signal=113%
GOMF_MAGNESIUM_ION_BINDING	GOMF_MAGNESIUM_ION_BINDING		221	0.4040202	1.6775568	0.009708738	0.05590095	0.856	7980	tags=36%, list=22%, signal=46%
GOMF_METHYLATED_HISTONE_BINDING	GOMF_METHYLATED_HISTONE_BINDING		77	0.51458436	1.6750654	0.030947777	0.056531534	0.859	8858	tags=47%, list=24%, signal=61%
GOMF_HISTONE_KINASE_ACTIVITY	GOMF_HISTONE_KINASE_ACTIVITY		16	0.64949787	1.6735104	0.015936255	0.05666617	0.86	11692	tags=75%, list=32%, signal=110%
GOMF_MRNA_3_UTR_AU_RICH_REGION_BINDING	GOMF_MRNA_3_UTR_AU_RICH_REGION_BINDING		26	0.52733916	1.6730436	0.009940358	0.056377176	0.861	4575	tags=42%, list=12%, signal=48%
GOMF_RIBOSOMAL_SMALL_SUBUNIT_BINDING	GOMF_RIBOSOMAL_SMALL_SUBUNIT_BINDING		17	0.58068484	1.6723691	0.0227704	0.05624703	0.861	4665	tags=41%, list=13%, signal=47%
GOMF_TRANSFERASE_ACTIVITY_TRANSFERRING_ALKYL_OR_ARYL_OTHER_THAN_METHYL_GROUPS	GOMF_TRANSFERASE_ACTIVITY_TRANSFERRING_ALKYL_OR_ARYL_OTHER_THAN_METHYL_GROUPS		60	0.46399894	1.6723549	0.016	0.05581144	0.861	11134	tags=52%, list=30%, signal=74%
GOMF_SUMO_TRANSFERASE_ACTIVITY	GOMF_SUMO_TRANSFERASE_ACTIVITY		23	0.5694891	1.6716431	0.0116959065	0.05560102	0.861	2950	tags=35%, list=8%, signal=38%
GOMF_G_PROTEIN_ACTIVITY	GOMF_G_PROTEIN_ACTIVITY		40	0.5157866	1.6674204	0.029411765	0.056971323	0.872	7826	tags=48%, list=21%, signal=60%
GOMF_ACYLTRANSFERASE_ACTIVITY	GOMF_ACYLTRANSFERASE_ACTIVITY		246	0.38809922	1.666272	0.007707129	0.056937896	0.874	7955	tags=34%, list=22%, signal=43%
GOMF_OMEGA_PEPTIDASE_ACTIVITY	GOMF_OMEGA_PEPTIDASE_ACTIVITY		128	0.43552822	1.659898	0.029296875	0.059270408	0.878	6889	tags=30%, list=19%, signal=36%
GOMF_CYSTEINE_TYPE_ENDOPEPTIDASE_ACTIVITY_INVOLVED_IN_APOPTOTIC_PROCESS	GOMF_CYSTEINE_TYPE_ENDOPEPTIDASE_ACTIVITY_INVOLVED_IN_APOPTOTIC_PROCESS		15	0.62912107	1.6575267	0.031620555	0.059807494	0.878	3173	tags=27%, list=9%, signal=29%
GOMF_SINGLE_STRANDED_RNA_BINDING	GOMF_SINGLE_STRANDED_RNA_BINDING		85	0.47452024	1.6571809	0.020872865	0.05950013	0.878	5588	tags=35%, list=15%, signal=42%
GOMF_PEPTIDE_N_ACETYLTRANSFERASE_ACTIVITY	GOMF_PEPTIDE_N_ACETYLTRANSFERASE_ACTIVITY		48	0.5171948	1.6540173	0.026422765	0.060432468	0.88	4722	tags=33%, list=13%, signal=38%
GOMF_TRNA_METHYLTRANSFERASE_ACTIVITY	GOMF_TRNA_METHYLTRANSFERASE_ACTIVITY		33	0.5582975	1.6517351	0.024242423	0.06106861	0.883	6879	tags=52%, list=19%, signal=63%
GOMF_LIGASE_ACTIVITY	GOMF_LIGASE_ACTIVITY		167	0.41277057	1.6433675	0.021526419	0.064751446	0.896	9588	tags=42%, list=26%, signal=56%
GOMF_UBIQUITIN_CONJUGATING_ENZYME_BINDING	GOMF_UBIQUITIN_CONJUGATING_ENZYME_BINDING		30	0.5182773	1.6368375	0.02504817	0.0674078	0.902	4549	tags=33%, list=12%, signal=38%
GOMF_RNA_METHYLTRANSFERASE_ACTIVITY	GOMF_RNA_METHYLTRANSFERASE_ACTIVITY		65	0.48980388	1.6357375	0.039014373	0.06738718	0.903	10901	tags=62%, list=30%, signal=87%
GOMF_OXIDOREDUCTION_DRIVEN_ACTIVE_TRANSMEMBRANE_TRANSPORTER_ACTIVITY	GOMF_OXIDOREDUCTION_DRIVEN_ACTIVE_TRANSMEMBRANE_TRANSPORTER_ACTIVITY		72	0.62721735	1.6344821	0.06187625	0.067594826	0.904	6041	tags=58%, list=16%, signal=70%
GOMF_PYROPHOSPHATE_HYDROLYSIS_DRIVEN_PROTON_TRANSMEMBRANE_TRANSPORTER_ACTIVITY	GOMF_PYROPHOSPHATE_HYDROLYSIS_DRIVEN_PROTON_TRANSMEMBRANE_TRANSPORTER_ACTIVITY		19	0.590611	1.6332544	0.026052104	0.06760588	0.904	9711	tags=58%, list=26%, signal=79%
GOMF_PROTON_TRANSMEMBRANE_TRANSPORTER_ACTIVITY	GOMF_PROTON_TRANSMEMBRANE_TRANSPORTER_ACTIVITY		129	0.4271332	1.6331941	0.02834008	0.06714085	0.904	6495	tags=35%, list=18%, signal=42%
GOMF_KINASE_REGULATOR_ACTIVITY	GOMF_KINASE_REGULATOR_ACTIVITY		233	0.3734688	1.6294081	0.0038910506	0.06867187	0.908	4720	tags=25%, list=13%, signal=29%
GOMF_O_METHYLTRANSFERASE_ACTIVITY	GOMF_O_METHYLTRANSFERASE_ACTIVITY		24	0.5183465	1.6251962	0.032193158	0.07040476	0.911	10901	tags=63%, list=30%, signal=89%
GOMF_ATPASE_COUPLED_ION_TRANSMEMBRANE_TRANSPORTER_ACTIVITY	GOMF_ATPASE_COUPLED_ION_TRANSMEMBRANE_TRANSPORTER_ACTIVITY		16	0.63494384	1.6231747	0.042424243	0.071018286	0.912	4429	tags=44%, list=12%, signal=50%
GOMF_3_5_DNA_HELICASE_ACTIVITY	GOMF_3_5_DNA_HELICASE_ACTIVITY		15	0.66492236	1.6221757	0.032629557	0.071132824	0.914	9644	tags=60%, list=26%, signal=81%
GOMF_NUCLEAR_IMPORT_SIGNAL_RECEPTOR_ACTIVITY	GOMF_NUCLEAR_IMPORT_SIGNAL_RECEPTOR_ACTIVITY		19	0.5956254	1.6219364	0.026584867	0.070732765	0.914	9897	tags=63%, list=27%, signal=86%
GOMF_OXIDOREDUCTASE_ACTIVITY_ACTING_ON_CH_OH_GROUP_OF_DONORS	GOMF_OXIDOREDUCTASE_ACTIVITY_ACTING_ON_CH_OH_GROUP_OF_DONORS		142	0.3952358	1.6127675	0.013618677	0.075175345	0.924	9028	tags=42%, list=24%, signal=55%
GOMF_FOUR_WAY_JUNCTION_DNA_BINDING	GOMF_FOUR_WAY_JUNCTION_DNA_BINDING		17	0.65949064	1.6093572	0.03508772	0.07642567	0.928	3749	tags=53%, list=10%, signal=59%
GOMF_RNA_STEM_LOOP_BINDING	GOMF_RNA_STEM_LOOP_BINDING		15	0.6193881	1.6031028	0.039033458	0.079271235	0.935	2987	tags=40%, list=8%, signal=44%
GOMF_PHOSPHATASE_INHIBITOR_ACTIVITY	GOMF_PHOSPHATASE_INHIBITOR_ACTIVITY		49	0.43083012	1.5965781	0.003929273	0.082469344	0.941	7397	tags=47%, list=20%, signal=59%
GOMF_LYASE_ACTIVITY	GOMF_LYASE_ACTIVITY		197	0.3672173	1.5960892	0.01908397	0.08219254	0.941	9462	tags=38%, list=26%, signal=51%
GOMF_THREONINE_TYPE_PEPTIDASE_ACTIVITY	GOMF_THREONINE_TYPE_PEPTIDASE_ACTIVITY		25	0.5429701	1.5947732	0.04771372	0.08246966	0.941	6298	tags=52%, list=17%, signal=63%
GOMF_NUCLEOCYTOPLASMIC_CARRIER_ACTIVITY	GOMF_NUCLEOCYTOPLASMIC_CARRIER_ACTIVITY		30	0.55088097	1.591675	0.04263566	0.083744496	0.946	11661	tags=63%, list=32%, signal=93%
GOMF_PROTEIN_TRANSPORTER_ACTIVITY	GOMF_PROTEIN_TRANSPORTER_ACTIVITY		30	0.46506554	1.590492	0.02303263	0.08396514	0.946	5701	tags=30%, list=15%, signal=35%
GOMF_INTRAMOLECULAR_TRANSFERASE_ACTIVITY	GOMF_INTRAMOLECULAR_TRANSFERASE_ACTIVITY		28	0.5155496	1.5873334	0.045627378	0.08524981	0.948	5860	tags=39%, list=16%, signal=47%
GOMF_CARBOXY_LYASE_ACTIVITY	GOMF_CARBOXY_LYASE_ACTIVITY		33	0.47400293	1.5828624	0.021400778	0.08736175	0.95	9462	tags=55%, list=26%, signal=73%
GOMF_GUANYL_NUCLEOTIDE_BINDING	GOMF_GUANYL_NUCLEOTIDE_BINDING		387	0.3536827	1.5755342	0.021235522	0.09108712	0.952	7527	tags=31%, list=20%, signal=39%
GOMF_PHOSPHOTRANSFERASE_ACTIVITY_PHOSPHATE_GROUP_AS_ACCEPTOR	GOMF_PHOSPHOTRANSFERASE_ACTIVITY_PHOSPHATE_GROUP_AS_ACCEPTOR		39	0.44977564	1.5697876	0.031620555	0.094270624	0.96	8338	tags=44%, list=23%, signal=56%
GOMF_CHROMATIN_DNA_BINDING	GOMF_CHROMATIN_DNA_BINDING		104	0.42442945	1.5680039	0.028355388	0.0947588	0.96	7348	tags=34%, list=20%, signal=42%
GOMF_PROTEIN_TRANSMEMBRANE_TRANSPORTER_ACTIVITY	GOMF_PROTEIN_TRANSMEMBRANE_TRANSPORTER_ACTIVITY		21	0.505653	1.5600218	0.048543688	0.09909677	0.966	10480	tags=52%, list=28%, signal=73%
GOMF_CYSTEINE_TYPE_ENDOPEPTIDASE_INHIBITOR_ACTIVITY_INVOLVED_IN_APOPTOTIC_PROCESS	GOMF_CYSTEINE_TYPE_ENDOPEPTIDASE_INHIBITOR_ACTIVITY_INVOLVED_IN_APOPTOTIC_PROCESS		21	0.50817853	1.5598178	0.035856575	0.098573714	0.966	7427	tags=43%, list=20%, signal=54%
GOMF_DNA_SECONDARY_STRUCTURE_BINDING	GOMF_DNA_SECONDARY_STRUCTURE_BINDING		36	0.5303895	1.5557625	0.062015504	0.10037319	0.966	8038	tags=58%, list=22%, signal=75%
GOMF_OXIDOREDUCTASE_ACTIVITY_ACTING_ON_A_HEME_GROUP_OF_DONORS	GOMF_OXIDOREDUCTASE_ACTIVITY_ACTING_ON_A_HEME_GROUP_OF_DONORS		20	0.64555675	1.5540392	0.07214429	0.10102066	0.966	6041	tags=55%, list=16%, signal=66%
GOMF_RNA_CAP_BINDING	GOMF_RNA_CAP_BINDING		20	0.5160184	1.5536355	0.037848607	0.10062281	0.966	9186	tags=55%, list=25%, signal=73%
GOMF_TRANSLATION_REPRESSOR_ACTIVITY	GOMF_TRANSLATION_REPRESSOR_ACTIVITY		26	0.49009454	1.5510828	0.039399624	0.10167853	0.968	4700	tags=31%, list=13%, signal=35%
GOMF_PROTEIN_SERINE_THREONINE_KINASE_ACTIVATOR_ACTIVITY	GOMF_PROTEIN_SERINE_THREONINE_KINASE_ACTIVATOR_ACTIVITY		52	0.44985896	1.5510066	0.043809526	0.10111825	0.968	3153	tags=21%, list=9%, signal=23%
GOMF_NADH_DEHYDROGENASE_ACTIVITY	GOMF_NADH_DEHYDROGENASE_ACTIVITY		45	0.6362984	1.5486536	0.09311741	0.10210781	0.973	4534	tags=58%, list=12%, signal=66%
GOMF_DNA_POLYMERASE_BINDING	GOMF_DNA_POLYMERASE_BINDING		22	0.5461422	1.5478768	0.062	0.10205001	0.973	8179	tags=59%, list=22%, signal=76%
GOMF_UBIQUITIN_PROTEIN_TRANSFERASE_REGULATOR_ACTIVITY	GOMF_UBIQUITIN_PROTEIN_TRANSFERASE_REGULATOR_ACTIVITY		21	0.5071368	1.5468522	0.04121475	0.102069855	0.973	4874	tags=33%, list=13%, signal=38%
GOMF_OXIDOREDUCTASE_ACTIVITY_ACTING_ON_THE_CH_CH_GROUP_OF_DONORS_NAD_OR_NADP_AS_ACCEPTOR	GOMF_OXIDOREDUCTASE_ACTIVITY_ACTING_ON_THE_CH_CH_GROUP_OF_DONORS_NAD_OR_NADP_AS_ACCEPTOR		29	0.48318517	1.546825	0.045454547	0.10147771	0.973	8851	tags=41%, list=24%, signal=54%
GOMF_PROTEIN_PHOSPHATASE_REGULATOR_ACTIVITY	GOMF_PROTEIN_PHOSPHATASE_REGULATOR_ACTIVITY		93	0.38199246	1.5462931	0.020912547	0.10119588	0.973	7694	tags=42%, list=21%, signal=53%
GOMF_PALMITOYL_COA_HYDROLASE_ACTIVITY	GOMF_PALMITOYL_COA_HYDROLASE_ACTIVITY		16	0.5544742	1.5458966	0.034343433	0.10085091	0.974	8277	tags=56%, list=22%, signal=73%
GOMF_MACROMOLECULE_TRANSMEMBRANE_TRANSPORTER_ACTIVITY	GOMF_MACROMOLECULE_TRANSMEMBRANE_TRANSPORTER_ACTIVITY		26	0.46630195	1.5434268	0.029239766	0.101949126	0.974	10480	tags=50%, list=28%, signal=70%
GOMF_OXIDOREDUCTASE_ACTIVITY_ACTING_ON_THE_CH_NH_GROUP_OF_DONORS_NAD_OR_NADP_AS_ACCEPTOR	GOMF_OXIDOREDUCTASE_ACTIVITY_ACTING_ON_THE_CH_NH_GROUP_OF_DONORS_NAD_OR_NADP_AS_ACCEPTOR		19	0.51658714	1.5336449	0.037328094	0.10818495	0.975	3060	tags=32%, list=8%, signal=34%
GOMF_LIGASE_ACTIVITY_FORMING_CARBON_NITROGEN_BONDS	GOMF_LIGASE_ACTIVITY_FORMING_CARBON_NITROGEN_BONDS		50	0.45655957	1.5322114	0.042769857	0.108600676	0.977	9588	tags=44%, list=26%, signal=59%
GOMF_GTPASE_ACTIVITY	GOMF_GTPASE_ACTIVITY		323	0.34833157	1.531946	0.02970297	0.108164795	0.977	7885	tags=32%, list=21%, signal=40%
GOMF_PROTON_TRANSPORTING_ATP_SYNTHASE_ACTIVITY_ROTATIONAL_MECHANISM	GOMF_PROTON_TRANSPORTING_ATP_SYNTHASE_ACTIVITY_ROTATIONAL_MECHANISM		17	0.66420656	1.5317388	0.10515873	0.1077632	0.977	7604	tags=59%, list=21%, signal=74%
GOMF_NAD_BINDING	GOMF_NAD_BINDING		54	0.42257106	1.5316408	0.021194605	0.1072181	0.977	9018	tags=46%, list=24%, signal=61%
GOMF_HSP90_PROTEIN_BINDING	GOMF_HSP90_PROTEIN_BINDING		43	0.4472454	1.5290197	0.036363635	0.10838865	0.978	4353	tags=23%, list=12%, signal=26%
GOMF_DOUBLE_STRANDED_RNA_BINDING	GOMF_DOUBLE_STRANDED_RNA_BINDING		75	0.47166094	1.5258747	0.07722772	0.10977257	0.978	8379	tags=48%, list=23%, signal=62%
GOMF_ACYL_COA_BINDING	GOMF_ACYL_COA_BINDING		25	0.49060014	1.5240631	0.0331384	0.11030345	0.978	11002	tags=56%, list=30%, signal=80%
GOMF_QUINONE_BINDING	GOMF_QUINONE_BINDING		17	0.53062683	1.5214319	0.055776894	0.111458994	0.978	4481	tags=41%, list=12%, signal=47%
GOMF_GLUTATHIONE_PEROXIDASE_ACTIVITY	GOMF_GLUTATHIONE_PEROXIDASE_ACTIVITY		21	0.55612546	1.5207851	0.06339468	0.11119394	0.978	7537	tags=48%, list=20%, signal=60%
GOMF_PROTEIN_TYROSINE_SERINE_THREONINE_PHOSPHATASE_ACTIVITY	GOMF_PROTEIN_TYROSINE_SERINE_THREONINE_PHOSPHATASE_ACTIVITY		47	0.42287135	1.5202574	0.01875	0.11093962	0.978	4457	tags=32%, list=12%, signal=36%
GOMF_SNAP_RECEPTOR_ACTIVITY	GOMF_SNAP_RECEPTOR_ACTIVITY		36	0.45189372	1.520246	0.05645161	0.11034357	0.978	5056	tags=33%, list=14%, signal=39%
GOMF_MODIFICATION_DEPENDENT_PROTEIN_BINDING	GOMF_MODIFICATION_DEPENDENT_PROTEIN_BINDING		164	0.42648527	1.5199757	0.052419353	0.10991267	0.978	8166	tags=37%, list=22%, signal=48%
GOMF_ACTIN_MONOMER_BINDING	GOMF_ACTIN_MONOMER_BINDING		28	0.4928522	1.5197868	0.0513347	0.10948742	0.978	5518	tags=46%, list=15%, signal=55%
GOMF_UBIQUITIN_LIKE_PROTEIN_TRANSFERASE_ACTIVITY	GOMF_UBIQUITIN_LIKE_PROTEIN_TRANSFERASE_ACTIVITY		447	0.36406165	1.5194671	0.032882012	0.10914292	0.978	6029	tags=28%, list=16%, signal=33%
GOMF_N_METHYLTRANSFERASE_ACTIVITY	GOMF_N_METHYLTRANSFERASE_ACTIVITY		98	0.4134534	1.5175214	0.04330709	0.10997405	0.978	8923	tags=44%, list=24%, signal=58%
GOMF_UBIQUITIN_SPECIFIC_PROTEASE_BINDING	GOMF_UBIQUITIN_SPECIFIC_PROTEASE_BINDING		20	0.49764812	1.5163493	0.057539683	0.11021172	0.979	4821	tags=35%, list=13%, signal=40%
GOMF_C_ACYLTRANSFERASE_ACTIVITY	GOMF_C_ACYLTRANSFERASE_ACTIVITY		20	0.5114669	1.5158669	0.04597701	0.10999147	0.979	9721	tags=45%, list=26%, signal=61%
GOMF_GTPASE_ACTIVATING_PROTEIN_BINDING	GOMF_GTPASE_ACTIVATING_PROTEIN_BINDING		15	0.55139285	1.5154223	0.05620155	0.10980741	0.979	2181	tags=33%, list=6%, signal=35%
GOMF_HYDROLASE_ACTIVITY_ACTING_ON_CARBON_NITROGEN_BUT_NOT_PEPTIDE_BONDS_IN_LINEAR_AMIDES	GOMF_HYDROLASE_ACTIVITY_ACTING_ON_CARBON_NITROGEN_BUT_NOT_PEPTIDE_BONDS_IN_LINEAR_AMIDES		72	0.3794554	1.5121719	0.0227704	0.111465424	0.979	8119	tags=42%, list=22%, signal=53%
GOMF_ATPASE_BINDING	GOMF_ATPASE_BINDING		82	0.37218374	1.5051342	0.018947368	0.11565774	0.983	6627	tags=33%, list=18%, signal=40%
GOMF_PURINE_NUCLEOTIDE_TRANSMEMBRANE_TRANSPORTER_ACTIVITY	GOMF_PURINE_NUCLEOTIDE_TRANSMEMBRANE_TRANSPORTER_ACTIVITY		21	0.5004714	1.501176	0.06273764	0.117782265	0.984	5681	tags=38%, list=15%, signal=45%
GOMF_TUBULIN_BINDING	GOMF_TUBULIN_BINDING		372	0.37797987	1.4984806	0.06759443	0.11939555	0.987	7427	tags=34%, list=20%, signal=42%
GOMF_MANGANESE_ION_BINDING	GOMF_MANGANESE_ION_BINDING		65	0.39630038	1.4870361	0.035984848	0.12747587	0.989	9036	tags=38%, list=25%, signal=51%
GOMF_STRUCTURAL_CONSTITUENT_OF_NUCLEAR_PORE	GOMF_STRUCTURAL_CONSTITUENT_OF_NUCLEAR_PORE		28	0.5469932	1.4864274	0.076771654	0.12723513	0.989	8520	tags=61%, list=23%, signal=79%
GOMF_NADP_BINDING	GOMF_NADP_BINDING		53	0.40655684	1.481542	0.054108217	0.13032211	0.989	10141	tags=51%, list=28%, signal=70%
GOMF_PHOSPHOPROTEIN_PHOSPHATASE_ACTIVITY	GOMF_PHOSPHOPROTEIN_PHOSPHATASE_ACTIVITY		178	0.35347044	1.4755092	0.029354207	0.13435845	0.991	4617	tags=24%, list=13%, signal=27%
GOMF_CYSTEINE_TYPE_ENDOPEPTIDASE_REGULATOR_ACTIVITY_INVOLVED_IN_APOPTOTIC_PROCESS	GOMF_CYSTEINE_TYPE_ENDOPEPTIDASE_REGULATOR_ACTIVITY_INVOLVED_IN_APOPTOTIC_PROCESS		39	0.43070614	1.4734168	0.061099797	0.13520391	0.991	7427	tags=33%, list=20%, signal=42%
GOMF_CARBON_OXYGEN_LYASE_ACTIVITY	GOMF_CARBON_OXYGEN_LYASE_ACTIVITY		80	0.37998927	1.4711087	0.03960396	0.13639823	0.991	4745	tags=25%, list=13%, signal=29%
GOMF_HELICASE_ACTIVITY	GOMF_HELICASE_ACTIVITY		156	0.46849862	1.4675643	0.10735586	0.13855699	0.991	6538	tags=39%, list=18%, signal=47%
GOMF_FATTY_ACID_BINDING	GOMF_FATTY_ACID_BINDING		50	0.4186178	1.4573528	0.071287125	0.14648	0.993	5226	tags=28%, list=14%, signal=33%
GOMF_OXIDOREDUCTASE_ACTIVITY_ACTING_ON_THE_CH_CH_GROUP_OF_DONORS	GOMF_OXIDOREDUCTASE_ACTIVITY_ACTING_ON_THE_CH_CH_GROUP_OF_DONORS		59	0.40280393	1.4567528	0.076481834	0.14628895	0.993	8894	tags=39%, list=24%, signal=51%
GOMF_PEPTIDE_LYSINE_N_ACETYLTRANSFERASE_ACTIVITY	GOMF_PEPTIDE_LYSINE_N_ACETYLTRANSFERASE_ACTIVITY		40	0.48459297	1.4565474	0.101626016	0.14575164	0.993	4510	tags=30%, list=12%, signal=34%
GOMF_HYDROLASE_ACTIVITY_ACTING_ON_CARBON_NITROGEN_BUT_NOT_PEPTIDE_BONDS	GOMF_HYDROLASE_ACTIVITY_ACTING_ON_CARBON_NITROGEN_BUT_NOT_PEPTIDE_BONDS		134	0.34355286	1.4543308	0.023904383	0.14672902	0.993	10006	tags=45%, list=27%, signal=61%
GOMF_FATTY_ACID_DERIVATIVE_BINDING	GOMF_FATTY_ACID_DERIVATIVE_BINDING		22	0.48068872	1.4495907	0.08032128	0.14991608	0.993	6673	tags=36%, list=18%, signal=44%
GOMF_POLYUBIQUITIN_MODIFICATION_DEPENDENT_PROTEIN_BINDING	GOMF_POLYUBIQUITIN_MODIFICATION_DEPENDENT_PROTEIN_BINDING		53	0.4265281	1.4428279	0.089108914	0.15490107	0.995	5811	tags=30%, list=16%, signal=36%
GOMF_ATP_DEPENDENT_ACTIVITY_ACTING_ON_DNA	GOMF_ATP_DEPENDENT_ACTIVITY_ACTING_ON_DNA		104	0.48216987	1.4411715	0.125	0.15547527	0.995	6538	tags=42%, list=18%, signal=51%
GOMF_ATP_DEPENDENT_ACTIVITY_ACTING_ON_RNA	GOMF_ATP_DEPENDENT_ACTIVITY_ACTING_ON_RNA		78	0.4670286	1.4336237	0.1	0.16114338	0.996	7380	tags=41%, list=20%, signal=51%
GOMF_THYROID_HORMONE_RECEPTOR_BINDING	GOMF_THYROID_HORMONE_RECEPTOR_BINDING		29	0.4650585	1.4334382	0.091649696	0.16058753	0.996	1526	tags=24%, list=4%, signal=25%
GOMF_RNA_POLYMERASE_II_GENERAL_TRANSCRIPTION_INITIATION_FACTOR_BINDING	GOMF_RNA_POLYMERASE_II_GENERAL_TRANSCRIPTION_INITIATION_FACTOR_BINDING		24	0.45080063	1.4333392	0.08134921	0.1598844	0.996	6538	tags=38%, list=18%, signal=46%
GOMF_NUCLEOBASE_CONTAINING_COMPOUND_TRANSMEMBRANE_TRANSPORTER_ACTIVITY	GOMF_NUCLEOBASE_CONTAINING_COMPOUND_TRANSMEMBRANE_TRANSPORTER_ACTIVITY		50	0.39338657	1.4315228	0.048543688	0.16080427	0.996	5681	tags=32%, list=15%, signal=38%
GOMF_DNA_HELICASE_ACTIVITY	GOMF_DNA_HELICASE_ACTIVITY		74	0.49016947	1.4243627	0.13137256	0.16625316	0.996	6538	tags=43%, list=18%, signal=52%
GOMF_C2H2_ZINC_FINGER_DOMAIN_BINDING	GOMF_C2H2_ZINC_FINGER_DOMAIN_BINDING		15	0.5160153	1.4228891	0.07459678	0.16686843	0.996	5990	tags=40%, list=16%, signal=48%
GOMF_ESTRADIOL_17_BETA_DEHYDROGENASE_ACTIVITY	GOMF_ESTRADIOL_17_BETA_DEHYDROGENASE_ACTIVITY		18	0.49755	1.4166299	0.09108527	0.17170203	0.996	7190	tags=44%, list=20%, signal=55%
GOMF_ACTIVE_TRANSMEMBRANE_TRANSPORTER_ACTIVITY	GOMF_ACTIVE_TRANSMEMBRANE_TRANSPORTER_ACTIVITY		406	0.29693344	1.4127158	0.0113852	0.17458667	0.996	6641	tags=26%, list=18%, signal=31%
GOMF_NF_KAPPAB_BINDING	GOMF_NF_KAPPAB_BINDING		30	0.42600298	1.4123861	0.07058824	0.17401962	0.996	8757	tags=47%, list=24%, signal=61%
GOMF_MICROTUBULE_BINDING	GOMF_MICROTUBULE_BINDING		270	0.3630831	1.4107218	0.097222224	0.17468102	0.997	7418	tags=33%, list=20%, signal=41%
GOMF_VITAMIN_D_RECEPTOR_BINDING	GOMF_VITAMIN_D_RECEPTOR_BINDING		15	0.5673134	1.4099057	0.09406953	0.17463957	0.997	2588	tags=33%, list=7%, signal=36%
GOMF_DEATH_RECEPTOR_BINDING	GOMF_DEATH_RECEPTOR_BINDING		20	0.47826776	1.4078027	0.12549801	0.17566384	0.997	3615	tags=25%, list=10%, signal=28%
GOMF_MOLECULAR_FUNCTION_INHIBITOR_ACTIVITY	GOMF_MOLECULAR_FUNCTION_INHIBITOR_ACTIVITY		60	0.3795614	1.407756	0.06339468	0.17491794	0.997	12074	tags=53%, list=33%, signal=79%
GOMF_DYNEIN_INTERMEDIATE_CHAIN_BINDING	GOMF_DYNEIN_INTERMEDIATE_CHAIN_BINDING		36	0.4880782	1.4057162	0.14486921	0.17583112	0.997	6528	tags=33%, list=18%, signal=40%
GOMF_POTASSIUM_ION_LEAK_CHANNEL_ACTIVITY	GOMF_POTASSIUM_ION_LEAK_CHANNEL_ACTIVITY		16	0.49153543	1.404983	0.09090909	0.17564815	0.997	6289	tags=31%, list=17%, signal=38%
GOMF_MHC_CLASS_I_PROTEIN_BINDING	GOMF_MHC_CLASS_I_PROTEIN_BINDING		22	0.5461657	1.4022697	0.132	0.17726472	0.997	7604	tags=50%, list=21%, signal=63%
GOMF_TELOMERIC_DNA_BINDING	GOMF_TELOMERIC_DNA_BINDING		38	0.4584919	1.4010363	0.13385826	0.17756604	0.997	8306	tags=47%, list=23%, signal=61%
GOMF_CYCLIN_BINDING	GOMF_CYCLIN_BINDING		34	0.41224846	1.3968048	0.09021113	0.18073101	0.997	5193	tags=32%, list=14%, signal=38%
GOMF_METHYL_CPG_BINDING	GOMF_METHYL_CPG_BINDING		25	0.45988202	1.3935809	0.10515873	0.18275338	0.997	7701	tags=44%, list=21%, signal=56%
GOMF_RRNA_BINDING	GOMF_RRNA_BINDING		66	0.43243	1.3742392	0.1590909	0.20087817	0.998	2900	tags=26%, list=8%, signal=28%
GOMF_TRANSCRIPTION_COACTIVATOR_ACTIVITY	GOMF_TRANSCRIPTION_COACTIVATOR_ACTIVITY		265	0.3478148	1.3694715	0.11585366	0.20478179	0.998	7385	tags=32%, list=20%, signal=40%
GOMF_CARBON_CARBON_LYASE_ACTIVITY	GOMF_CARBON_CARBON_LYASE_ACTIVITY		51	0.3702517	1.3676227	0.104761906	0.20580792	0.998	9833	tags=45%, list=27%, signal=61%
GOMF_PENTOSYLTRANSFERASE_ACTIVITY	GOMF_PENTOSYLTRANSFERASE_ACTIVITY		54	0.37451324	1.3631886	0.0951417	0.20934333	0.998	7384	tags=37%, list=20%, signal=46%
GOMF_SIALYLTRANSFERASE_ACTIVITY	GOMF_SIALYLTRANSFERASE_ACTIVITY		21	0.4533404	1.3624263	0.123732254	0.20916829	0.998	8558	tags=43%, list=23%, signal=56%
GOMF_PROTEIN_PHOSPHATASE_ACTIVATOR_ACTIVITY	GOMF_PROTEIN_PHOSPHATASE_ACTIVATOR_ACTIVITY		16	0.4769697	1.3596892	0.13840155	0.21129066	0.998	4278	tags=38%, list=12%, signal=42%
GOMF_CYSTEINE_TYPE_ENDOPEPTIDASE_ACTIVITY	GOMF_CYSTEINE_TYPE_ENDOPEPTIDASE_ACTIVITY		121	0.35694104	1.3596121	0.10891089	0.21049908	0.998	7513	tags=28%, list=20%, signal=35%
GOMF_ATPASE_COUPLED_CATION_TRANSMEMBRANE_TRANSPORTER_ACTIVITY	GOMF_ATPASE_COUPLED_CATION_TRANSMEMBRANE_TRANSPORTER_ACTIVITY		45	0.38993043	1.3536768	0.09108911	0.21554126	0.999	5816	tags=27%, list=16%, signal=32%
GOMF_TRANSCRIPTION_COREGULATOR_ACTIVITY	GOMF_TRANSCRIPTION_COREGULATOR_ACTIVITY		494	0.328483	1.3532459	0.117529884	0.2150259	0.999	5574	tags=25%, list=15%, signal=29%
GOMF_PROTEIN_METHYLTRANSFERASE_ACTIVITY	GOMF_PROTEIN_METHYLTRANSFERASE_ACTIVITY		91	0.38570347	1.3494943	0.11895161	0.21809685	0.999	8923	tags=41%, list=24%, signal=54%
GOMF_OXIDOREDUCTASE_ACTIVITY_ACTING_ON_THE_CH_NH_GROUP_OF_DONORS	GOMF_OXIDOREDUCTASE_ACTIVITY_ACTING_ON_THE_CH_NH_GROUP_OF_DONORS		29	0.4102735	1.3472873	0.124	0.21952817	0.999	3060	tags=21%, list=8%, signal=23%
GOMF_CHANNEL_INHIBITOR_ACTIVITY	GOMF_CHANNEL_INHIBITOR_ACTIVITY		34	0.38827756	1.3443875	0.08382066	0.22178617	0.999	4176	tags=24%, list=11%, signal=27%
GOMF_G_PROTEIN_BETA_SUBUNIT_BINDING	GOMF_G_PROTEIN_BETA_SUBUNIT_BINDING		19	0.45567393	1.3426945	0.14531548	0.22246684	0.999	886	tags=16%, list=2%, signal=16%
GOMF_BASAL_TRANSCRIPTION_MACHINERY_BINDING	GOMF_BASAL_TRANSCRIPTION_MACHINERY_BINDING		73	0.36530638	1.3423314	0.1184466	0.22191547	0.999	6538	tags=29%, list=18%, signal=35%
GOMF_PHOSPHATASE_ACTIVATOR_ACTIVITY	GOMF_PHOSPHATASE_ACTIVATOR_ACTIVITY		23	0.42882478	1.3375549	0.13127413	0.22614804	0.999	4720	tags=30%, list=13%, signal=35%
GOMF_GLUCOSYLTRANSFERASE_ACTIVITY	GOMF_GLUCOSYLTRANSFERASE_ACTIVITY		20	0.46106464	1.3356652	0.16367266	0.2273414	0.999	5388	tags=45%, list=15%, signal=53%
GOMF_PROTEIN_TYROSINE_PHOSPHATASE_ACTIVITY	GOMF_PROTEIN_TYROSINE_PHOSPHATASE_ACTIVITY		104	0.3356701	1.3336523	0.09055118	0.22862248	0.999	4509	tags=23%, list=12%, signal=26%
GOMF_STRUCTURAL_CONSTITUENT_OF_RIBOSOME	GOMF_STRUCTURAL_CONSTITUENT_OF_RIBOSOME		167	0.51291096	1.3319626	0.25678498	0.22961253	0.999	8445	tags=47%, list=23%, signal=61%
GOMF_LIGASE_ACTIVITY_FORMING_CARBON_OXYGEN_BONDS	GOMF_LIGASE_ACTIVITY_FORMING_CARBON_OXYGEN_BONDS		40	0.4423867	1.327812	0.16633664	0.23329532	0.999	11864	tags=60%, list=32%, signal=88%
GOMF_PHOSPHATASE_REGULATOR_ACTIVITY	GOMF_PHOSPHATASE_REGULATOR_ACTIVITY		111	0.32715112	1.323171	0.09533074	0.23743014	0.999	7694	tags=38%, list=21%, signal=48%
GOMF_RNA_POLYMERASE_BINDING	GOMF_RNA_POLYMERASE_BINDING		72	0.3723032	1.3204736	0.14880952	0.23980704	0.999	5123	tags=29%, list=14%, signal=34%
GOMF_S_ADENOSYL_L_METHIONINE_BINDING	GOMF_S_ADENOSYL_L_METHIONINE_BINDING		19	0.4525339	1.3197542	0.16159695	0.23971204	0.999	7938	tags=47%, list=22%, signal=60%
GOMF_OXIDOREDUCTASE_ACTIVITY_ACTING_ON_SINGLE_DONORS_WITH_INCORPORATION_OF_MOLECULAR_OXYGEN	GOMF_OXIDOREDUCTASE_ACTIVITY_ACTING_ON_SINGLE_DONORS_WITH_INCORPORATION_OF_MOLECULAR_OXYGEN		25	0.41514167	1.3194096	0.12007874	0.23905498	0.999	5654	tags=28%, list=15%, signal=33%
GOMF_PHOSPHATASE_ACTIVITY	GOMF_PHOSPHATASE_ACTIVITY		280	0.30507386	1.3077585	0.09551657	0.2511054	1.0	6477	tags=27%, list=18%, signal=32%
GOMF_TRANSFERASE_ACTIVITY_TRANSFERRING_NITROGENOUS_GROUPS	GOMF_TRANSFERASE_ACTIVITY_TRANSFERRING_NITROGENOUS_GROUPS		24	0.41115835	1.3048804	0.129771	0.2535917	1.0	7491	tags=42%, list=20%, signal=52%
GOMF_GLYCOSYLTRANSFERASE_ACTIVITY	GOMF_GLYCOSYLTRANSFERASE_ACTIVITY		280	0.30302492	1.2970715	0.12175649	0.2614497	1.0	7419	tags=30%, list=20%, signal=38%
GOMF_TRANSCRIPTION_COREPRESSOR_BINDING	GOMF_TRANSCRIPTION_COREPRESSOR_BINDING		43	0.3569002	1.2881869	0.14176245	0.27101272	1.0	6229	tags=35%, list=17%, signal=42%
GOMF_ENZYME_INHIBITOR_ACTIVITY	GOMF_ENZYME_INHIBITOR_ACTIVITY		385	0.27145475	1.2838509	0.057539683	0.27505744	1.0	6947	tags=26%, list=19%, signal=31%
GOMF_PROTEIN_ADP_RIBOSYLASE_ACTIVITY	GOMF_PROTEIN_ADP_RIBOSYLASE_ACTIVITY		17	0.5052154	1.2763201	0.21626984	0.2831586	1.0	9869	tags=47%, list=27%, signal=64%
GOMF_HYDRO_LYASE_ACTIVITY	GOMF_HYDRO_LYASE_ACTIVITY		64	0.33487856	1.2727398	0.1423221	0.28647876	1.0	6506	tags=27%, list=18%, signal=32%
GOMF_MICROTUBULE_MOTOR_ACTIVITY	GOMF_MICROTUBULE_MOTOR_ACTIVITY		69	0.40463218	1.2663207	0.23984526	0.29352373	1.0	7315	tags=35%, list=20%, signal=43%
GOMF_PROTEIN_DEACETYLASE_ACTIVITY	GOMF_PROTEIN_DEACETYLASE_ACTIVITY		23	0.41371128	1.26109	0.19729207	0.29897675	1.0	3823	tags=30%, list=10%, signal=34%
GOMF_UBIQUITIN_LIKE_PROTEIN_LIGASE_ACTIVITY	GOMF_UBIQUITIN_LIKE_PROTEIN_LIGASE_ACTIVITY		318	0.30796802	1.2598011	0.17097415	0.299649	1.0	6415	tags=25%, list=17%, signal=29%
GOMF_DYNEIN_COMPLEX_BINDING	GOMF_DYNEIN_COMPLEX_BINDING		24	0.4388899	1.2568002	0.20315582	0.3023466	1.0	11966	tags=58%, list=32%, signal=86%
GOMF_TRANSCRIPTION_COREPRESSOR_ACTIVITY	GOMF_TRANSCRIPTION_COREPRESSOR_ACTIVITY		189	0.313226	1.2549021	0.1812749	0.30369	1.0	7627	tags=29%, list=21%, signal=37%
GOMF_RNA_POLYMERASE_CORE_ENZYME_BINDING	GOMF_RNA_POLYMERASE_CORE_ENZYME_BINDING		56	0.36897293	1.2511479	0.20528455	0.30733413	1.0	7043	tags=32%, list=19%, signal=40%
GOMF_PHOSPHORIC_ESTER_HYDROLASE_ACTIVITY	GOMF_PHOSPHORIC_ESTER_HYDROLASE_ACTIVITY		369	0.28744772	1.2508243	0.13502936	0.30662486	1.0	6477	tags=24%, list=18%, signal=29%
GOMF_NUCLEOTIDE_DIPHOSPHATASE_ACTIVITY	GOMF_NUCLEOTIDE_DIPHOSPHATASE_ACTIVITY		22	0.39548868	1.2505841	0.19132149	0.30581385	1.0	4614	tags=36%, list=13%, signal=42%
GOMF_MIRNA_BINDING	GOMF_MIRNA_BINDING		34	0.4278324	1.2498597	0.25244617	0.30565584	1.0	8357	tags=41%, list=23%, signal=53%
GOMF_PROTON_CHANNEL_ACTIVITY	GOMF_PROTON_CHANNEL_ACTIVITY		24	0.46749496	1.2488374	0.246	0.30576965	1.0	7604	tags=42%, list=21%, signal=52%
GOMF_DEACETYLASE_ACTIVITY	GOMF_DEACETYLASE_ACTIVITY		38	0.35566488	1.2484273	0.18982388	0.30523515	1.0	3823	tags=24%, list=10%, signal=26%
GOMF_NARROW_PORE_CHANNEL_ACTIVITY	GOMF_NARROW_PORE_CHANNEL_ACTIVITY		19	0.4147183	1.2473474	0.1750503	0.3054906	1.0	16016	tags=74%, list=43%, signal=130%
GOMF_DNA_BINDING_TRANSCRIPTION_FACTOR_BINDING	GOMF_DNA_BINDING_TRANSCRIPTION_FACTOR_BINDING		468	0.29627737	1.2422975	0.18699187	0.31090373	1.0	5899	tags=24%, list=16%, signal=28%
GOMF_COPPER_ION_BINDING	GOMF_COPPER_ION_BINDING		61	0.3341171	1.2420833	0.13871635	0.3099584	1.0	3538	tags=20%, list=10%, signal=22%
GOMF_LYSINE_N_METHYLTRANSFERASE_ACTIVITY	GOMF_LYSINE_N_METHYLTRANSFERASE_ACTIVITY		60	0.37795454	1.2418046	0.21621622	0.30918437	1.0	8923	tags=43%, list=24%, signal=57%
GOMF_SIGNAL_SEQUENCE_BINDING	GOMF_SIGNAL_SEQUENCE_BINDING		50	0.3748777	1.2352777	0.20833333	0.3166296	1.0	9897	tags=42%, list=27%, signal=57%
GOMF_MAGNESIUM_ION_TRANSMEMBRANE_TRANSPORTER_ACTIVITY	GOMF_MAGNESIUM_ION_TRANSMEMBRANE_TRANSPORTER_ACTIVITY		17	0.43869236	1.2352128	0.20272905	0.31553537	1.0	544	tags=18%, list=1%, signal=18%
GOMF_MRNA_3_UTR_BINDING	GOMF_MRNA_3_UTR_BINDING		187	0.30303302	1.2347302	0.14478764	0.3150034	1.0	6496	tags=22%, list=18%, signal=27%
GOMF_ADENYLYLTRANSFERASE_ACTIVITY	GOMF_ADENYLYLTRANSFERASE_ACTIVITY		31	0.38480514	1.2335985	0.2235529	0.31526312	1.0	9912	tags=48%, list=27%, signal=66%
GOMF_MAP_KINASE_ACTIVITY	GOMF_MAP_KINASE_ACTIVITY		15	0.46287242	1.2298126	0.23379175	0.3192093	1.0	9103	tags=47%, list=25%, signal=62%
GOMF_HYDROLASE_ACTIVITY_ACTING_ON_GLYCOSYL_BONDS	GOMF_HYDROLASE_ACTIVITY_ACTING_ON_GLYCOSYL_BONDS		147	0.30726963	1.2295841	0.19011407	0.31837305	1.0	5449	tags=22%, list=15%, signal=25%
GOMF_KINASE_ACTIVATOR_ACTIVITY	GOMF_KINASE_ACTIVATOR_ACTIVITY		109	0.30882025	1.2291603	0.15049505	0.31780368	1.0	4720	tags=20%, list=13%, signal=23%
GOMF_LIGAND_GATED_ANION_CHANNEL_ACTIVITY	GOMF_LIGAND_GATED_ANION_CHANNEL_ACTIVITY		18	0.4484311	1.2287235	0.21941748	0.31721786	1.0	11654	tags=50%, list=32%, signal=73%
GOMF_HYDROLASE_ACTIVITY_ACTING_ON_CARBON_NITROGEN_BUT_NOT_PEPTIDE_BONDS_IN_CYCLIC_AMIDINES	GOMF_HYDROLASE_ACTIVITY_ACTING_ON_CARBON_NITROGEN_BUT_NOT_PEPTIDE_BONDS_IN_CYCLIC_AMIDINES		36	0.368215	1.228588	0.21188119	0.31626844	1.0	12353	tags=58%, list=34%, signal=88%
GOMF_VITAMIN_B6_BINDING	GOMF_VITAMIN_B6_BINDING		53	0.3484831	1.2260343	0.17601547	0.31849554	1.0	7491	tags=34%, list=20%, signal=43%
GOMF_PROMOTER_SPECIFIC_CHROMATIN_BINDING	GOMF_PROMOTER_SPECIFIC_CHROMATIN_BINDING		62	0.3460403	1.2254122	0.19223301	0.31805542	1.0	8081	tags=34%, list=22%, signal=43%
GOMF_TRANSITION_METAL_ION_TRANSMEMBRANE_TRANSPORTER_ACTIVITY	GOMF_TRANSITION_METAL_ION_TRANSMEMBRANE_TRANSPORTER_ACTIVITY		38	0.36347404	1.221877	0.19886364	0.3216351	1.0	10178	tags=42%, list=28%, signal=58%
GOMF_PEPTIDASE_ACTIVATOR_ACTIVITY_INVOLVED_IN_APOPTOTIC_PROCESS	GOMF_PEPTIDASE_ACTIVATOR_ACTIVITY_INVOLVED_IN_APOPTOTIC_PROCESS		20	0.3930642	1.2085539	0.2370518	0.33859062	1.0	5671	tags=30%, list=15%, signal=35%
GOMF_C4_DICARBOXYLATE_TRANSMEMBRANE_TRANSPORTER_ACTIVITY	GOMF_C4_DICARBOXYLATE_TRANSMEMBRANE_TRANSPORTER_ACTIVITY		16	0.4242211	1.2050914	0.24550898	0.34235108	1.0	8107	tags=44%, list=22%, signal=56%
GOMF_CARBOHYDRATE_DERIVATIVE_TRANSMEMBRANE_TRANSPORTER_ACTIVITY	GOMF_CARBOHYDRATE_DERIVATIVE_TRANSMEMBRANE_TRANSPORTER_ACTIVITY		54	0.3270194	1.2043837	0.19178082	0.342236	1.0	6642	tags=30%, list=18%, signal=36%
GOMF_MHC_CLASS_II_PROTEIN_COMPLEX_BINDING	GOMF_MHC_CLASS_II_PROTEIN_COMPLEX_BINDING		25	0.49485928	1.2035952	0.3294347	0.34209624	1.0	9118	tags=48%, list=25%, signal=64%
GOMF_HYDROLASE_ACTIVITY_HYDROLYZING_N_GLYCOSYL_COMPOUNDS	GOMF_HYDROLASE_ACTIVITY_HYDROLYZING_N_GLYCOSYL_COMPOUNDS		51	0.34670335	1.2018014	0.22626263	0.34325626	1.0	4172	tags=24%, list=11%, signal=26%
GOMF_O_ACYLTRANSFERASE_ACTIVITY	GOMF_O_ACYLTRANSFERASE_ACTIVITY		53	0.32948524	1.1964524	0.19923371	0.34935114	1.0	4924	tags=21%, list=13%, signal=24%
GOMF_TUMOR_NECROSIS_FACTOR_RECEPTOR_SUPERFAMILY_BINDING	GOMF_TUMOR_NECROSIS_FACTOR_RECEPTOR_SUPERFAMILY_BINDING		48	0.3517232	1.1954063	0.23505977	0.3496003	1.0	7000	tags=29%, list=19%, signal=36%
GOMF_NUCLEOTIDASE_ACTIVITY	GOMF_NUCLEOTIDASE_ACTIVITY		15	0.40275434	1.1930141	0.23031496	0.35167643	1.0	5242	tags=33%, list=14%, signal=39%
GOMF_FIBROBLAST_GROWTH_FACTOR_BINDING	GOMF_FIBROBLAST_GROWTH_FACTOR_BINDING		23	0.36227214	1.1864804	0.22370937	0.35945588	1.0	3498	tags=22%, list=9%, signal=24%
GOMF_POLY_PURINE_TRACT_BINDING	GOMF_POLY_PURINE_TRACT_BINDING		29	0.4020068	1.1835406	0.29051384	0.3625448	1.0	5588	tags=34%, list=15%, signal=41%
GOMF_DISORDERED_DOMAIN_SPECIFIC_BINDING	GOMF_DISORDERED_DOMAIN_SPECIFIC_BINDING		34	0.35883695	1.1817584	0.2661448	0.36379305	1.0	4950	tags=29%, list=13%, signal=34%
GOMF_UBIQUITIN_LIGASE_SUBSTRATE_ADAPTOR_ACTIVITY	GOMF_UBIQUITIN_LIGASE_SUBSTRATE_ADAPTOR_ACTIVITY		30	0.3581484	1.1810219	0.2565543	0.36359754	1.0	4300	tags=27%, list=12%, signal=30%
GOMF_CATALYTIC_ACTIVITY_ACTING_ON_A_GLYCOPROTEIN	GOMF_CATALYTIC_ACTIVITY_ACTING_ON_A_GLYCOPROTEIN		23	0.3949412	1.1805096	0.23940678	0.36308515	1.0	6971	tags=35%, list=19%, signal=43%
GOMF_ALPHA_TUBULIN_BINDING	GOMF_ALPHA_TUBULIN_BINDING		38	0.37837347	1.1803223	0.26464647	0.36210588	1.0	10817	tags=45%, list=29%, signal=63%
GOMF_GTP_DEPENDENT_PROTEIN_BINDING	GOMF_GTP_DEPENDENT_PROTEIN_BINDING		22	0.37754893	1.1689061	0.28542915	0.37718162	1.0	6334	tags=27%, list=17%, signal=33%
GOMF_REGULATORY_RNA_BINDING	GOMF_REGULATORY_RNA_BINDING		47	0.37165546	1.1687819	0.29411766	0.37612483	1.0	8357	tags=36%, list=23%, signal=47%
GOMF_LYSOPHOSPHOLIPID_ACYLTRANSFERASE_ACTIVITY	GOMF_LYSOPHOSPHOLIPID_ACYLTRANSFERASE_ACTIVITY		23	0.3880986	1.1681614	0.27070707	0.3757269	1.0	10344	tags=48%, list=28%, signal=66%
GOMF_CALCIUM_DEPENDENT_PROTEIN_BINDING	GOMF_CALCIUM_DEPENDENT_PROTEIN_BINDING		82	0.3160463	1.1681132	0.21900827	0.37454668	1.0	7075	tags=32%, list=19%, signal=39%
GOMF_HISTONE_DEACETYLASE_BINDING	GOMF_HISTONE_DEACETYLASE_BINDING		126	0.30569014	1.1615549	0.24752475	0.38274583	1.0	8179	tags=36%, list=22%, signal=46%
GOMF_IRON_ION_BINDING	GOMF_IRON_ION_BINDING		151	0.2692474	1.1602508	0.21689059	0.38344422	1.0	8779	tags=28%, list=24%, signal=37%
GOMF_BETA_1_3_GALACTOSYLTRANSFERASE_ACTIVITY	GOMF_BETA_1_3_GALACTOSYLTRANSFERASE_ACTIVITY		17	0.40831837	1.1576738	0.2936345	0.38595387	1.0	5431	tags=35%, list=15%, signal=41%
GOMF_CATALYTIC_ACTIVITY_ACTING_ON_A_RRNA	GOMF_CATALYTIC_ACTIVITY_ACTING_ON_A_RRNA		23	0.39938316	1.1523584	0.30290458	0.39248386	1.0	10830	tags=57%, list=29%, signal=80%
GOMF_TRANSCRIPTION_COREGULATOR_BINDING	GOMF_TRANSCRIPTION_COREGULATOR_BINDING		107	0.30622804	1.1481739	0.28543308	0.39751798	1.0	6422	tags=28%, list=17%, signal=34%
GOMF_INTRAMOLECULAR_OXIDOREDUCTASE_ACTIVITY	GOMF_INTRAMOLECULAR_OXIDOREDUCTASE_ACTIVITY		53	0.31440446	1.1455859	0.30769232	0.4000323	1.0	7599	tags=30%, list=21%, signal=38%
GOMF_VITAMIN_BINDING	GOMF_VITAMIN_BINDING		146	0.27562487	1.1401534	0.25143954	0.40683156	1.0	8036	tags=29%, list=22%, signal=38%
GOMF_RNA_POLYMERASE_II_SPECIFIC_DNA_BINDING_TRANSCRIPTION_FACTOR_BINDING	GOMF_RNA_POLYMERASE_II_SPECIFIC_DNA_BINDING_TRANSCRIPTION_FACTOR_BINDING		347	0.2764432	1.1375074	0.27087575	0.4095429	1.0	6084	tags=24%, list=17%, signal=29%
GOMF_ACETYLGLUCOSAMINYLTRANSFERASE_ACTIVITY	GOMF_ACETYLGLUCOSAMINYLTRANSFERASE_ACTIVITY		45	0.34559932	1.1372315	0.29666013	0.40862966	1.0	5833	tags=27%, list=16%, signal=32%
GOMF_AMIDE_BINDING	GOMF_AMIDE_BINDING		406	0.24802434	1.1326253	0.23658052	0.4140332	1.0	6423	tags=21%, list=17%, signal=25%
GOMF_LYSOPHOSPHOLIPASE_ACTIVITY	GOMF_LYSOPHOSPHOLIPASE_ACTIVITY		26	0.34965032	1.1324426	0.278	0.4129549	1.0	1769	tags=15%, list=5%, signal=16%
GOMF_NUCLEAR_RECEPTOR_COACTIVATOR_ACTIVITY	GOMF_NUCLEAR_RECEPTOR_COACTIVATOR_ACTIVITY		56	0.33719078	1.1307727	0.31102362	0.41434038	1.0	5282	tags=27%, list=14%, signal=31%
GOMF_PHOSPHATIDYLGLYCEROL_BINDING	GOMF_PHOSPHATIDYLGLYCEROL_BINDING		15	0.37202054	1.1284631	0.28627452	0.41641667	1.0	6973	tags=40%, list=19%, signal=49%
GOMF_TETRAPYRROLE_BINDING	GOMF_TETRAPYRROLE_BINDING		149	0.26292008	1.1282572	0.22357723	0.41533154	1.0	8779	tags=28%, list=24%, signal=36%
GOMF_POLY_PYRIMIDINE_TRACT_BINDING	GOMF_POLY_PYRIMIDINE_TRACT_BINDING		28	0.38178778	1.1217415	0.32421875	0.42362687	1.0	5588	tags=32%, list=15%, signal=38%
GOMF_ZINC_ION_TRANSMEMBRANE_TRANSPORTER_ACTIVITY	GOMF_ZINC_ION_TRANSMEMBRANE_TRANSPORTER_ACTIVITY		21	0.36366996	1.1199055	0.30550283	0.42507774	1.0	12608	tags=57%, list=34%, signal=87%
GOMF_ATPASE_COUPLED_TRANSMEMBRANE_TRANSPORTER_ACTIVITY	GOMF_ATPASE_COUPLED_TRANSMEMBRANE_TRANSPORTER_ACTIVITY		107	0.2836035	1.1194024	0.2857143	0.42445856	1.0	6518	tags=23%, list=18%, signal=28%
GOMF_AMINO_ACID_BINDING	GOMF_AMINO_ACID_BINDING		57	0.3005488	1.1188061	0.28309572	0.42400664	1.0	10543	tags=39%, list=29%, signal=54%
GOMF_ADRENERGIC_RECEPTOR_BINDING	GOMF_ADRENERGIC_RECEPTOR_BINDING		18	0.38071007	1.1156894	0.3014553	0.42756125	1.0	10427	tags=39%, list=28%, signal=54%
GOMF_MYOSIN_V_BINDING	GOMF_MYOSIN_V_BINDING		16	0.38210356	1.1142151	0.31163707	0.4286577	1.0	9686	tags=44%, list=26%, signal=59%
GOMF_PALMITOYLTRANSFERASE_ACTIVITY	GOMF_PALMITOYLTRANSFERASE_ACTIVITY		37	0.33084822	1.1119047	0.30710173	0.43085277	1.0	10415	tags=43%, list=28%, signal=60%
GOMF_SODIUM_CHANNEL_REGULATOR_ACTIVITY	GOMF_SODIUM_CHANNEL_REGULATOR_ACTIVITY		39	0.3259122	1.1095755	0.28834355	0.43323362	1.0	2068	tags=10%, list=6%, signal=11%
GOMF_PRE_MRNA_5_SPLICE_SITE_BINDING	GOMF_PRE_MRNA_5_SPLICE_SITE_BINDING		16	0.49747068	1.1090955	0.38333333	0.43271604	1.0	3086	tags=25%, list=8%, signal=27%
GOMF_CARBONATE_DEHYDRATASE_ACTIVITY	GOMF_CARBONATE_DEHYDRATASE_ACTIVITY		15	0.40837005	1.1057639	0.3371869	0.43649712	1.0	4745	tags=20%, list=13%, signal=23%
GOMF_DIOXYGENASE_ACTIVITY	GOMF_DIOXYGENASE_ACTIVITY		94	0.28564626	1.1040639	0.3159923	0.43758315	1.0	4540	tags=18%, list=12%, signal=21%
GOMF_DEAMINASE_ACTIVITY	GOMF_DEAMINASE_ACTIVITY		33	0.33353934	1.0950032	0.33935744	0.4504146	1.0	12353	tags=58%, list=34%, signal=87%
GOMF_INHIBITORY_EXTRACELLULAR_LIGAND_GATED_ION_CHANNEL_ACTIVITY	GOMF_INHIBITORY_EXTRACELLULAR_LIGAND_GATED_ION_CHANNEL_ACTIVITY		15	0.4110602	1.0920544	0.33007812	0.45377135	1.0	11219	tags=40%, list=30%, signal=57%
GOMF_GLUTATHIONE_TRANSFERASE_ACTIVITY	GOMF_GLUTATHIONE_TRANSFERASE_ACTIVITY		27	0.3730836	1.0892153	0.33267716	0.45681953	1.0	5119	tags=22%, list=14%, signal=26%
GOMF_PEPTIDASE_ACTIVATOR_ACTIVITY	GOMF_PEPTIDASE_ACTIVATOR_ACTIVITY		43	0.30377614	1.0874183	0.34736842	0.45820996	1.0	2704	tags=19%, list=7%, signal=20%
GOMF_PHOSPHOTRANSFERASE_ACTIVITY_FOR_OTHER_SUBSTITUTED_PHOSPHATE_GROUPS	GOMF_PHOSPHOTRANSFERASE_ACTIVITY_FOR_OTHER_SUBSTITUTED_PHOSPHATE_GROUPS		22	0.36687264	1.0873958	0.36078432	0.456864	1.0	3653	tags=23%, list=10%, signal=25%
GOMF_LIPOPOLYSACCHARIDE_BINDING	GOMF_LIPOPOLYSACCHARIDE_BINDING		35	0.34966758	1.0845728	0.3436214	0.4598477	1.0	2251	tags=17%, list=6%, signal=18%
GOMF_MONOCARBOXYLIC_ACID_BINDING	GOMF_MONOCARBOXYLIC_ACID_BINDING		89	0.28360614	1.0832989	0.32323232	0.46030456	1.0	8036	tags=27%, list=22%, signal=34%
GOMF_LIGASE_ACTIVITY_FORMING_CARBON_SULFUR_BONDS	GOMF_LIGASE_ACTIVITY_FORMING_CARBON_SULFUR_BONDS		41	0.31398833	1.0726305	0.330855	0.47606057	1.0	5587	tags=22%, list=15%, signal=26%
GOMF_HYDROLASE_ACTIVITY_HYDROLYZING_O_GLYCOSYL_COMPOUNDS	GOMF_HYDROLASE_ACTIVITY_HYDROLYZING_O_GLYCOSYL_COMPOUNDS		96	0.287191	1.0719728	0.34799236	0.4757476	1.0	5837	tags=20%, list=16%, signal=23%
GOMF_MAP_KINASE_KINASE_ACTIVITY	GOMF_MAP_KINASE_KINASE_ACTIVITY		18	0.3553078	1.0683507	0.38356164	0.480092	1.0	4720	tags=22%, list=13%, signal=25%
GOMF_MHC_PROTEIN_COMPLEX_BINDING	GOMF_MHC_PROTEIN_COMPLEX_BINDING		34	0.42455694	1.0670758	0.3964497	0.48062387	1.0	8179	tags=35%, list=22%, signal=45%
GOMF_CAMP_RESPONSE_ELEMENT_BINDING	GOMF_CAMP_RESPONSE_ELEMENT_BINDING		17	0.38269657	1.0605607	0.3939394	0.48980263	1.0	3841	tags=29%, list=10%, signal=33%
GOMF_CHANNEL_REGULATOR_ACTIVITY	GOMF_CHANNEL_REGULATOR_ACTIVITY		143	0.24966794	1.0594159	0.33617023	0.4902749	1.0	7552	tags=24%, list=20%, signal=31%
GOMF_ALCOHOL_DEHYDROGENASE_NADPPLUS_ACTIVITY	GOMF_ALCOHOL_DEHYDROGENASE_NADPPLUS_ACTIVITY		23	0.36305594	1.0586131	0.39607844	0.49017453	1.0	12131	tags=52%, list=33%, signal=78%
GOMF_G_PROTEIN_BETA_GAMMA_SUBUNIT_COMPLEX_BINDING	GOMF_G_PROTEIN_BETA_GAMMA_SUBUNIT_COMPLEX_BINDING		22	0.35553047	1.0582931	0.39049587	0.4894216	1.0	739	tags=14%, list=2%, signal=14%
GOMF_LYSINE_ACETYLATED_HISTONE_BINDING	GOMF_LYSINE_ACETYLATED_HISTONE_BINDING		22	0.39743567	1.0576903	0.39795917	0.4888466	1.0	10074	tags=50%, list=27%, signal=69%
GOMF_HEXOSYLTRANSFERASE_ACTIVITY	GOMF_HEXOSYLTRANSFERASE_ACTIVITY		202	0.25980425	1.056371	0.34705883	0.48944974	1.0	8493	tags=31%, list=23%, signal=40%
GOMF_HEXOSAMINIDASE_ACTIVITY	GOMF_HEXOSAMINIDASE_ACTIVITY		15	0.4008998	1.0506366	0.40952381	0.49738485	1.0	7140	tags=33%, list=19%, signal=41%
GOMF_NADPLUS_BINDING	GOMF_NADPLUS_BINDING		18	0.35525346	1.0475116	0.38932806	0.5011678	1.0	4477	tags=28%, list=12%, signal=32%
GOMF_FERROUS_IRON_BINDING	GOMF_FERROUS_IRON_BINDING		26	0.32806572	1.0474241	0.38771594	0.49987862	1.0	10893	tags=50%, list=30%, signal=71%
GOMF_MHC_PROTEIN_BINDING	GOMF_MHC_PROTEIN_BINDING		40	0.3913866	1.0457633	0.43975905	0.50115114	1.0	7604	tags=33%, list=21%, signal=41%
GOMF_SNARE_BINDING	GOMF_SNARE_BINDING		109	0.27157497	1.0456	0.35166994	0.4999633	1.0	5324	tags=19%, list=14%, signal=22%
GOMF_ORGANIC_ACID_BINDING	GOMF_ORGANIC_ACID_BINDING		150	0.23938423	1.0453619	0.36738703	0.49892446	1.0	8036	tags=27%, list=22%, signal=34%
GOMF_PROTEIN_C_TERMINUS_BINDING	GOMF_PROTEIN_C_TERMINUS_BINDING		179	0.25561884	1.0386531	0.37029704	0.50847346	1.0	8079	tags=32%, list=22%, signal=41%
GOMF_ANION_CHANNEL_ACTIVITY	GOMF_ANION_CHANNEL_ACTIVITY		87	0.26791555	1.0382227	0.38623327	0.50773555	1.0	6891	tags=24%, list=19%, signal=30%
GOMF_PHOSPHOLIPID_TRANSFER_ACTIVITY	GOMF_PHOSPHOLIPID_TRANSFER_ACTIVITY		24	0.31876	1.0355135	0.40836653	0.5108367	1.0	2734	tags=21%, list=7%, signal=22%
GOMF_CYSTEINE_TYPE_ENDOPEPTIDASE_INHIBITOR_ACTIVITY	GOMF_CYSTEINE_TYPE_ENDOPEPTIDASE_INHIBITOR_ACTIVITY		55	0.2784034	1.0284749	0.38653848	0.52145565	1.0	3821	tags=16%, list=10%, signal=18%
GOMF_PHOTORECEPTOR_ACTIVITY	GOMF_PHOTORECEPTOR_ACTIVITY		17	0.38303545	1.0256555	0.42675158	0.52459174	1.0	12748	tags=47%, list=35%, signal=72%
GOMF_P53_BINDING	GOMF_P53_BINDING		66	0.29453388	1.0153588	0.4265873	0.5404055	1.0	10613	tags=41%, list=29%, signal=57%
GOMF_NAD_DEPENDENT_PROTEIN_DEACETYLASE_ACTIVITY	GOMF_NAD_DEPENDENT_PROTEIN_DEACETYLASE_ACTIVITY		17	0.3526275	1.0125983	0.4108818	0.54372704	1.0	3823	tags=24%, list=10%, signal=26%
GOMF_SYNTAXIN_BINDING	GOMF_SYNTAXIN_BINDING		71	0.27486086	1.0120441	0.43061224	0.5430722	1.0	3791	tags=17%, list=10%, signal=19%
GOMF_NUCLEAR_RECEPTOR_BINDING	GOMF_NUCLEAR_RECEPTOR_BINDING		139	0.26447177	1.0109621	0.40980393	0.54348975	1.0	4412	tags=21%, list=12%, signal=24%
GOMF_S_ACYLTRANSFERASE_ACTIVITY	GOMF_S_ACYLTRANSFERASE_ACTIVITY		30	0.30938086	1.01055	0.44252872	0.54266506	1.0	10415	tags=47%, list=28%, signal=65%
GOMF_NADPLUS_ADP_RIBOSYLTRANSFERASE_ACTIVITY	GOMF_NADPLUS_ADP_RIBOSYLTRANSFERASE_ACTIVITY		27	0.33146507	1.006928	0.43083003	0.5473183	1.0	10006	tags=41%, list=27%, signal=56%
GOMF_ACTIVE_ION_TRANSMEMBRANE_TRANSPORTER_ACTIVITY	GOMF_ACTIVE_ION_TRANSMEMBRANE_TRANSPORTER_ACTIVITY		266	0.2225933	1.0064602	0.4099617	0.5467354	1.0	6605	tags=21%, list=18%, signal=25%
GOMF_VOLTAGE_GATED_ANION_CHANNEL_ACTIVITY	GOMF_VOLTAGE_GATED_ANION_CHANNEL_ACTIVITY		17	0.35194102	1.0012968	0.45471698	0.5539933	1.0	6495	tags=35%, list=18%, signal=43%
GOMF_OXIDOREDUCTASE_ACTIVITY_ACTING_ON_PAIRED_DONORS_WITH_INCORPORATION_OR_REDUCTION_OF_MOLECULAR_OXYGEN_REDUCED_FLAVIN_OR_FLAVOPROTEIN_AS_ONE_DONOR_AND_INCORPORATION_OF_ONE_ATOM_OF_OXYGEN	GOMF_OXIDOREDUCTASE_ACTIVITY_ACTING_ON_PAIRED_DONORS_WITH_INCORPORATION_OR_REDUCTION_OF_MOLECULAR_OXYGEN_REDUCED_FLAVIN_OR_FLAVOPROTEIN_AS_ONE_DONOR_AND_INCORPORATION_OF_ONE_ATOM_OF_OXYGEN		40	0.29917145	1.0010685	0.453125	0.552886	1.0	10346	tags=38%, list=28%, signal=52%
GOMF_HYALURONIC_ACID_BINDING	GOMF_HYALURONIC_ACID_BINDING		26	0.32560027	0.9990417	0.44379845	0.55460554	1.0	5259	tags=27%, list=14%, signal=31%
GOMF_SULFATE_TRANSMEMBRANE_TRANSPORTER_ACTIVITY	GOMF_SULFATE_TRANSMEMBRANE_TRANSPORTER_ACTIVITY		17	0.3465773	0.9977532	0.45471698	0.5553476	1.0	4346	tags=18%, list=12%, signal=20%
GOMF_CYTOSKELETAL_MOTOR_ACTIVITY	GOMF_CYTOSKELETAL_MOTOR_ACTIVITY		113	0.2812233	0.9976708	0.44575936	0.55398077	1.0	4473	tags=20%, list=12%, signal=23%
GOMF_LONG_CHAIN_FATTY_ACID_TRANSPORTER_ACTIVITY	GOMF_LONG_CHAIN_FATTY_ACID_TRANSPORTER_ACTIVITY		17	0.34857434	0.9973337	0.4515504	0.5529913	1.0	7911	tags=35%, list=21%, signal=45%
GOMF_K63_LINKED_POLYUBIQUITIN_MODIFICATION_DEPENDENT_PROTEIN_BINDING	GOMF_K63_LINKED_POLYUBIQUITIN_MODIFICATION_DEPENDENT_PROTEIN_BINDING		25	0.346953	0.98951447	0.47398844	0.56470853	1.0	5563	tags=24%, list=15%, signal=28%
GOMF_CALCIUM_CHANNEL_REGULATOR_ACTIVITY	GOMF_CALCIUM_CHANNEL_REGULATOR_ACTIVITY		43	0.28018406	0.98556757	0.46555322	0.57004404	1.0	7415	tags=30%, list=20%, signal=38%
GOMF_SCAFFOLD_PROTEIN_BINDING	GOMF_SCAFFOLD_PROTEIN_BINDING		67	0.26754656	0.981606	0.45418328	0.5758979	1.0	3429	tags=16%, list=9%, signal=18%
GOMF_CALCIUM_DEPENDENT_PHOSPHOLIPASE_A2_ACTIVITY	GOMF_CALCIUM_DEPENDENT_PHOSPHOLIPASE_A2_ACTIVITY		16	0.35812253	0.9790216	0.47474748	0.57875586	1.0	3958	tags=19%, list=11%, signal=21%
GOMF_CARBOXYLIC_ACID_BINDING	GOMF_CARBOXYLIC_ACID_BINDING		183	0.2288671	0.97858614	0.49425286	0.57785493	1.0	8036	tags=26%, list=22%, signal=33%
GOMF_ANDROGEN_RECEPTOR_BINDING	GOMF_ANDROGEN_RECEPTOR_BINDING		27	0.31393272	0.9782898	0.50383145	0.5768464	1.0	2781	tags=19%, list=8%, signal=20%
GOMF_GABA_RECEPTOR_BINDING	GOMF_GABA_RECEPTOR_BINDING		17	0.34493625	0.97426325	0.48380953	0.5824145	1.0	5254	tags=24%, list=14%, signal=27%
GOMF_ADP_BINDING	GOMF_ADP_BINDING		34	0.2961673	0.97285026	0.5028463	0.5832662	1.0	9588	tags=41%, list=26%, signal=56%
GOMF_LYS48_SPECIFIC_DEUBIQUITINASE_ACTIVITY	GOMF_LYS48_SPECIFIC_DEUBIQUITINASE_ACTIVITY		16	0.36314356	0.9723011	0.5019455	0.5826532	1.0	11435	tags=50%, list=31%, signal=72%
GOMF_OXIDOREDUCTASE_ACTIVITY_ACTING_ON_THE_ALDEHYDE_OR_OXO_GROUP_OF_DONORS_NAD_OR_NADP_AS_ACCEPTOR	GOMF_OXIDOREDUCTASE_ACTIVITY_ACTING_ON_THE_ALDEHYDE_OR_OXO_GROUP_OF_DONORS_NAD_OR_NADP_AS_ACCEPTOR		38	0.28484616	0.97066736	0.47637796	0.58401674	1.0	3361	tags=18%, list=9%, signal=20%
GOMF_GAMMA_TUBULIN_BINDING	GOMF_GAMMA_TUBULIN_BINDING		33	0.30662373	0.9700236	0.5029703	0.5836076	1.0	3737	tags=24%, list=10%, signal=27%
GOMF_ORGANIC_CATION_TRANSMEMBRANE_TRANSPORTER_ACTIVITY	GOMF_ORGANIC_CATION_TRANSMEMBRANE_TRANSPORTER_ACTIVITY		29	0.2924414	0.9624611	0.5153846	0.59504807	1.0	7333	tags=28%, list=20%, signal=34%
GOMF_SULFUR_COMPOUND_TRANSMEMBRANE_TRANSPORTER_ACTIVITY	GOMF_SULFUR_COMPOUND_TRANSMEMBRANE_TRANSPORTER_ACTIVITY		52	0.2726657	0.9611735	0.5009901	0.59572977	1.0	6351	tags=21%, list=17%, signal=26%
GOMF_PLUS_END_DIRECTED_MICROTUBULE_MOTOR_ACTIVITY	GOMF_PLUS_END_DIRECTED_MICROTUBULE_MOTOR_ACTIVITY		17	0.38716727	0.9546768	0.53294575	0.605516	1.0	2482	tags=24%, list=7%, signal=25%
GOMF_NEUTRAL_AMINO_ACID_TRANSMEMBRANE_TRANSPORTER_ACTIVITY	GOMF_NEUTRAL_AMINO_ACID_TRANSMEMBRANE_TRANSPORTER_ACTIVITY		41	0.28107595	0.95437515	0.5206287	0.60445565	1.0	7405	tags=32%, list=20%, signal=40%
GOMF_ACIDIC_AMINO_ACID_TRANSMEMBRANE_TRANSPORTER_ACTIVITY	GOMF_ACIDIC_AMINO_ACID_TRANSMEMBRANE_TRANSPORTER_ACTIVITY		16	0.3377059	0.94794524	0.53801167	0.6139744	1.0	8107	tags=44%, list=22%, signal=56%
GOMF_HYDROLASE_ACTIVITY_ACTING_ON_CARBON_NITROGEN_BUT_NOT_PEPTIDE_BONDS_IN_CYCLIC_AMIDES	GOMF_HYDROLASE_ACTIVITY_ACTING_ON_CARBON_NITROGEN_BUT_NOT_PEPTIDE_BONDS_IN_CYCLIC_AMIDES		15	0.3481731	0.9474058	0.5387524	0.61335784	1.0	2173	tags=20%, list=6%, signal=21%
GOMF_TRANSLATION_ELONGATION_FACTOR_ACTIVITY	GOMF_TRANSLATION_ELONGATION_FACTOR_ACTIVITY		20	0.31962317	0.9430719	0.53488374	0.61949766	1.0	7252	tags=35%, list=20%, signal=44%
GOMF_TRANSFERASE_ACTIVITY_TRANSFERRING_SULPHUR_CONTAINING_GROUPS	GOMF_TRANSFERASE_ACTIVITY_TRANSFERRING_SULPHUR_CONTAINING_GROUPS		69	0.25026068	0.9410149	0.54651165	0.62158954	1.0	7503	tags=26%, list=20%, signal=33%
GOMF_NUCLEAR_LOCALIZATION_SEQUENCE_BINDING	GOMF_NUCLEAR_LOCALIZATION_SEQUENCE_BINDING		27	0.33932412	0.94081235	0.52371544	0.62031555	1.0	9897	tags=41%, list=27%, signal=56%
GOMF_OXIDOREDUCTASE_ACTIVITY_ACTING_ON_NAD_P_H_OXYGEN_AS_ACCEPTOR	GOMF_OXIDOREDUCTASE_ACTIVITY_ACTING_ON_NAD_P_H_OXYGEN_AS_ACCEPTOR		15	0.36102706	0.9397753	0.52208835	0.6206458	1.0	3289	tags=20%, list=9%, signal=22%
GOMF_LAMIN_BINDING	GOMF_LAMIN_BINDING		16	0.32824823	0.9389255	0.53306615	0.6206262	1.0	2308	tags=25%, list=6%, signal=27%
GOMF_POLY_A_BINDING	GOMF_POLY_A_BINDING		23	0.3307923	0.9363581	0.54108214	0.6235985	1.0	6930	tags=35%, list=19%, signal=43%
GOMF_MANNOSYLTRANSFERASE_ACTIVITY	GOMF_MANNOSYLTRANSFERASE_ACTIVITY		24	0.32092717	0.936343	0.53413653	0.6220262	1.0	11986	tags=54%, list=33%, signal=80%
GOMF_LIPASE_ACTIVATOR_ACTIVITY	GOMF_LIPASE_ACTIVATOR_ACTIVITY		16	0.36044142	0.93589455	0.5533597	0.6212642	1.0	5367	tags=25%, list=15%, signal=29%
GOMF_HISTONE_METHYLTRANSFERASE_ACTIVITY	GOMF_HISTONE_METHYLTRANSFERASE_ACTIVITY		59	0.29419506	0.93584603	0.5173745	0.6197805	1.0	5708	tags=25%, list=15%, signal=30%
GOMF_LIPID_TRANSPORTER_ACTIVITY	GOMF_LIPID_TRANSPORTER_ACTIVITY		157	0.22790791	0.9357374	0.55284554	0.61840355	1.0	3190	tags=13%, list=9%, signal=14%
GOMF_CARBOXYLIC_ESTER_HYDROLASE_ACTIVITY	GOMF_CARBOXYLIC_ESTER_HYDROLASE_ACTIVITY		148	0.22228804	0.9334897	0.5605469	0.6207476	1.0	9552	tags=28%, list=26%, signal=38%
GOMF_PROTEIN_SELF_ASSOCIATION	GOMF_PROTEIN_SELF_ASSOCIATION		63	0.25218683	0.9331088	0.56633663	0.61984897	1.0	6187	tags=21%, list=17%, signal=25%
GOMF_CHLORIDE_CHANNEL_REGULATOR_ACTIVITY	GOMF_CHLORIDE_CHANNEL_REGULATOR_ACTIVITY		16	0.31055373	0.9285962	0.53195876	0.6262959	1.0	9214	tags=50%, list=25%, signal=67%
GOMF_INTRAMOLECULAR_OXIDOREDUCTASE_ACTIVITY_TRANSPOSING_C_C_BONDS	GOMF_INTRAMOLECULAR_OXIDOREDUCTASE_ACTIVITY_TRANSPOSING_C_C_BONDS		15	0.33848283	0.92657584	0.54339623	0.6283311	1.0	7599	tags=33%, list=21%, signal=42%
GOMF_PROTEIN_DISULFIDE_ISOMERASE_ACTIVITY	GOMF_PROTEIN_DISULFIDE_ISOMERASE_ACTIVITY		20	0.32611385	0.9191686	0.53801167	0.6401639	1.0	2413	tags=15%, list=7%, signal=16%
GOMF_CHEMOATTRACTANT_ACTIVITY	GOMF_CHEMOATTRACTANT_ACTIVITY		36	0.28274667	0.9181702	0.55918366	0.6402017	1.0	3003	tags=14%, list=8%, signal=15%
GOMF_WATER_TRANSMEMBRANE_TRANSPORTER_ACTIVITY	GOMF_WATER_TRANSMEMBRANE_TRANSPORTER_ACTIVITY		17	0.32412106	0.91718584	0.5592233	0.64038604	1.0	6030	tags=35%, list=16%, signal=42%
GOMF_HISTONE_ACETYLTRANSFERASE_BINDING	GOMF_HISTONE_ACETYLTRANSFERASE_BINDING		23	0.31693542	0.9162813	0.5725646	0.64042443	1.0	4589	tags=26%, list=12%, signal=30%
GOMF_NAD_RETINOL_DEHYDROGENASE_ACTIVITY	GOMF_NAD_RETINOL_DEHYDROGENASE_ACTIVITY		20	0.31007323	0.91558295	0.5447316	0.64012307	1.0	8236	tags=40%, list=22%, signal=51%
GOMF_TUMOR_NECROSIS_FACTOR_RECEPTOR_BINDING	GOMF_TUMOR_NECROSIS_FACTOR_RECEPTOR_BINDING		31	0.29868808	0.91142434	0.5551102	0.64586717	1.0	10287	tags=39%, list=28%, signal=54%
GOMF_PROTEIN_PHOSPHATASE_2A_BINDING	GOMF_PROTEIN_PHOSPHATASE_2A_BINDING		30	0.29067683	0.9101529	0.54789275	0.6466065	1.0	7397	tags=37%, list=20%, signal=46%
GOMF_TRIGLYCERIDE_LIPASE_ACTIVITY	GOMF_TRIGLYCERIDE_LIPASE_ACTIVITY		27	0.29373983	0.90609264	0.58318096	0.65223867	1.0	1132	tags=11%, list=3%, signal=11%
GOMF_OXIDOREDUCTASE_ACTIVITY_ACTING_ON_THE_ALDEHYDE_OR_OXO_GROUP_OF_DONORS	GOMF_OXIDOREDUCTASE_ACTIVITY_ACTING_ON_THE_ALDEHYDE_OR_OXO_GROUP_OF_DONORS		46	0.25689015	0.9015206	0.5920792	0.65883327	1.0	8536	tags=33%, list=23%, signal=42%
GOMF_ANION_TRANSMEMBRANE_TRANSPORTER_ACTIVITY	GOMF_ANION_TRANSMEMBRANE_TRANSPORTER_ACTIVITY		317	0.20448565	0.89810085	0.62749004	0.66335046	1.0	6684	tags=21%, list=18%, signal=26%
GOMF_CARBOHYDRATE_KINASE_ACTIVITY	GOMF_CARBOHYDRATE_KINASE_ACTIVITY		21	0.3067883	0.8966156	0.5780347	0.6645193	1.0	4349	tags=19%, list=12%, signal=22%
GOMF_ORGANIC_ANION_TRANSMEMBRANE_TRANSPORTER_ACTIVITY	GOMF_ORGANIC_ANION_TRANSMEMBRANE_TRANSPORTER_ACTIVITY		187	0.20893806	0.8949363	0.6307385	0.6657689	1.0	8500	tags=27%, list=23%, signal=35%
GOMF_LRR_DOMAIN_BINDING	GOMF_LRR_DOMAIN_BINDING		16	0.29467773	0.89490366	0.6033835	0.66422474	1.0	5815	tags=31%, list=16%, signal=37%
GOMF_TYPE_I_INTERFERON_RECEPTOR_BINDING	GOMF_TYPE_I_INTERFERON_RECEPTOR_BINDING		17	0.41138998	0.89175713	0.61904764	0.6680544	1.0	11741	tags=53%, list=32%, signal=78%
GOMF_FLAVIN_ADENINE_DINUCLEOTIDE_BINDING	GOMF_FLAVIN_ADENINE_DINUCLEOTIDE_BINDING		85	0.24041408	0.887851	0.60687023	0.67327327	1.0	9833	tags=34%, list=27%, signal=46%
GOMF_PEPTIDE_BINDING	GOMF_PEPTIDE_BINDING		325	0.20193638	0.8864122	0.6293279	0.6741145	1.0	6423	tags=19%, list=17%, signal=23%
GOMF_ENDOPEPTIDASE_ACTIVITY	GOMF_ENDOPEPTIDASE_ACTIVITY		435	0.19676322	0.88339984	0.68677044	0.67775613	1.0	7349	tags=22%, list=20%, signal=27%
GOMF_POLYSACCHARIDE_BINDING	GOMF_POLYSACCHARIDE_BINDING		25	0.2832541	0.8797612	0.64327484	0.6828348	1.0	7041	tags=28%, list=19%, signal=35%
GOMF_ARACHIDONIC_ACID_EPOXYGENASE_ACTIVITY	GOMF_ARACHIDONIC_ACID_EPOXYGENASE_ACTIVITY		17	0.33183208	0.8781276	0.6117647	0.68417335	1.0	8779	tags=41%, list=24%, signal=54%
GOMF_FATTY_ACID_LIGASE_ACTIVITY	GOMF_FATTY_ACID_LIGASE_ACTIVITY		22	0.2881687	0.8779343	0.63584906	0.6828923	1.0	7911	tags=23%, list=21%, signal=29%
GOMF_FAD_BINDING	GOMF_FAD_BINDING		37	0.26981342	0.8771411	0.6226054	0.6827966	1.0	4824	tags=24%, list=13%, signal=28%
GOMF_SOLUTE_ANION_ANTIPORTER_ACTIVITY	GOMF_SOLUTE_ANION_ANTIPORTER_ACTIVITY		34	0.26024535	0.8763034	0.64761907	0.6826226	1.0	3746	tags=15%, list=10%, signal=16%
GOMF_ACID_AMINO_ACID_LIGASE_ACTIVITY	GOMF_ACID_AMINO_ACID_LIGASE_ACTIVITY		23	0.2891775	0.8753476	0.60384613	0.6827227	1.0	10276	tags=35%, list=28%, signal=48%
GOMF_PHOSPHOLIPASE_A2_ACTIVITY	GOMF_PHOSPHOLIPASE_A2_ACTIVITY		34	0.2725598	0.8747171	0.6365462	0.6822882	1.0	981	tags=9%, list=3%, signal=9%
GOMF_LONG_CHAIN_FATTY_ACID_COA_LIGASE_ACTIVITY	GOMF_LONG_CHAIN_FATTY_ACID_COA_LIGASE_ACTIVITY		15	0.31768435	0.8721631	0.61886793	0.68518925	1.0	7911	tags=27%, list=21%, signal=34%
GOMF_CYCLIN_DEPENDENT_PROTEIN_KINASE_ACTIVITY	GOMF_CYCLIN_DEPENDENT_PROTEIN_KINASE_ACTIVITY		29	0.2814533	0.87122744	0.6526946	0.6852572	1.0	3365	tags=17%, list=9%, signal=19%
GOMF_SULFURIC_ESTER_HYDROLASE_ACTIVITY	GOMF_SULFURIC_ESTER_HYDROLASE_ACTIVITY		17	0.3285654	0.87121344	0.6296296	0.68368423	1.0	3232	tags=24%, list=9%, signal=26%
GOMF_MANNOSE_BINDING	GOMF_MANNOSE_BINDING		22	0.28691593	0.86816794	0.59958935	0.6875906	1.0	7158	tags=27%, list=19%, signal=34%
GOMF_G_PROTEIN_COUPLED_RECEPTOR_BINDING	GOMF_G_PROTEIN_COUPLED_RECEPTOR_BINDING		284	0.19787702	0.8675064	0.74110675	0.6872042	1.0	8274	tags=22%, list=22%, signal=28%
GOMF_TAU_PROTEIN_BINDING	GOMF_TAU_PROTEIN_BINDING		43	0.25556642	0.8669227	0.61770624	0.68665403	1.0	4834	tags=21%, list=13%, signal=24%
GOMF_INORGANIC_ANION_TRANSMEMBRANE_TRANSPORTER_ACTIVITY	GOMF_INORGANIC_ANION_TRANSMEMBRANE_TRANSPORTER_ACTIVITY		152	0.20990284	0.86270994	0.7123288	0.69248116	1.0	6891	tags=21%, list=19%, signal=26%
GOMF_DICARBOXYLIC_ACID_TRANSMEMBRANE_TRANSPORTER_ACTIVITY	GOMF_DICARBOXYLIC_ACID_TRANSMEMBRANE_TRANSPORTER_ACTIVITY		30	0.26290312	0.8626036	0.6484375	0.6910309	1.0	8392	tags=30%, list=23%, signal=39%
GOMF_ALDO_KETO_REDUCTASE_NADP_ACTIVITY	GOMF_ALDO_KETO_REDUCTASE_NADP_ACTIVITY		30	0.2699335	0.86199784	0.6463654	0.6905055	1.0	10475	tags=37%, list=28%, signal=51%
GOMF_SPHINGOLIPID_BINDING	GOMF_SPHINGOLIPID_BINDING		29	0.25147405	0.8600578	0.6647399	0.69215935	1.0	7144	tags=24%, list=19%, signal=30%
GOMF_P_TYPE_TRANSMEMBRANE_TRANSPORTER_ACTIVITY	GOMF_P_TYPE_TRANSMEMBRANE_TRANSPORTER_ACTIVITY		19	0.3057879	0.8576026	0.6407767	0.6946616	1.0	5816	tags=26%, list=16%, signal=31%
GOMF_TRANSMEMBRANE_TRANSPORTER_BINDING	GOMF_TRANSMEMBRANE_TRANSPORTER_BINDING		127	0.20521875	0.8575278	0.70190275	0.6931873	1.0	3270	tags=13%, list=9%, signal=14%
GOMF_SUMO_BINDING	GOMF_SUMO_BINDING		17	0.329271	0.85352856	0.6476578	0.6987195	1.0	9876	tags=41%, list=27%, signal=56%
GOMF_STEROID_BINDING	GOMF_STEROID_BINDING		99	0.21226718	0.8410056	0.7451362	0.71922433	1.0	6385	tags=17%, list=17%, signal=21%
GOMF_KINESIN_BINDING	GOMF_KINESIN_BINDING		42	0.26068455	0.83903235	0.6468254	0.72101843	1.0	7427	tags=29%, list=20%, signal=36%
GOMF_AROMATASE_ACTIVITY	GOMF_AROMATASE_ACTIVITY		25	0.27869838	0.83841944	0.65497077	0.7202847	1.0	11949	tags=36%, list=32%, signal=53%
GOMF_RETINOL_BINDING	GOMF_RETINOL_BINDING		16	0.29945144	0.8365755	0.6848485	0.72178036	1.0	11882	tags=50%, list=32%, signal=74%
GOMF_PHOSPHORIC_DIESTER_HYDROLASE_ACTIVITY	GOMF_PHOSPHORIC_DIESTER_HYDROLASE_ACTIVITY		87	0.21777505	0.83632934	0.6927711	0.7205224	1.0	3001	tags=10%, list=8%, signal=11%
GOMF_GALACTOSYLTRANSFERASE_ACTIVITY	GOMF_GALACTOSYLTRANSFERASE_ACTIVITY		33	0.25492835	0.8257686	0.7077922	0.737322	1.0	5431	tags=21%, list=15%, signal=25%
GOMF_PEPTIDE_HORMONE_RECEPTOR_BINDING	GOMF_PEPTIDE_HORMONE_RECEPTOR_BINDING		19	0.27134466	0.82355994	0.70445347	0.73937684	1.0	7924	tags=32%, list=22%, signal=40%
GOMF_HISTONE_LYSINE_N_METHYLTRANSFERASE_ACTIVITY	GOMF_HISTONE_LYSINE_N_METHYLTRANSFERASE_ACTIVITY		44	0.28317735	0.818384	0.654224	0.74689233	1.0	8923	tags=36%, list=24%, signal=48%
GOMF_R_SMAD_BINDING	GOMF_R_SMAD_BINDING		24	0.2732999	0.81637245	0.717803	0.74886763	1.0	3778	tags=21%, list=10%, signal=23%
GOMF_CERAMIDE_BINDING	GOMF_CERAMIDE_BINDING		20	0.26158732	0.8125972	0.7581574	0.75363606	1.0	7144	tags=25%, list=19%, signal=31%
GOMF_PROTEIN_SERINE_THREONINE_KINASE_ACTIVITY	GOMF_PROTEIN_SERINE_THREONINE_KINASE_ACTIVITY		429	0.21074638	0.8092968	0.6944444	0.75750464	1.0	6916	tags=22%, list=19%, signal=27%
GOMF_COMPLEMENT_BINDING	GOMF_COMPLEMENT_BINDING		20	0.27979022	0.795328	0.71659917	0.779778	1.0	6614	tags=30%, list=18%, signal=37%
GOMF_DYNEIN_LIGHT_INTERMEDIATE_CHAIN_BINDING	GOMF_DYNEIN_LIGHT_INTERMEDIATE_CHAIN_BINDING		27	0.29446086	0.7926057	0.68333334	0.7827903	1.0	8691	tags=26%, list=24%, signal=34%
GOMF_DIPEPTIDASE_ACTIVITY	GOMF_DIPEPTIDASE_ACTIVITY		15	0.28175914	0.7924445	0.7523992	0.78133875	1.0	6147	tags=20%, list=17%, signal=24%
GOMF_IONOTROPIC_GLUTAMATE_RECEPTOR_BINDING	GOMF_IONOTROPIC_GLUTAMATE_RECEPTOR_BINDING		22	0.25189763	0.7905535	0.7636719	0.78282636	1.0	10661	tags=41%, list=29%, signal=58%
GOMF_UDP_GLYCOSYLTRANSFERASE_ACTIVITY	GOMF_UDP_GLYCOSYLTRANSFERASE_ACTIVITY		145	0.20041825	0.7898796	0.7926078	0.78232014	1.0	7837	tags=25%, list=21%, signal=31%
GOMF_PDZ_DOMAIN_BINDING	GOMF_PDZ_DOMAIN_BINDING		83	0.20716454	0.7828773	0.7766798	0.79228544	1.0	6518	tags=22%, list=18%, signal=26%
GOMF_MICROTUBULE_PLUS_END_BINDING	GOMF_MICROTUBULE_PLUS_END_BINDING		21	0.30126062	0.78260326	0.7183099	0.7909998	1.0	3299	tags=19%, list=9%, signal=21%
GOMF_PEPTIDE_ANTIGEN_BINDING	GOMF_PEPTIDE_ANTIGEN_BINDING		38	0.31181228	0.77334434	0.65882355	0.8043655	1.0	7422	tags=29%, list=20%, signal=36%
GOMF_CYTOKINE_RECEPTOR_BINDING	GOMF_CYTOKINE_RECEPTOR_BINDING		267	0.19071959	0.77325284	0.83040935	0.8027064	1.0	11767	tags=35%, list=32%, signal=51%
GOMF_SUGAR_TRANSMEMBRANE_TRANSPORTER_ACTIVITY	GOMF_SUGAR_TRANSMEMBRANE_TRANSPORTER_ACTIVITY		27	0.23247486	0.7722421	0.8083832	0.8026729	1.0	8424	tags=26%, list=23%, signal=34%
GOMF_LONG_CHAIN_FATTY_ACID_BINDING	GOMF_LONG_CHAIN_FATTY_ACID_BINDING		15	0.2678844	0.7673224	0.7944664	0.8090533	1.0	9865	tags=33%, list=27%, signal=45%
GOMF_PROTEIN_PHOSPHATASE_1_BINDING	GOMF_PROTEIN_PHOSPHATASE_1_BINDING		30	0.21785393	0.765549	0.81390977	0.8101609	1.0	6458	tags=20%, list=18%, signal=24%
GOMF_STRUCTURAL_CONSTITUENT_OF_EYE_LENS	GOMF_STRUCTURAL_CONSTITUENT_OF_EYE_LENS		23	0.26276368	0.76353145	0.7846154	0.811546	1.0	7591	tags=35%, list=21%, signal=44%
GOMF_GLUTAMATE_RECEPTOR_BINDING	GOMF_GLUTAMATE_RECEPTOR_BINDING		41	0.21695645	0.75616074	0.8389662	0.82134175	1.0	10661	tags=37%, list=29%, signal=51%
GOMF_ARACHIDONIC_ACID_MONOOXYGENASE_ACTIVITY	GOMF_ARACHIDONIC_ACID_MONOOXYGENASE_ACTIVITY		21	0.26520658	0.7496586	0.8240918	0.82952416	1.0	8779	tags=33%, list=24%, signal=44%
GOMF_CHEMOKINE_RECEPTOR_BINDING	GOMF_CHEMOKINE_RECEPTOR_BINDING		69	0.23335162	0.7472165	0.7832031	0.83143944	1.0	8039	tags=20%, list=22%, signal=26%
GOMF_GABA_RECEPTOR_ACTIVITY	GOMF_GABA_RECEPTOR_ACTIVITY		22	0.25691384	0.74366015	0.8502994	0.83506197	1.0	12544	tags=41%, list=34%, signal=62%
GOMF_ACID_THIOL_LIGASE_ACTIVITY	GOMF_ACID_THIOL_LIGASE_ACTIVITY		31	0.22590697	0.74078864	0.8293135	0.8375852	1.0	7911	tags=26%, list=21%, signal=33%
GOMF_CALMODULIN_DEPENDENT_PROTEIN_KINASE_ACTIVITY	GOMF_CALMODULIN_DEPENDENT_PROTEIN_KINASE_ACTIVITY		27	0.2430253	0.7342137	0.8258427	0.8454366	1.0	6388	tags=22%, list=17%, signal=27%
GOMF_HISTONE_METHYLTRANSFERASE_ACTIVITY_H3_K4_SPECIFIC	GOMF_HISTONE_METHYLTRANSFERASE_ACTIVITY_H3_K4_SPECIFIC		17	0.28388277	0.7276409	0.750996	0.8528378	1.0	5087	tags=29%, list=14%, signal=34%
GOMF_WIDE_PORE_CHANNEL_ACTIVITY	GOMF_WIDE_PORE_CHANNEL_ACTIVITY		29	0.2227313	0.7272716	0.8522954	0.8515194	1.0	6604	tags=24%, list=18%, signal=29%
GOMF_STEROL_BINDING	GOMF_STEROL_BINDING		59	0.19480155	0.725952	0.90304184	0.8516802	1.0	8804	tags=24%, list=24%, signal=31%
GOMF_CCR_CHEMOKINE_RECEPTOR_BINDING	GOMF_CCR_CHEMOKINE_RECEPTOR_BINDING		45	0.24533781	0.72501016	0.75665396	0.8511709	1.0	7242	tags=18%, list=20%, signal=22%
GOMF_LIPASE_INHIBITOR_ACTIVITY	GOMF_LIPASE_INHIBITOR_ACTIVITY		18	0.2584638	0.7194172	0.80846775	0.85696197	1.0	11289	tags=50%, list=31%, signal=72%
GOMF_STEROID_HYDROXYLASE_ACTIVITY	GOMF_STEROID_HYDROXYLASE_ACTIVITY		38	0.21992716	0.7189833	0.8531187	0.8557553	1.0	10346	tags=34%, list=28%, signal=48%
GOMF_CAMP_BINDING	GOMF_CAMP_BINDING		22	0.2274272	0.69688976	0.8948375	0.8829308	1.0	8786	tags=32%, list=24%, signal=42%
GOMF_PHOSPHATIDYLINOSITOL_MONOPHOSPHATE_PHOSPHATASE_ACTIVITY	GOMF_PHOSPHATIDYLINOSITOL_MONOPHOSPHATE_PHOSPHATASE_ACTIVITY		19	0.25995156	0.6906399	0.8218391	0.8886292	1.0	10399	tags=42%, list=28%, signal=59%
GOMF_DEMETHYLASE_ACTIVITY	GOMF_DEMETHYLASE_ACTIVITY		40	0.22505204	0.6802363	0.8249497	0.89896965	1.0	13528	tags=45%, list=37%, signal=71%
GOMF_PHOSPHATIDYLINOSITOL_KINASE_ACTIVITY	GOMF_PHOSPHATIDYLINOSITOL_KINASE_ACTIVITY		19	0.25579733	0.67392755	0.829703	0.90435934	1.0	5474	tags=21%, list=15%, signal=25%
GOMF_GLYCOLIPID_BINDING	GOMF_GLYCOLIPID_BINDING		29	0.21554424	0.67238283	0.9092702	0.904212	1.0	12005	tags=38%, list=33%, signal=56%
GOMF_OPSONIN_BINDING	GOMF_OPSONIN_BINDING		16	0.25796697	0.6587504	0.85714287	0.9165731	1.0	5856	tags=25%, list=16%, signal=30%
GOMF_CXCR_CHEMOKINE_RECEPTOR_BINDING	GOMF_CXCR_CHEMOKINE_RECEPTOR_BINDING		18	0.25327754	0.6539394	0.85918367	0.9193972	1.0	8039	tags=28%, list=22%, signal=36%
GOMF_EPHRIN_RECEPTOR_BINDING	GOMF_EPHRIN_RECEPTOR_BINDING		28	0.20974495	0.6514091	0.9258517	0.920052	1.0	6516	tags=25%, list=18%, signal=30%
GOMF_RETINAL_BINDING	GOMF_RETINAL_BINDING		19	0.22487459	0.6456777	0.92276424	0.92351913	1.0	8036	tags=26%, list=22%, signal=34%
GOMF_GLUCURONOSYLTRANSFERASE_ACTIVITY	GOMF_GLUCURONOSYLTRANSFERASE_ACTIVITY		35	0.19524705	0.6400225	0.9352227	0.92662734	1.0	7837	tags=23%, list=21%, signal=29%
GOMF_HORMONE_RECEPTOR_BINDING	GOMF_HORMONE_RECEPTOR_BINDING		31	0.18485194	0.6046086	0.989899	0.9523658	1.0	11096	tags=39%, list=30%, signal=55%
GOMF_NEUROPEPTIDE_RECEPTOR_BINDING	GOMF_NEUROPEPTIDE_RECEPTOR_BINDING		36	0.17490818	0.57159203	0.99389005	0.9698332	1.0	11496	tags=36%, list=31%, signal=52%
GOMF_NEUROPEPTIDE_HORMONE_ACTIVITY	GOMF_NEUROPEPTIDE_HORMONE_ACTIVITY		30	0.18233874	0.54469055	0.9936575	0.97952694	1.0	10746	tags=27%, list=29%, signal=38%
GOMF_PROTEIN_DEMETHYLASE_ACTIVITY	GOMF_PROTEIN_DEMETHYLASE_ACTIVITY		30	0.19124782	0.52958786	0.95669293	0.9825381	1.0	13528	tags=43%, list=37%, signal=68%
GOMF_MINUS_END_DIRECTED_MICROTUBULE_MOTOR_ACTIVITY	GOMF_MINUS_END_DIRECTED_MICROTUBULE_MOTOR_ACTIVITY		18	0.22751518	0.5257894	0.9032922	0.9816478	1.0	6528	tags=17%, list=18%, signal=20%
