# Supplementary material for: A novel tumor mutational burden-based risk model predicts prognosis and correlates with immune infiltration in ovarian cancer
Source: Front Immunol. 2022 Aug 8;13:943389. doi: 10.3389/fimmu.2022.943389 (PMC9393426; doi:10.3389/fimmu.2022.943389)
Supplement: Supplementary file 17 [file Table_8.xls]

NAME	GS<br> follow link to MSigDB	GS DETAILS	SIZE	ES	NES	NOM p-val	FDR q-val	FWER p-val	RANK AT MAX	LEADING EDGE
KEGG_SPLICEOSOME	KEGG_SPLICEOSOME	Details ...	127	0.6904508	2.29618	0.0	0.0	0.0	5059	tags=57%, list=14%, signal=66%
KEGG_RNA_DEGRADATION	KEGG_RNA_DEGRADATION	Details ...	59	0.66756445	2.2354717	0.0	0.0	0.0	6008	tags=56%, list=16%, signal=67%
KEGG_PROTEIN_EXPORT	KEGG_PROTEIN_EXPORT	Details ...	24	0.78610903	2.1431131	0.0	0.0016715028	0.003	4759	tags=79%, list=13%, signal=91%
KEGG_PYRIMIDINE_METABOLISM	KEGG_PYRIMIDINE_METABOLISM	Details ...	98	0.5662131	2.1231875	0.0	0.0014445055	0.003	6144	tags=45%, list=17%, signal=54%
KEGG_DNA_REPLICATION	KEGG_DNA_REPLICATION	Details ...	36	0.828353	2.106799	0.0	0.0020468389	0.006	3009	tags=72%, list=8%, signal=79%
KEGG_CELL_CYCLE	KEGG_CELL_CYCLE	Details ...	123	0.62654215	2.0646946	0.0	0.0037216782	0.014	5787	tags=50%, list=16%, signal=60%
KEGG_HUNTINGTONS_DISEASE	KEGG_HUNTINGTONS_DISEASE	Details ...	180	0.5688865	2.0415428	0.0	0.0045464328	0.02	6606	tags=49%, list=18%, signal=59%
KEGG_PROTEASOME	KEGG_PROTEASOME	Details ...	46	0.72333896	1.9822792	0.0018903592	0.0094195	0.047	3497	tags=59%, list=9%, signal=65%
KEGG_NUCLEOTIDE_EXCISION_REPAIR	KEGG_NUCLEOTIDE_EXCISION_REPAIR	Details ...	44	0.6269108	1.9549787	0.001968504	0.01260174	0.068	3420	tags=45%, list=9%, signal=50%
KEGG_BASE_EXCISION_REPAIR	KEGG_BASE_EXCISION_REPAIR	Details ...	35	0.65804446	1.9404575	0.004048583	0.012839663	0.077	4172	tags=51%, list=11%, signal=58%
KEGG_BASAL_TRANSCRIPTION_FACTORS	KEGG_BASAL_TRANSCRIPTION_FACTORS	Details ...	35	0.6260617	1.9366779	0.001908397	0.012136637	0.08	6038	tags=51%, list=16%, signal=61%
KEGG_PEROXISOME	KEGG_PEROXISOME	Details ...	78	0.5283313	1.9327708	0.0019417476	0.011528034	0.083	8495	tags=46%, list=23%, signal=60%
KEGG_UBIQUITIN_MEDIATED_PROTEOLYSIS	KEGG_UBIQUITIN_MEDIATED_PROTEOLYSIS	Details ...	134	0.51026404	1.8863713	0.0	0.017315261	0.118	4810	tags=36%, list=13%, signal=41%
KEGG_ALZHEIMERS_DISEASE	KEGG_ALZHEIMERS_DISEASE	Details ...	165	0.5130896	1.8802292	0.00984252	0.017909303	0.128	6606	tags=43%, list=18%, signal=52%
KEGG_ONE_CARBON_POOL_BY_FOLATE	KEGG_ONE_CARBON_POOL_BY_FOLATE	Details ...	17	0.702146	1.8765019	0.007936508	0.017492212	0.133	4811	tags=53%, list=13%, signal=61%
KEGG_OXIDATIVE_PHOSPHORYLATION	KEGG_OXIDATIVE_PHOSPHORYLATION	Details ...	131	0.6449764	1.8749598	0.007858546	0.016925525	0.134	6606	tags=57%, list=18%, signal=70%
KEGG_BIOSYNTHESIS_OF_UNSATURATED_FATTY_ACIDS	KEGG_BIOSYNTHESIS_OF_UNSATURATED_FATTY_ACIDS	Details ...	22	0.6478736	1.8730663	0.0019762847	0.016543185	0.14	8894	tags=64%, list=24%, signal=84%
KEGG_PARKINSONS_DISEASE	KEGG_PARKINSONS_DISEASE	Details ...	127	0.62328446	1.8603675	0.009633912	0.018219672	0.156	6606	tags=57%, list=18%, signal=69%
KEGG_MISMATCH_REPAIR	KEGG_MISMATCH_REPAIR	Details ...	23	0.7014344	1.8387411	0.0076923077	0.022376945	0.188	6141	tags=65%, list=17%, signal=78%
KEGG_PURINE_METABOLISM	KEGG_PURINE_METABOLISM	Details ...	156	0.43906203	1.8378611	0.0	0.021489784	0.188	4154	tags=28%, list=11%, signal=32%
KEGG_OOCYTE_MEIOSIS	KEGG_OOCYTE_MEIOSIS		112	0.4958049	1.8179272	0.0	0.024831206	0.212	5826	tags=36%, list=16%, signal=42%
KEGG_HOMOLOGOUS_RECOMBINATION	KEGG_HOMOLOGOUS_RECOMBINATION		28	0.6311885	1.8087643	0.007920792	0.025738113	0.225	7380	tags=64%, list=20%, signal=80%
KEGG_CYSTEINE_AND_METHIONINE_METABOLISM	KEGG_CYSTEINE_AND_METHIONINE_METABOLISM		34	0.52202463	1.7234569	0.009940358	0.056428894	0.372	8778	tags=47%, list=24%, signal=62%
KEGG_GLUTATHIONE_METABOLISM	KEGG_GLUTATHIONE_METABOLISM		49	0.50882816	1.7132288	0.015122874	0.05899743	0.393	7537	tags=47%, list=20%, signal=59%
KEGG_CARDIAC_MUSCLE_CONTRACTION	KEGG_CARDIAC_MUSCLE_CONTRACTION		78	0.43261662	1.5959862	0.023391813	0.13541888	0.641	6557	tags=35%, list=18%, signal=42%
KEGG_VASOPRESSIN_REGULATED_WATER_REABSORPTION	KEGG_VASOPRESSIN_REGULATED_WATER_REABSORPTION		44	0.46448696	1.5910575	0.00591716	0.13456179	0.653	5823	tags=39%, list=16%, signal=46%
KEGG_P53_SIGNALING_PATHWAY	KEGG_P53_SIGNALING_PATHWAY		68	0.42127424	1.5743551	0.026156941	0.14314504	0.693	4663	tags=32%, list=13%, signal=37%
KEGG_GLYOXYLATE_AND_DICARBOXYLATE_METABOLISM	KEGG_GLYOXYLATE_AND_DICARBOXYLATE_METABOLISM		16	0.5622323	1.560283	0.04990403	0.14920948	0.708	4052	tags=38%, list=11%, signal=42%
KEGG_N_GLYCAN_BIOSYNTHESIS	KEGG_N_GLYCAN_BIOSYNTHESIS		46	0.48767793	1.557679	0.040697675	0.14639442	0.713	5388	tags=37%, list=15%, signal=43%
KEGG_RNA_POLYMERASE	KEGG_RNA_POLYMERASE		29	0.50950813	1.5559585	0.045454547	0.14336376	0.715	3565	tags=31%, list=10%, signal=34%
KEGG_PROGESTERONE_MEDIATED_OOCYTE_MATURATION	KEGG_PROGESTERONE_MEDIATED_OOCYTE_MATURATION		85	0.43957826	1.5492303	0.048	0.14460582	0.724	6046	tags=33%, list=16%, signal=39%
KEGG_TERPENOID_BACKBONE_BIOSYNTHESIS	KEGG_TERPENOID_BACKBONE_BIOSYNTHESIS		15	0.61005837	1.499824	0.09126214	0.18854032	0.803	12040	tags=67%, list=33%, signal=99%
KEGG_ANTIGEN_PROCESSING_AND_PRESENTATION	KEGG_ANTIGEN_PROCESSING_AND_PRESENTATION		81	0.50893545	1.4992068	0.11439842	0.18340568	0.805	8179	tags=44%, list=22%, signal=57%
KEGG_PORPHYRIN_AND_CHLOROPHYLL_METABOLISM	KEGG_PORPHYRIN_AND_CHLOROPHYLL_METABOLISM		41	0.4517102	1.4934485	0.055445544	0.18395074	0.81	7837	tags=32%, list=21%, signal=40%
KEGG_SYSTEMIC_LUPUS_ERYTHEMATOSUS	KEGG_SYSTEMIC_LUPUS_ERYTHEMATOSUS		136	0.47001305	1.4786856	0.11553785	0.19434331	0.827	8337	tags=40%, list=23%, signal=51%
KEGG_SNARE_INTERACTIONS_IN_VESICULAR_TRANSPORT	KEGG_SNARE_INTERACTIONS_IN_VESICULAR_TRANSPORT		38	0.43675557	1.4773269	0.05479452	0.19051696	0.828	5056	tags=32%, list=14%, signal=37%
KEGG_SELENOAMINO_ACID_METABOLISM	KEGG_SELENOAMINO_ACID_METABOLISM		26	0.47299257	1.4573607	0.06584362	0.20544851	0.853	5402	tags=38%, list=15%, signal=45%
KEGG_AMINOACYL_TRNA_BIOSYNTHESIS	KEGG_AMINOACYL_TRNA_BIOSYNTHESIS		40	0.48852828	1.4572297	0.13137256	0.20027219	0.853	11864	tags=65%, list=32%, signal=96%
KEGG_GLYCOSAMINOGLYCAN_DEGRADATION	KEGG_GLYCOSAMINOGLYCAN_DEGRADATION		21	0.50987744	1.4443727	0.08553971	0.20769759	0.869	3433	tags=24%, list=9%, signal=26%
KEGG_PATHOGENIC_ESCHERICHIA_COLI_INFECTION	KEGG_PATHOGENIC_ESCHERICHIA_COLI_INFECTION		56	0.41058713	1.4414383	0.07663552	0.20523536	0.871	5963	tags=30%, list=16%, signal=36%
KEGG_BUTANOATE_METABOLISM	KEGG_BUTANOATE_METABOLISM		34	0.4734258	1.4410933	0.106090374	0.20065983	0.872	7503	tags=38%, list=20%, signal=48%
KEGG_FATTY_ACID_METABOLISM	KEGG_FATTY_ACID_METABOLISM		42	0.43675718	1.4179387	0.08123791	0.2196902	0.89	4581	tags=26%, list=12%, signal=30%
KEGG_RIG_I_LIKE_RECEPTOR_SIGNALING_PATHWAY	KEGG_RIG_I_LIKE_RECEPTOR_SIGNALING_PATHWAY		71	0.4161817	1.4111315	0.08888889	0.22258466	0.899	9103	tags=39%, list=25%, signal=52%
KEGG_REGULATION_OF_AUTOPHAGY	KEGG_REGULATION_OF_AUTOPHAGY		35	0.4501917	1.4064002	0.071969695	0.22231531	0.905	7881	tags=40%, list=21%, signal=51%
KEGG_VALINE_LEUCINE_AND_ISOLEUCINE_DEGRADATION	KEGG_VALINE_LEUCINE_AND_ISOLEUCINE_DEGRADATION		44	0.46928903	1.3946133	0.13127413	0.2301382	0.914	5964	tags=39%, list=16%, signal=46%
KEGG_AMINO_SUGAR_AND_NUCLEOTIDE_SUGAR_METABOLISM	KEGG_AMINO_SUGAR_AND_NUCLEOTIDE_SUGAR_METABOLISM		44	0.43252668	1.3710433	0.12820514	0.2517705	0.931	6398	tags=34%, list=17%, signal=41%
KEGG_GLYCOSYLPHOSPHATIDYLINOSITOL_GPI_ANCHOR_BIOSYNTHESIS	KEGG_GLYCOSYLPHOSPHATIDYLINOSITOL_GPI_ANCHOR_BIOSYNTHESIS		25	0.47742537	1.3700079	0.11462451	0.24772292	0.933	5293	tags=36%, list=14%, signal=42%
KEGG_VIBRIO_CHOLERAE_INFECTION	KEGG_VIBRIO_CHOLERAE_INFECTION		54	0.37746456	1.3568559	0.10789981	0.25820866	0.944	4429	tags=24%, list=12%, signal=27%
KEGG_PRIMARY_BILE_ACID_BIOSYNTHESIS	KEGG_PRIMARY_BILE_ACID_BIOSYNTHESIS		16	0.45949104	1.3378085	0.12156863	0.27610728	0.956	10085	tags=56%, list=27%, signal=77%
KEGG_LYSINE_DEGRADATION	KEGG_LYSINE_DEGRADATION		44	0.40369466	1.3160084	0.15283018	0.29746237	0.968	3372	tags=23%, list=9%, signal=25%
KEGG_BETA_ALANINE_METABOLISM	KEGG_BETA_ALANINE_METABOLISM		22	0.42943993	1.315706	0.13461539	0.2919154	0.968	7177	tags=36%, list=19%, signal=45%
KEGG_PENTOSE_AND_GLUCURONATE_INTERCONVERSIONS	KEGG_PENTOSE_AND_GLUCURONATE_INTERCONVERSIONS		28	0.43505922	1.2863398	0.17254902	0.32588798	0.977	12497	tags=50%, list=34%, signal=76%
KEGG_EPITHELIAL_CELL_SIGNALING_IN_HELICOBACTER_PYLORI_INFECTION	KEGG_EPITHELIAL_CELL_SIGNALING_IN_HELICOBACTER_PYLORI_INFECTION		68	0.36036563	1.2846549	0.16338582	0.32219186	0.979	6633	tags=29%, list=18%, signal=36%
KEGG_NITROGEN_METABOLISM	KEGG_NITROGEN_METABOLISM		23	0.41749185	1.2821934	0.15151516	0.3196603	0.979	4811	tags=26%, list=13%, signal=30%
KEGG_GLYCINE_SERINE_AND_THREONINE_METABOLISM	KEGG_GLYCINE_SERINE_AND_THREONINE_METABOLISM		31	0.3996159	1.2691343	0.17901234	0.3316284	0.983	7938	tags=39%, list=22%, signal=49%
KEGG_APOPTOSIS	KEGG_APOPTOSIS		87	0.3515235	1.2667699	0.18590999	0.3286639	0.984	8361	tags=33%, list=23%, signal=43%
KEGG_CITRATE_CYCLE_TCA_CYCLE	KEGG_CITRATE_CYCLE_TCA_CYCLE		31	0.4725317	1.2666054	0.24758221	0.32309124	0.984	8657	tags=55%, list=23%, signal=72%
KEGG_STEROID_BIOSYNTHESIS	KEGG_STEROID_BIOSYNTHESIS		17	0.50276965	1.2622887	0.20990099	0.32354963	0.987	4824	tags=29%, list=13%, signal=34%
KEGG_AMYOTROPHIC_LATERAL_SCLEROSIS_ALS	KEGG_AMYOTROPHIC_LATERAL_SCLEROSIS_ALS		52	0.34550676	1.2617466	0.14901961	0.31854963	0.987	10826	tags=46%, list=29%, signal=65%
KEGG_PYRUVATE_METABOLISM	KEGG_PYRUVATE_METABOLISM		40	0.37877837	1.197941	0.24760076	0.4006006	0.997	4171	tags=25%, list=11%, signal=28%
KEGG_LYSOSOME	KEGG_LYSOSOME		121	0.34280047	1.1806422	0.2774451	0.41831848	0.998	5671	tags=25%, list=15%, signal=29%
KEGG_AUTOIMMUNE_THYROID_DISEASE	KEGG_AUTOIMMUNE_THYROID_DISEASE		50	0.43270445	1.1805495	0.29757085	0.41168088	0.998	12743	tags=50%, list=35%, signal=76%
KEGG_GLYCOSPHINGOLIPID_BIOSYNTHESIS_GANGLIO_SERIES	KEGG_GLYCOSPHINGOLIPID_BIOSYNTHESIS_GANGLIO_SERIES		15	0.4319151	1.1800319	0.25	0.4058376	0.998	5681	tags=27%, list=15%, signal=32%
KEGG_PENTOSE_PHOSPHATE_PATHWAY	KEGG_PENTOSE_PHOSPHATE_PATHWAY		26	0.38522175	1.1729838	0.24150944	0.40963522	0.998	7431	tags=35%, list=20%, signal=43%
KEGG_PROPANOATE_METABOLISM	KEGG_PROPANOATE_METABOLISM		33	0.37488094	1.1480486	0.29887217	0.44110647	0.998	5272	tags=30%, list=14%, signal=35%
KEGG_RIBOFLAVIN_METABOLISM	KEGG_RIBOFLAVIN_METABOLISM		16	0.38412866	1.1402433	0.26810175	0.4473051	0.999	13262	tags=75%, list=36%, signal=117%
KEGG_GALACTOSE_METABOLISM	KEGG_GALACTOSE_METABOLISM		26	0.36800352	1.1374104	0.29821074	0.4451686	0.999	9544	tags=35%, list=26%, signal=47%
KEGG_ALPHA_LINOLENIC_ACID_METABOLISM	KEGG_ALPHA_LINOLENIC_ACID_METABOLISM		19	0.3959308	1.1349292	0.3059548	0.4424253	0.999	5898	tags=32%, list=16%, signal=38%
KEGG_SPHINGOLIPID_METABOLISM	KEGG_SPHINGOLIPID_METABOLISM		39	0.34024483	1.1119264	0.3197556	0.47068602	0.999	6335	tags=26%, list=17%, signal=31%
KEGG_ALANINE_ASPARTATE_AND_GLUTAMATE_METABOLISM	KEGG_ALANINE_ASPARTATE_AND_GLUTAMATE_METABOLISM		32	0.33210838	1.1021987	0.3236994	0.47946855	1.0	8595	tags=44%, list=23%, signal=57%
KEGG_TYPE_I_DIABETES_MELLITUS	KEGG_TYPE_I_DIABETES_MELLITUS		41	0.42250523	1.0915933	0.38476953	0.49038228	1.0	9462	tags=44%, list=26%, signal=59%
KEGG_LONG_TERM_POTENTIATION	KEGG_LONG_TERM_POTENTIATION		70	0.28440014	1.0870504	0.31536925	0.49106944	1.0	2002	tags=13%, list=5%, signal=14%
KEGG_DRUG_METABOLISM_OTHER_ENZYMES	KEGG_DRUG_METABOLISM_OTHER_ENZYMES		51	0.2946659	1.0828297	0.31384015	0.49142677	1.0	7982	tags=29%, list=22%, signal=37%
KEGG_ASTHMA	KEGG_ASTHMA		28	0.43789935	1.0746255	0.42677826	0.49751908	1.0	9118	tags=36%, list=25%, signal=47%
KEGG_STEROID_HORMONE_BIOSYNTHESIS	KEGG_STEROID_HORMONE_BIOSYNTHESIS		55	0.29548538	1.052736	0.36032388	0.5264441	1.0	12497	tags=40%, list=34%, signal=60%
KEGG_ALLOGRAFT_REJECTION	KEGG_ALLOGRAFT_REJECTION		35	0.46091217	1.0457101	0.46008402	0.5308495	1.0	9118	tags=40%, list=25%, signal=53%
KEGG_NEUROTROPHIN_SIGNALING_PATHWAY	KEGG_NEUROTROPHIN_SIGNALING_PATHWAY		126	0.277535	1.0368191	0.3984375	0.5382015	1.0	9684	tags=35%, list=26%, signal=47%
KEGG_O_GLYCAN_BIOSYNTHESIS	KEGG_O_GLYCAN_BIOSYNTHESIS		30	0.33206517	1.0263813	0.40792078	0.54955953	1.0	5798	tags=30%, list=16%, signal=36%
KEGG_GRAFT_VERSUS_HOST_DISEASE	KEGG_GRAFT_VERSUS_HOST_DISEASE		37	0.43538913	1.0042511	0.4969325	0.5805474	1.0	9118	tags=38%, list=25%, signal=50%
KEGG_HISTIDINE_METABOLISM	KEGG_HISTIDINE_METABOLISM		29	0.30630523	1.0010972	0.43927124	0.5787719	1.0	6951	tags=28%, list=19%, signal=34%
KEGG_GLYCEROLIPID_METABOLISM	KEGG_GLYCEROLIPID_METABOLISM		49	0.2745662	0.998384	0.44855967	0.57563317	1.0	8536	tags=27%, list=23%, signal=34%
KEGG_NICOTINATE_AND_NICOTINAMIDE_METABOLISM	KEGG_NICOTINATE_AND_NICOTINAMIDE_METABOLISM		24	0.32136607	0.99769616	0.46277666	0.56966364	1.0	11241	tags=54%, list=31%, signal=78%
KEGG_PPAR_SIGNALING_PATHWAY	KEGG_PPAR_SIGNALING_PATHWAY		69	0.27032575	0.98871183	0.45731708	0.57837075	1.0	4998	tags=22%, list=14%, signal=25%
KEGG_PRIMARY_IMMUNODEFICIENCY	KEGG_PRIMARY_IMMUNODEFICIENCY		35	0.35651055	0.95688826	0.498998	0.62526274	1.0	6866	tags=26%, list=19%, signal=32%
KEGG_ARACHIDONIC_ACID_METABOLISM	KEGG_ARACHIDONIC_ACID_METABOLISM		58	0.26465914	0.95636797	0.5222672	0.6188541	1.0	8870	tags=33%, list=24%, signal=43%
KEGG_TYROSINE_METABOLISM	KEGG_TYROSINE_METABOLISM		42	0.26898453	0.94894403	0.5365854	0.6239214	1.0	7491	tags=29%, list=20%, signal=36%
KEGG_LINOLEIC_ACID_METABOLISM	KEGG_LINOLEIC_ACID_METABOLISM		29	0.30921832	0.94359267	0.5254583	0.6258146	1.0	5898	tags=21%, list=16%, signal=25%
KEGG_PROXIMAL_TUBULE_BICARBONATE_RECLAMATION	KEGG_PROXIMAL_TUBULE_BICARBONATE_RECLAMATION		23	0.30598605	0.94140536	0.54347825	0.6227748	1.0	8595	tags=35%, list=23%, signal=45%
KEGG_COLORECTAL_CANCER	KEGG_COLORECTAL_CANCER		61	0.27266318	0.935331	0.51821864	0.6264207	1.0	9329	tags=36%, list=25%, signal=48%
KEGG_CYTOSOLIC_DNA_SENSING_PATHWAY	KEGG_CYTOSOLIC_DNA_SENSING_PATHWAY		55	0.28796262	0.9347303	0.504931	0.620367	1.0	6183	tags=22%, list=17%, signal=26%
KEGG_METABOLISM_OF_XENOBIOTICS_BY_CYTOCHROME_P450	KEGG_METABOLISM_OF_XENOBIOTICS_BY_CYTOCHROME_P450		69	0.2618425	0.9170382	0.5613682	0.64302284	1.0	7837	tags=26%, list=21%, signal=33%
KEGG_OTHER_GLYCAN_DEGRADATION	KEGG_OTHER_GLYCAN_DEGRADATION		16	0.33584395	0.8953279	0.5762376	0.67347044	1.0	8750	tags=38%, list=24%, signal=49%
KEGG_RETINOL_METABOLISM	KEGG_RETINOL_METABOLISM		64	0.24800509	0.89376855	0.6213018	0.6689786	1.0	8714	tags=25%, list=24%, signal=33%
KEGG_TRYPTOPHAN_METABOLISM	KEGG_TRYPTOPHAN_METABOLISM		40	0.26557463	0.87267923	0.655102	0.69842297	1.0	6423	tags=20%, list=17%, signal=24%
KEGG_WNT_SIGNALING_PATHWAY	KEGG_WNT_SIGNALING_PATHWAY		150	0.23068774	0.8599129	0.6198347	0.71271414	1.0	10161	tags=33%, list=28%, signal=45%
KEGG_ARGININE_AND_PROLINE_METABOLISM	KEGG_ARGININE_AND_PROLINE_METABOLISM		54	0.24597315	0.8583172	0.6463878	0.70789146	1.0	9046	tags=28%, list=25%, signal=37%
KEGG_NOD_LIKE_RECEPTOR_SIGNALING_PATHWAY	KEGG_NOD_LIKE_RECEPTOR_SIGNALING_PATHWAY		62	0.25901064	0.8542852	0.591716	0.70739645	1.0	9103	tags=31%, list=25%, signal=41%
KEGG_INSULIN_SIGNALING_PATHWAY	KEGG_INSULIN_SIGNALING_PATHWAY		137	0.21614948	0.85296535	0.6749482	0.7024618	1.0	6726	tags=21%, list=18%, signal=26%
KEGG_ABC_TRANSPORTERS	KEGG_ABC_TRANSPORTERS		44	0.24955869	0.83096534	0.69	0.7338847	1.0	6518	tags=23%, list=18%, signal=28%
KEGG_PRION_DISEASES	KEGG_PRION_DISEASES		35	0.24252267	0.78689367	0.76954734	0.80244297	1.0	2080	tags=11%, list=6%, signal=12%
KEGG_FC_EPSILON_RI_SIGNALING_PATHWAY	KEGG_FC_EPSILON_RI_SIGNALING_PATHWAY		79	0.21340138	0.7838323	0.776	0.7997098	1.0	9329	tags=30%, list=25%, signal=41%
KEGG_LEISHMANIA_INFECTION	KEGG_LEISHMANIA_INFECTION		69	0.26924545	0.7836876	0.612	0.7920642	1.0	9118	tags=35%, list=25%, signal=46%
KEGG_THYROID_CANCER	KEGG_THYROID_CANCER		29	0.24608754	0.7789719	0.76556015	0.793096	1.0	12605	tags=48%, list=34%, signal=73%
KEGG_VIRAL_MYOCARDITIS	KEGG_VIRAL_MYOCARDITIS		68	0.24085662	0.778284	0.6987952	0.7866256	1.0	7796	tags=28%, list=21%, signal=35%
KEGG_DRUG_METABOLISM_CYTOCHROME_P450	KEGG_DRUG_METABOLISM_CYTOCHROME_P450		71	0.21581866	0.7661453	0.83430797	0.7988076	1.0	9104	tags=27%, list=25%, signal=35%
KEGG_NATURAL_KILLER_CELL_MEDIATED_CYTOTOXICITY	KEGG_NATURAL_KILLER_CELL_MEDIATED_CYTOTOXICITY		132	0.21099937	0.7196704	0.7213439	0.86260056	1.0	9500	tags=28%, list=26%, signal=38%
KEGG_FRUCTOSE_AND_MANNOSE_METABOLISM	KEGG_FRUCTOSE_AND_MANNOSE_METABOLISM		34	0.2234693	0.71334916	0.8389662	0.86351925	1.0	9722	tags=32%, list=26%, signal=44%
KEGG_GLYCOSAMINOGLYCAN_BIOSYNTHESIS_KERATAN_SULFATE	KEGG_GLYCOSAMINOGLYCAN_BIOSYNTHESIS_KERATAN_SULFATE		15	0.25670615	0.69744873	0.8223553	0.87783796	1.0	11195	tags=40%, list=30%, signal=57%
KEGG_INTESTINAL_IMMUNE_NETWORK_FOR_IGA_PRODUCTION	KEGG_INTESTINAL_IMMUNE_NETWORK_FOR_IGA_PRODUCTION		45	0.25632513	0.6861885	0.7620042	0.883639	1.0	9836	tags=29%, list=27%, signal=39%
KEGG_ASCORBATE_AND_ALDARATE_METABOLISM	KEGG_ASCORBATE_AND_ALDARATE_METABOLISM		25	0.23157324	0.6788459	0.8891089	0.88505083	1.0	7837	tags=20%, list=21%, signal=25%
KEGG_GLYCOSPHINGOLIPID_BIOSYNTHESIS_LACTO_AND_NEOLACTO_SERIES	KEGG_GLYCOSPHINGOLIPID_BIOSYNTHESIS_LACTO_AND_NEOLACTO_SERIES		26	0.20733075	0.6522661	0.914	0.90735894	1.0	4774	tags=15%, list=13%, signal=18%
KEGG_TOLL_LIKE_RECEPTOR_SIGNALING_PATHWAY	KEGG_TOLL_LIKE_RECEPTOR_SIGNALING_PATHWAY		102	0.18691602	0.61896026	0.9055118	0.93080205	1.0	9329	tags=27%, list=25%, signal=37%
KEGG_RIBOSOME	KEGG_RIBOSOME		88	0.19768165	0.41757926	0.9011407	0.99566793	1.0	8445	tags=24%, list=23%, signal=31%
